# Supplementary material for: Natural history and molecular evolution of demersal Mediterranean sharks and skates inferred by comparative phylogeographic and demographic analyses
Source: PeerJ. 2018 Sep 18;6:e5560. doi: 10.7717/peerj.5560 (PMC6149499; doi:10.7717/peerj.5560)
Supplement: Table S1 — Sample and sequence metadata detailing the species considered, the sample name and alignment code, the sub-basin, geographical area and sampling location with available coordinates and year of collection. In addition, haplotype GenBank accession numbers are listed for each individual sample and marker. Public records of North-Eastern Atlantic rajid samples for COI marker were retrieved from GenBank (A) Costa et al. (2012); (B) Knebelsberger et al. (2014); (C) Serra-Pereira et al. (2011). [file peerj-06-5560-s001.xls]

## Sheet: Metadata
Species	Sample name/Alignment code	Sub-basin	Geographical area	Sampling location, Country	Latitude (N)	Longitude (E)	Sampling year	COI	NADH2	CR
Raja clavata	C001AC	Western Mediterranean	Algerian coasts	Bouharoun, Algeria	36°37'472	02°38'124	2003	JN944484_Rcla_COI_hap1	JQ729000_Rcla_ND2_hap1	JQ729042_Rcla_CR_hap1
Raja clavata	C002AC		Algerian coasts	Bouharoun, Algeria	36°37'472	02°38'124	2003	JN944484_Rcla_COI_hap1	JQ729000_Rcla_ND2_hap1	JQ729046_Rcla_CR_hap2
Raja clavata	C003AC		Algerian coasts	Bouharoun, Algeria	36°37'472	02°38'124	2003	JN944484_Rcla_COI_hap1	JQ729000_Rcla_ND2_hap1	JQ729042_Rcla_CR_hap1
Raja clavata	C005AC		Algerian coasts	Bouharoun, Algeria	36°37'472	02°38'124	2003	JN944484_Rcla_COI_hap1	JQ729004_Rcla_ND2_hap2	JQ729042_Rcla_CR_hap1
Raja clavata	C008AC		Algerian coasts	Bouharoun, Algeria	36°37'472	02°38'124	2003	JN944486_Rcla_COI_hap2	JQ729000_Rcla_ND2_hap1	JQ729047_Rcla_CR_hap9
Raja clavata	C011AC		Algerian coasts	Bouharoun, Algeria	36°37'472	02°38'124	2003	JN944484_Rcla_COI_hap1	JQ729000_Rcla_ND2_hap1	JQ729047_Rcla_CR_hap9
Raja clavata	C013AC		Algerian coasts	Annaba, Algeria	36°54'166	07°47'152	2001	JN944484_Rcla_COI_hap1	JQ729000_Rcla_ND2_hap1	JQ729042_Rcla_CR_hap1
Raja clavata	C014AC		Algerian coasts	Annaba, Algeria	36°54'166	07°47'152	2001	JN944488_Rcla_COI_hap3	JQ729000_Rcla_ND2_hap1	JQ729042_Rcla_CR_hap1
Raja clavata	C015AC		Algerian coasts	Annaba, Algeria	36°54'166	07°47'152	2001	JN944484_Rcla_COI_hap1	JQ729000_Rcla_ND2_hap1	JQ729042_Rcla_CR_hap1
Raja clavata	C016AC		Algerian coasts	Annaba, Algeria	36°54'166	07°47'152	2001	JN944484_Rcla_COI_hap1	JQ729000_Rcla_ND2_hap1	JQ729044_Rcla_CR_hap3
Raja clavata	C017AC		Algerian coasts	Annaba, Algeria	36°54'166	07°47'152	2001	JN944484_Rcla_COI_hap1	JQ729000_Rcla_ND2_hap1	JQ729042_Rcla_CR_hap1
Raja clavata	C001TY		Ligurian-Tyrrhenian Sea	Cagliari, Italy	38°52'011	09°20'353	2009	JN944486_Rcla_COI_hap2	JQ729000_Rcla_ND2_hap1	JQ729042_Rcla_CR_hap1
Raja clavata	C003TY		Ligurian-Tyrrhenian Sea	Cagliari, Italy	38°52'011	09°20'353	2009	JN944487_Rcla_COI_hap4	JQ729000_Rcla_ND2_hap1	JQ729042_Rcla_CR_hap1
Raja clavata	C004TY		Ligurian-Tyrrhenian Sea	Cagliari, Italy	38°52'011	09°20'353	2009	JN944484_Rcla_COI_hap1	JQ729000_Rcla_ND2_hap1	JQ729042_Rcla_CR_hap1
Raja clavata	C010TY		Ligurian-Tyrrhenian Sea	Genova, Italy	44°22'171	08°50'152	2001	JN944484_Rcla_COI_hap1	JQ729000_Rcla_ND2_hap1	JQ729042_Rcla_CR_hap1
Raja clavata	C011TY		Ligurian-Tyrrhenian Sea	Genova, Italy	44°22'171	08°50'152	2001	JN944484_Rcla_COI_hap1	JQ729000_Rcla_ND2_hap1	JQ729042_Rcla_CR_hap1
Raja clavata	C012TY		Ligurian-Tyrrhenian Sea	Genova, Italy	44°22'171	08°50'152	2001	JN944484_Rcla_COI_hap1	JQ729000_Rcla_ND2_hap1	JQ729042_Rcla_CR_hap1
Raja clavata	C014TY		Ligurian-Tyrrhenian Sea	Fiumicino, Italy	41°45'273	12°07'324	2001	JN944484_Rcla_COI_hap1	JQ729000_Rcla_ND2_hap1	JQ729042_Rcla_CR_hap1
Raja clavata	C015TY		Ligurian-Tyrrhenian Sea	Fiumicino, Italy	41°45'273	12°07'324	2001	JN944484_Rcla_COI_hap1	JQ729000_Rcla_ND2_hap1	JQ729042_Rcla_CR_hap1
Raja clavata	C016TY		Ligurian-Tyrrhenian Sea	Fiumicino, Italy	41°45'273	12°07'324	2001	JN944486_Rcla_COI_hap2	JQ729000_Rcla_ND2_hap1	JQ729042_Rcla_CR_hap1
Raja clavata	C017TY		Ligurian-Tyrrhenian Sea	Fiumicino, Italy	41°45'273	12°07'324	2001	JN944486_Rcla_COI_hap2	JQ729000_Rcla_ND2_hap1	JQ729042_Rcla_CR_hap1
Raja clavata	C018TY		Ligurian-Tyrrhenian Sea	Tuscany, Italy	43°22'022	09°55'322	2002	JN944484_Rcla_COI_hap1	JQ729000_Rcla_ND2_hap1	JQ729042_Rcla_CR_hap1
Raja clavata	C019TY		Ligurian-Tyrrhenian Sea	Tuscany, Italy	43°22'022	09°55'322	2002	JN944484_Rcla_COI_hap1	JQ729000_Rcla_ND2_hap1	JQ729045_Rcla_CR_hap4
Raja clavata	C022TY		Ligurian-Tyrrhenian Sea	Tuscany, Italy	43°22'022	09°55'322	2002	JN944484_Rcla_COI_hap1	JQ729000_Rcla_ND2_hap1	JQ729042_Rcla_CR_hap1
Raja clavata	C023TY		Ligurian-Tyrrhenian Sea	Tuscany, Italy	43°22'022	09°55'322	2002	JN944484_Rcla_COI_hap1	JQ729000_Rcla_ND2_hap1	JQ729042_Rcla_CR_hap1
Raja clavata	C024TY		Ligurian-Tyrrhenian Sea	Tuscany, Italy	43°22'022	09°55'322	2002	JN944484_Rcla_COI_hap1	JQ729000_Rcla_ND2_hap1	JQ729042_Rcla_CR_hap1
Raja clavata	C025TY		Ligurian-Tyrrhenian Sea	Tuscany, Italy	43°22'022	09°55'322	2002	JN944484_Rcla_COI_hap1	JQ729000_Rcla_ND2_hap1	JQ729042_Rcla_CR_hap1
Raja clavata	C026TY		Ligurian-Tyrrhenian Sea	Tuscany, Italy	43°22'022	09°55'322	2002	JN944484_Rcla_COI_hap1	JQ729000_Rcla_ND2_hap1	JQ729042_Rcla_CR_hap1
Raja clavata	C001AD	Eastern Mediterranean	Adriatic Sea	Marche, Italy	43°21'330	14°17'510	2002	JN944484_Rcla_COI_hap1	JQ729000_Rcla_ND2_hap1	JQ729042_Rcla_CR_hap1
Raja clavata	C002AD		Adriatic Sea	Marche, Italy	43°21'330	14°17'510	2002	JN944484_Rcla_COI_hap1	JQ729001_Rcla_ND2_hap3	JQ729042_Rcla_CR_hap1
Raja clavata	C003AD		Adriatic Sea	Marche, Italy	43°21'330	14°17'510	2002	JN944484_Rcla_COI_hap1	JQ729002_Rcla_ND2_hap4	JQ729042_Rcla_CR_hap1
Raja clavata	C004AD		Adriatic Sea	Marche, Italy	43°21'330	14°17'510	2002	JN944484_Rcla_COI_hap1	JQ729001_Rcla_ND2_hap3	JQ729042_Rcla_CR_hap1
Raja clavata	C005AD		Adriatic Sea	Marche, Italy	43°21'330	14°17'510	2002	JN944484_Rcla_COI_hap1	JQ729000_Rcla_ND2_hap1	JQ729042_Rcla_CR_hap1
Raja clavata	C006AD		Adriatic Sea	Croatian coasts, Croatia	45°07'845	14°25'664	2002	JN944484_Rcla_COI_hap1	JQ729000_Rcla_ND2_hap1	JQ729042_Rcla_CR_hap1
Raja clavata	C007AD		Adriatic Sea	Croatian coasts, Croatia	45°07'845	14°25'664	2002	JN944484_Rcla_COI_hap1	JQ729000_Rcla_ND2_hap1	JQ729042_Rcla_CR_hap1
Raja clavata	C008AD		Adriatic Sea	Croatian coasts, Croatia	45°07'845	14°25'664	2002	JN944484_Rcla_COI_hap1	JQ729003_Rcla_ND2_hap5	JQ729043_Rcla_CR_hap5
Raja clavata	C009AD		Adriatic Sea	Fano, Italy	44°31'120	13°00'250	2003	JN944484_Rcla_COI_hap1	JQ729000_Rcla_ND2_hap1	JQ729044_Rcla_CR_hap3
Raja clavata	C010AD		Adriatic Sea	Fano, Italy	44°31'120	13°00'250	2003	JN944484_Rcla_COI_hap1	JQ729003_Rcla_ND2_hap5	JQ729042_Rcla_CR_hap1
Raja clavata	C011AD		Adriatic Sea	Fano, Italy	44°31'120	13°00'250	2003	JN944484_Rcla_COI_hap1	JQ729000_Rcla_ND2_hap1	JQ729042_Rcla_CR_hap1
Raja clavata	C012AD		Adriatic Sea	Fano, Italy	44°31'120	13°00'250	2003	JN944484_Rcla_COI_hap1	JQ729000_Rcla_ND2_hap1	JQ729042_Rcla_CR_hap1
Raja clavata	C013AD		Adriatic Sea	Fano, Italy	44°31'120	13°00'250	2003	JN944484_Rcla_COI_hap1	JQ729003_Rcla_ND2_hap5	JQ729042_Rcla_CR_hap1
Raja clavata	C014AD		Adriatic Sea	Fano, Italy	44°31'120	13°00'250	2005	MH472624_Rcla_COI_hap5	JQ729003_Rcla_ND2_hap5	JQ729042_Rcla_CR_hap1
Raja clavata	C015AD		Adriatic Sea	Fano, Italy	44°31'120	13°00'250	2005	JN944485_Rcla_COI_hap6	JQ729003_Rcla_ND2_hap5	JQ729042_Rcla_CR_hap1
Raja clavata	C016AD		Adriatic Sea	Fano, Italy	44°31'120	13°00'250	2006	JN944484_Rcla_COI_hap1	JQ729000_Rcla_ND2_hap1	JQ729042_Rcla_CR_hap1
Raja clavata	C017AD		Adriatic Sea	Fano, Italy	44°31'120	13°00'250	2006	JN944484_Rcla_COI_hap1	JQ729000_Rcla_ND2_hap1	JQ729042_Rcla_CR_hap1
Raja clavata	C002EM		Levantine Sea	Antakya, Turkey	36°15'203	35°19'114	2004	JN944484_Rcla_COI_hap1	JQ729000_Rcla_ND2_hap1	JQ729042_Rcla_CR_hap1
Raja clavata	C003EM		Levantine Sea	Antakya, Turkey	36°15'203	35°19'114	2004	JN944484_Rcla_COI_hap1	JQ729000_Rcla_ND2_hap1	JQ729042_Rcla_CR_hap1
Raja clavata	C004EM		Levantine Sea	Antakya, Turkey	36°15'203	35°19'114	2004	JN944489_Rcla_COI_hap7	JQ729000_Rcla_ND2_hap1	JQ729042_Rcla_CR_hap1
Raja clavata	C008EM		Levantine Sea	Antakya, Turkey	36°15'203	35°19'114	2004	JN944484_Rcla_COI_hap1	JQ729000_Rcla_ND2_hap1	JQ729046_Rcla_CR_hap2
Raja clavata	C009EM		Levantine Sea	Antakya, Turkey	36°15'203	35°19'114	2004	JN944484_Rcla_COI_hap1	JQ729000_Rcla_ND2_hap1	JQ729046_Rcla_CR_hap2
Raja clavata	C011EM		Levantine Sea	Antakya, Turkey	36°15'203	35°19'114	2004	JN944484_Rcla_COI_hap1	JQ729002_Rcla_ND2_hap4	JQ729046_Rcla_CR_hap2
Raja clavata	C012EM		Levantine Sea	Iskenderun, Turkey	35°52'352	33°33'532	2004	JN944484_Rcla_COI_hap1	JQ729000_Rcla_ND2_hap1	JQ729048_Rcla_CR_hap6
Raja clavata	C014EM		Levantine Sea	Iskenderun, Turkey	35°52'352	33°33'532	2004	JN944484_Rcla_COI_hap1	JQ729000_Rcla_ND2_hap1	JQ729049_Rcla_CR_hap7
Raja clavata	C015EM		Levantine Sea	Iskenderun, Turkey	35°52'352	33°33'532	2004	JN944486_Rcla_COI_hap2	JQ729000_Rcla_ND2_hap1	JQ729046_Rcla_CR_hap2
Raja clavata	C017EM		Levantine Sea	Iskenderun, Turkey	35°52'352	33°33'532	2004	JN944484_Rcla_COI_hap1	JQ729000_Rcla_ND2_hap1	JQ729046_Rcla_CR_hap2
Raja clavata	C018EM		Levantine Sea	Iskenderun, Turkey	35°52'352	33°33'532	2004	JN944484_Rcla_COI_hap1	JQ729000_Rcla_ND2_hap1	JQ729046_Rcla_CR_hap2
Raja clavata	C020EM		Levantine Sea	Cyprus coasts, Cyprus	34°21'396	33°08'564	2009	JN944484_Rcla_COI_hap1	JQ729000_Rcla_ND2_hap1	JQ729046_Rcla_CR_hap2
Raja clavata	C021EM		Levantine Sea	Cyprus coasts, Cyprus	34°21'396	33°08'564	2009	JN944484_Rcla_COI_hap1	JQ729000_Rcla_ND2_hap1	JQ729042_Rcla_CR_hap1
Raja clavata	C022EM		Levantine Sea	Cyprus coasts, Cyprus	34°21'396	33°08'564	2009	JN944484_Rcla_COI_hap1	JQ729000_Rcla_ND2_hap1	JQ729050_Rcla_CR_hap8
Raja clavata	C024EM		Levantine Sea	Cyprus coasts, Cyprus	34°21'396	33°08'564	2009	JN944484_Rcla_COI_hap1	JQ729000_Rcla_ND2_hap1	JQ729046_Rcla_CR_hap2
Raja clavata	C001PO	North-Eastern Atlantic	North-Eastern Atlantic	Faro, Algarve, Portugal	-	-	-	JQ774699 (a)	JQ729005_Rcla_ND2_hap6	JQ729042_Rcla_CR_hap1
Raja clavata	C002PO		North-Eastern Atlantic	Faro, Algarve, Portugal	-	-	-	JQ774698 (a)	JQ729000_Rcla_ND2_hap1	JQ729042_Rcla_CR_hap1
Raja clavata	C003PO		North-Eastern Atlantic	Faro, Algarve, Portugal	-	-	-	JQ774697 (a)	JQ729000_Rcla_ND2_hap1	JQ729042_Rcla_CR_hap1
Raja clavata	C004PO		North-Eastern Atlantic	Portuguese coasts, Portugal	39°56'00	9°37'00	2005	JQ775101 (a)	JQ729000_Rcla_ND2_hap1	JQ729042_Rcla_CR_hap1
Raja clavata	C005PO		North-Eastern Atlantic	Portuguese coasts, Portugal	40°85'00	9°20'00	2005	JQ775099 (a)	JQ729000_Rcla_ND2_hap1	JQ729042_Rcla_CR_hap1
Raja clavata	C006PO		North-Eastern Atlantic	Portuguese coasts, Portugal	40°85'00	9°20'00	2005	JQ775100 (a)	JQ729000_Rcla_ND2_hap1	JQ729042_Rcla_CR_hap1
Raja clavata	C007PO		North-Eastern Atlantic	Portuguese coasts, Portugal	38°22'00	8°83'00	2005	JQ774889 (a)	JQ729007_Rcla_ND2_hap8	JQ729042_Rcla_CR_hap1
Raja clavata	C008PO		North-Eastern Atlantic	Portuguese coasts, Portugal	38°22'00	8°83'00	2005	JQ774888 (a)	JQ729007_Rcla_ND2_hap8	JQ729042_Rcla_CR_hap1
Raja clavata	C001UK		North-Eastern Atlantic	North Cardigan, UK	52°42'00	4°32'00	2006	KJ205415 (b)	JQ729000_Rcla_ND2_hap1	JQ729042_Rcla_CR_hap1
Raja clavata	C002UK		North-Eastern Atlantic	The Wash, UK	53°08'00	1°33'00	2006	KJ205414 (b)	JQ729006_Rcla_ND2_hap7	JQ729042_Rcla_CR_hap1
Raja miraletus	M001AC	Western Mediterranean	Algerian coasts	Annaba, Algeria	36°54'166	07°47'152	2010	MH472625_Rmir_COI_hap1	JQ729011_Rmir_ND2_hap1	JQ729054_RMIR_CR_hap1
Raja miraletus	M002AC		Algerian coasts	Annaba, Algeria	36°54'166	07°47'152	2010	MH472626_Rmir_COI_hap1	JQ729012_Rmir_ND2_hap2	JQ729054_RMIR_CR_hap1
Raja miraletus	M003AC		Algerian coasts	Annaba, Algeria	36°54'166	07°47'152	2010	MH472627_Rmir_COI_hap1	JQ729011_Rmir_ND2_hap1	JQ729054_RMIR_CR_hap1
Raja miraletus	M004AC		Algerian coasts	Tipaza, Algeria	36°50'176	03°22'063	2010	MH472628_Rmir_COI_hap1	JQ729013_Rmir_ND2_hap3	JQ729054_RMIR_CR_hap1
Raja miraletus	M005AC		Algerian coasts	Tipaza, Algeria	36°53'012	03°40'201	2009	MH472629_Rmir_COI_hap1	JQ729014_Rmir_ND2_hap4	JQ729055_RMIR_CR_hap2
Raja miraletus	M006AC		Algerian coasts	Cap Djinet, Algeria	36°53'012	03°40'201	2009	MH472630_Rmir_COI_hap1	JQ729011_Rmir_ND2_hap1	JQ729054_RMIR_CR_hap1
Raja miraletus	M007AC		Algerian coasts	Cap Djinet, Algeria	36°53'012	03°40'201	2009	MH472631_Rmir_COI_hap1	JQ729011_Rmir_ND2_hap1	JQ729055_RMIR_CR_hap2
Raja miraletus	M009AC		Algerian coasts	Cap Djinet, Algeria	36°53'012	03°40'201	2009	MH472632_Rmir_COI_hap1	JQ729011_Rmir_ND2_hap1	JQ729054_RMIR_CR_hap1
Raja miraletus	M010AC		Algerian coasts	Cap Djinet, Algeria	36°53'012	03°40'201	2009	MH472633_Rmir_COI_hap1	JQ729011_Rmir_ND2_hap1	JQ729054_RMIR_CR_hap1
Raja miraletus	M011AC		Algerian coasts	Cap Djinet, Algeria	36°53'012	03°40'201	2009	MH472634_Rmir_COI_hap1	JQ729011_Rmir_ND2_hap1	JQ729054_RMIR_CR_hap1
Raja miraletus	M014AC		Algerian coasts	Cap Djinet, Algeria	36°53'012	03°40'201	2009	JN944492_Rmir_COI_hap2	JQ729015_Rmir_ND2_hap5	JQ729054_RMIR_CR_hap1
Raja miraletus	M015AC		Algerian coasts	Cap Djinet, Algeria	36°53'012	03°40'201	2009	JN944492_Rmir_COI_hap2	JQ729011_Rmir_ND2_hap1	JQ729054_RMIR_CR_hap1
Raja miraletus	M003TY		Balearic-Tyrrhenian Sea	Southern Minorca, Spain	39°35’540	04°33’306	2006	JN944492_Rmir_COI_hap2	JQ729008_Rmir_ND2_hap6	JQ729051_RMIR_CR_hap3
Raja miraletus	M004TY		Balearic-Tyrrhenian Sea	Southern Minorca, Spain	39°35’540	04°33’306	2006	JN944492_Rmir_COI_hap2	JQ729008_Rmir_ND2_hap6	JQ729051_RMIR_CR_hap3
Raja miraletus	M005TY		Balearic-Tyrrhenian Sea	Southern Minorca, Spain	39°35’540	04°33’306	2006	JN944492_Rmir_COI_hap2	JQ729008_Rmir_ND2_hap6	JQ729051_RMIR_CR_hap3
Raja miraletus	M008TY		Balearic-Tyrrhenian Sea	Southern Minorca, Spain	39°35’540	04°33’306	2006	JN944492_Rmir_COI_hap2	JQ729008_Rmir_ND2_hap6	JQ729051_RMIR_CR_hap3
Raja miraletus	M009TY		Balearic-Tyrrhenian Sea	Southern Minorca, Spain	39°35’540	04°33’306	2006	JN944492_Rmir_COI_hap2	JQ729008_Rmir_ND2_hap6	JQ729051_RMIR_CR_hap3
Raja miraletus	M010TY		Balearic-Tyrrhenian Sea	Southern Minorca, Spain	39°35’540	04°33’306	2006	JN944492_Rmir_COI_hap2	JQ729010_Rmir_ND2_hap7	JQ729051_RMIR_CR_hap3
Raja miraletus	M011TY		Balearic-Tyrrhenian Sea	Southern Minorca, Spain	39°35’540	04°33’306	2006	JN944492_Rmir_COI_hap2	JQ729008_Rmir_ND2_hap6	JQ729051_RMIR_CR_hap3
Raja miraletus	M012TY		Balearic-Tyrrhenian Sea	Tuscany, Italy	43°22'022	09°55'322	2008	JN944492_Rmir_COI_hap2	JQ729008_Rmir_ND2_hap6	JQ729051_RMIR_CR_hap3
Raja miraletus	M013TY		Balearic-Tyrrhenian Sea	Tuscany, Italy	43°22'022	09°55'322	2008	JN944492_Rmir_COI_hap2	JQ729008_Rmir_ND2_hap6	JQ729051_RMIR_CR_hap3
Raja miraletus	M017TY		Balearic-Tyrrhenian Sea	Tuscany, Italy	43°22'022	09°55'322	2008	JN944492_Rmir_COI_hap2	JQ729008_Rmir_ND2_hap6	JQ729051_RMIR_CR_hap3
Raja miraletus	M018TY		Balearic-Tyrrhenian Sea	Tuscany, Italy	43°22'022	09°55'322	2008	JN944492_Rmir_COI_hap2	JQ729008_Rmir_ND2_hap6	JQ729051_RMIR_CR_hap3
Raja miraletus	M019TY		Balearic-Tyrrhenian Sea	Tuscany, Italy	43°22'022	09°55'322	2008	JN944492_Rmir_COI_hap2	JQ729008_Rmir_ND2_hap6	JQ729051_RMIR_CR_hap3
Raja miraletus	M020TY		Balearic-Tyrrhenian Sea	Tuscany, Italy	43°22'022	09°55'322	2010	JN944492_Rmir_COI_hap2	JQ729008_Rmir_ND2_hap6	JQ729051_RMIR_CR_hap3
Raja miraletus	M021TY		Balearic-Tyrrhenian Sea	Tuscany, Italy	43°22'022	09°55'322	2010	JN944492_Rmir_COI_hap2	JQ729008_Rmir_ND2_hap6	JQ729051_RMIR_CR_hap3
Raja miraletus	M022TY		Balearic-Tyrrhenian Sea	Tuscany, Italy	43°22'022	09°55'322	2010	JN944492_Rmir_COI_hap2	JQ729008_Rmir_ND2_hap6	JQ729051_RMIR_CR_hap3
Raja miraletus	M001AD	Eastern Mediterranean	Adriatic Sea	Croatian coasts, Croatia	45°07'845	14°25'664	2004	JN944492_Rmir_COI_hap2	JQ729008_Rmir_ND2_hap6	JQ729051_RMIR_CR_hap3
Raja miraletus	M002AD		Adriatic Sea	Croatian coasts, Croatia	45°07'845	14°25'664	2004	JN944492_Rmir_COI_hap2	JQ729008_Rmir_ND2_hap6	JQ729051_RMIR_CR_hap3
Raja miraletus	M003AD		Adriatic Sea	Croatian coasts, Croatia	45°07'845	14°25'664	2004	JN944492_Rmir_COI_hap2	JQ729008_Rmir_ND2_hap6	JQ729051_RMIR_CR_hap3
Raja miraletus	M004AD		Adriatic Sea	Croatian coasts, Croatia	45°07'845	14°25'664	2004	JN944493_Rmir_COI_hap3	JQ729009_Rmir_ND2_hap8	JQ729052_RMIR_CR_hap4
Raja miraletus	M005AD		Adriatic Sea	Croatian coasts, Croatia	45°07'845	14°25'664	2004	JN944493_Rmir_COI_hap3	JQ729009_Rmir_ND2_hap8	JQ729052_RMIR_CR_hap4
Raja miraletus	M006AD		Adriatic Sea	Croatian coasts, Croatia	45°07'845	14°25'664	2004	JN944494_Rmir_COI_hap4	JQ729008_Rmir_ND2_hap6	JQ729051_RMIR_CR_hap3
Raja miraletus	M007AD		Adriatic Sea	Croatian coasts, Croatia	45°07'845	14°25'664	2004	JN944493_Rmir_COI_hap3	JQ729009_Rmir_ND2_hap8	JQ729052_RMIR_CR_hap4
Raja miraletus	M008AD		Adriatic Sea	Croatian coasts, Croatia	45°07'845	14°25'664	2004	JN944492_Rmir_COI_hap2	JQ729008_Rmir_ND2_hap6	JQ729051_RMIR_CR_hap3
Raja miraletus	M009AD		Adriatic Sea	Croatian coasts, Croatia	45°07'845	14°25'664	2004	JN944493_Rmir_COI_hap3	JQ729009_Rmir_ND2_hap8	JQ729052_RMIR_CR_hap4
Raja miraletus	M010AD		Adriatic Sea	Fano, Italy	44°31'120	13°00'250	2007	JN944493_Rmir_COI_hap3	JQ729009_Rmir_ND2_hap8	JQ729052_RMIR_CR_hap4
Raja miraletus	M011AD		Adriatic Sea	Fano, Italy	44°31'120	13°00'250	2007	JN944492_Rmir_COI_hap2	JQ729008_Rmir_ND2_hap6	JQ729051_RMIR_CR_hap3
Raja miraletus	M012AD		Adriatic Sea	Fano, Italy	44°31'120	13°00'250	2007	JN944493_Rmir_COI_hap3	JQ729009_Rmir_ND2_hap8	JQ729052_RMIR_CR_hap4
Raja miraletus	M013AD		Adriatic Sea	Fano, Italy	44°31'120	13°00'250	2004	JN944492_Rmir_COI_hap2	JQ729008_Rmir_ND2_hap6	JQ729051_RMIR_CR_hap3
Raja miraletus	M014AD		Adriatic Sea	Fano, Italy	44°31'120	13°00'250	2004	JN944493_Rmir_COI_hap3	JQ729009_Rmir_ND2_hap8	JQ729052_RMIR_CR_hap4
Raja miraletus	M015AD		Adriatic Sea	Fano, Italy	44°31'120	13°00'250	2000	JN944492_Rmir_COI_hap2	JQ729008_Rmir_ND2_hap6	JQ729053_RMIR_CR_hap5
Raja miraletus	M016AD		Adriatic Sea	Fano, Italy	44°31'120	13°00'250	2000	JN944493_Rmir_COI_hap3	JQ729009_Rmir_ND2_hap8	JQ729052_RMIR_CR_hap4
Raja miraletus	M017AD		Adriatic Sea	Fano, Italy	44°31'120	13°00'250	2000	JN944493_Rmir_COI_hap3	JQ729009_Rmir_ND2_hap8	JQ729052_RMIR_CR_hap4
Raja miraletus	M018AD		Adriatic Sea	Fano, Italy	44°31'120	13°00'250	2000	JN944493_Rmir_COI_hap3	JQ729009_Rmir_ND2_hap8	JQ729052_RMIR_CR_hap4
Raja miraletus	M019AD		Adriatic Sea	Fano, Italy	44°31'120	13°00'250	2000	JN944493_Rmir_COI_hap3	JQ729009_Rmir_ND2_hap8	JQ729052_RMIR_CR_hap4
Raja miraletus	M020AD		Adriatic Sea	Fano, Italy	44°31'120	13°00'250	2000	JN944493_Rmir_COI_hap3	JQ729009_Rmir_ND2_hap8	JQ729052_RMIR_CR_hap4
Raja miraletus	M007EM		Levantine Sea	Iskenderun, Turkey	35°52'352	33°33'532	2004	JN944495_Rmir_COI_hap5	JQ729016_Rmir_ND2_hap9	JQ729056_RMIR_CR_hap6
Raja miraletus	M008EM		Levantine Sea	Iskenderun, Turkey	35°52'352	33°33'532	2004	JN944495_Rmir_COI_hap5	JQ729016_Rmir_ND2_hap9	JQ729057_RMIR_CR_hap7
Raja miraletus	M010EM		Levantine Sea	Iskenderun, Turkey	35°52'352	33°33'532	2004	JN944495_Rmir_COI_hap5	JQ729016_Rmir_ND2_hap9	JQ729057_RMIR_CR_hap7
Raja miraletus	M012EM		Levantine Sea	Haifa, Israel	32°53'567	34°17'550	2010	JN944496_Rmir_COI_hap6	JQ729017_Rmir_ND2_hap10	JQ729058_RMIR_CR_hap8
Raja miraletus	M014EM		Levantine Sea	Haifa, Israel	32°53'567	34°17'550	2010	JN944496_Rmir_COI_hap6	JQ729018_Rmir_ND2_hap11	JQ729059_RMIR_CR_hap9
Raja miraletus	M015EM		Levantine Sea	Haifa, Israel	32°53'567	34°17'550	2010	JN944496_Rmir_COI_hap6	JQ729019_Rmir_ND2_hap12	JQ729060_RMIR_CR_hap10
Raja miraletus	M017EM		Levantine Sea	Haifa, Israel	32°53'567	34°17'550	2010	JN944496_Rmir_COI_hap6	JQ729017_Rmir_ND2_hap10	JQ729061_RMIR_CR_hap11
Raja miraletus	M019EM		Levantine Sea	Cyprus coasts, Cyprus	34°21'396	33°08'564	2009	JN944495_Rmir_COI_hap5	JQ729016_Rmir_ND2_hap9	JQ729056_RMIR_CR_hap6
Raja miraletus	M020EM		Levantine Sea	Cyprus coasts, Cyprus	34°21'396	33°08'564	2009	JN944495_Rmir_COI_hap5	JQ729016_Rmir_ND2_hap9	JQ729057_RMIR_CR_hap7
Raja miraletus	M021EM		Levantine Sea	Cyprus coasts, Cyprus	34°21'396	33°08'564	2009	JN944495_Rmir_COI_hap5	JQ729016_Rmir_ND2_hap9	JQ729057_RMIR_CR_hap7
Raja miraletus	M001PO	North-Eastern Atlantic	North-Eastern Atlantic	Portuguese coasts, Portugal	38°08'456	08°49'579	2007	HM043184 (c )	JQ729011_Rmir_ND2_hap1	JQ729062_RMIR_CR_hap12
Raja miraletus	M002PO		North-Eastern Atlantic	Portuguese coasts, Portugal	38°08'456	08°49'579	2007	HM043183 (c )	JQ729020_Rmir_ND2_hap13	JQ729062_RMIR_CR_hap12
Raja miraletus	M003PO		North-Eastern Atlantic	Portuguese coasts, Portugal	38°08'456	08°49'579	2007	HM043182 (c )	JQ729021_Rmir_ND2_hap14	JQ729062_RMIR_CR_hap12
Galeus melastomus	G001AC	Western Mediterranean	Algerian coasts	Bouharoun, Algeria	36°37'472	02°38'124	2010	JN944497_Gmel_COI_hap1	JQ729024_Gmel_ND2_hap1	JQ729066_Gmel_CR_hap1
Galeus melastomus	G002AC		Algerian coasts	Bouharoun, Algeria	36°37'472	02°38'124	2010	JN944497_Gmel_COI_hap1	JQ729025_Gmel_ND2_hap2	JQ729067_Gmel_CR_hap2
Galeus melastomus	G003AC		Algerian coasts	Bouharoun, Algeria	36°37'472	02°38'124	2010	JN944498_Gmel_COI_hap2	JQ729026_Gmel_ND2_hap3	JQ729068_Gmel_CR_hap3
Galeus melastomus	G004AC		Algerian coasts	Bouharoun, Algeria	36°37'472	02°38'124	2010	JN944497_Gmel_COI_hap1	JQ729025_Gmel_ND2_hap2	JQ729068_Gmel_CR_hap3
Galeus melastomus	G005AC		Algerian coasts	Bouharoun, Algeria	36°37'472	02°38'124	2010	JN944497_Gmel_COI_hap1	JQ729026_Gmel_ND2_hap3	JQ729068_Gmel_CR_hap3
Galeus melastomus	G006AC		Algerian coasts	Bouharoun, Algeria	36°37'472	02°38'124	2010	JN944497_Gmel_COI_hap1	JQ729027_Gmel_ND2_hap4	JQ729064_Gmel_CR_hap4
Galeus melastomus	G007AC		Algerian coasts	Bouharoun, Algeria	36°37'472	02°38'124	2010	JN944497_Gmel_COI_hap1	JQ729024_Gmel_ND2_hap1	JQ729064_Gmel_CR_hap4
Galeus melastomus	G008AC		Algerian coasts	Bouharoun, Algeria	36°37'472	02°38'124	2010	JN944497_Gmel_COI_hap1	JQ729028_Gmel_ND2_hap5	JQ729069_Gmel_CR_hap5
Galeus melastomus	G009AC		Algerian coasts	Bouharoun, Algeria	36°37'472	02°38'124	2010	JN944497_Gmel_COI_hap1	JQ729028_Gmel_ND2_hap5	JQ729068_Gmel_CR_hap3
Galeus melastomus	G010AC		Algerian coasts	Bouharoun, Algeria	36°37'472	02°38'124	2010	JN944497_Gmel_COI_hap1	JQ729024_Gmel_ND2_hap1	JQ729070_Gmel_CR_hap6
Galeus melastomus	G011AC		Algerian coasts	Bouharoun, Algeria	36°37'472	02°38'124	2010	JN944497_Gmel_COI_hap1	JQ729025_Gmel_ND2_hap2	JQ729068_Gmel_CR_hap3
Galeus melastomus	G012AC		Algerian coasts	Bouharoun, Algeria	36°37'472	02°38'124	2010	JN944497_Gmel_COI_hap1	JQ729029_Gmel_ND2_hap6	JQ729068_Gmel_CR_hap3
Galeus melastomus	G013AC		Algerian coasts	Bouharoun, Algeria	36°37'472	02°38'124	2010	JN944497_Gmel_COI_hap1	JQ729025_Gmel_ND2_hap2	JQ729068_Gmel_CR_hap3
Galeus melastomus	G014AC		Algerian coasts	Bouharoun, Algeria	36°37'472	02°38'124	2010	JN944499_Gmel_COI_hap3	JQ729024_Gmel_ND2_hap1	JQ729070_Gmel_CR_hap6
Galeus melastomus	G015AC		Algerian coasts	Bouharoun, Algeria	36°37'472	02°38'124	2010	JN944497_Gmel_COI_hap1	JQ729024_Gmel_ND2_hap1	JQ729064_Gmel_CR_hap4
Galeus melastomus	G016AC		Algerian coasts	Bouharoun, Algeria	36°37'472	02°38'124	2010	JN944497_Gmel_COI_hap1	JQ729025_Gmel_ND2_hap2	JQ729068_Gmel_CR_hap3
Galeus melastomus	G021AC		Algerian coasts	Bouharoun, Algeria	36°37'472	02°38'124	2010	JN944497_Gmel_COI_hap1	JQ729024_Gmel_ND2_hap1	JQ729071_Gmel_CR_hap7
Galeus melastomus	G023AC		Algerian coasts	Bouharoun, Algeria	36°37'472	02°38'124	2010	JN944497_Gmel_COI_hap1	JQ729024_Gmel_ND2_hap1	JQ729070_Gmel_CR_hap6
Galeus melastomus	G025AC		Algerian coasts	Bouharoun, Algeria	36°37'472	02°38'124	2010	JN944497_Gmel_COI_hap1	JQ729024_Gmel_ND2_hap1	JQ729070_Gmel_CR_hap6
Galeus melastomus	G001TY		Tyrrhenian Sea	Cagliari, Italy	38°52'511	08°45'212	2009	JN944497_Gmel_COI_hap1	JQ729025_Gmel_ND2_hap2	JQ729068_Gmel_CR_hap3
Galeus melastomus	G002TY		Tyrrhenian Sea	Cagliari, Italy	38°52'511	08°45'212	2009	JN944497_Gmel_COI_hap1	JQ729025_Gmel_ND2_hap2	JQ729068_Gmel_CR_hap3
Galeus melastomus	G003TY		Tyrrhenian Sea	Cagliari, Italy	38°52'511	08°45'212	2009	JN944497_Gmel_COI_hap1	JQ729024_Gmel_ND2_hap1	JQ729071_Gmel_CR_hap7
Galeus melastomus	G004TY		Tyrrhenian Sea	Cagliari, Italy	38°52'511	08°45'212	2009	JN944500_Gmel_COI_hap4	JQ729025_Gmel_ND2_hap2	JQ729068_Gmel_CR_hap3
Galeus melastomus	G005TY		Tyrrhenian Sea	Cagliari, Italy	38°52'511	08°45'212	2009	JN944497_Gmel_COI_hap1	JQ729026_Gmel_ND2_hap3	JQ729072_Gmel_CR_hap8
Galeus melastomus	G006TY		Tyrrhenian Sea	Cagliari, Italy	38°52'511	08°45'212	2009	JN944497_Gmel_COI_hap1	JQ729028_Gmel_ND2_hap5	JQ729068_Gmel_CR_hap3
Galeus melastomus	G009TY		Tyrrhenian Sea	Cagliari, Italy	38°52'511	08°45'212	2009	JN944497_Gmel_COI_hap1	JQ729028_Gmel_ND2_hap5	JQ729068_Gmel_CR_hap3
Galeus melastomus	G010TY		Tyrrhenian Sea	Cagliari, Italy	38°52'511	08°45'212	2009	JN944497_Gmel_COI_hap1	JQ729025_Gmel_ND2_hap2	JQ729068_Gmel_CR_hap3
Galeus melastomus	G011TY		Tyrrhenian Sea	Cagliari, Italy	38°52'511	08°45'212	2009	JN944497_Gmel_COI_hap1	JQ729028_Gmel_ND2_hap5	JQ729068_Gmel_CR_hap3
Galeus melastomus	G012TY		Tyrrhenian Sea	Cagliari, Italy	38°52'511	08°45'212	2009	JN944497_Gmel_COI_hap1	JQ729028_Gmel_ND2_hap5	JQ729068_Gmel_CR_hap3
Galeus melastomus	G013TY		Tyrrhenian Sea	Cagliari, Italy	38°52'511	08°45'212	2009	JN944497_Gmel_COI_hap1	JQ729027_Gmel_ND2_hap4	JQ729064_Gmel_CR_hap4
Galeus melastomus	G014TY		Tyrrhenian Sea	Cagliari, Italy	38°52'511	08°45'212	2009	JN944497_Gmel_COI_hap1	JQ729030_Gmel_ND2_hap7	JQ729070_Gmel_CR_hap6
Galeus melastomus	G015TY		Tyrrhenian Sea	Cagliari, Italy	38°52'511	08°45'212	2009	JN944497_Gmel_COI_hap1	JQ729028_Gmel_ND2_hap5	JQ729068_Gmel_CR_hap3
Galeus melastomus	G017TY		Tyrrhenian Sea	Cagliari, Italy	38°52'511	08°45'212	2009	JN944501_Gmel_COI_hap5	JQ729024_Gmel_ND2_hap1	JQ729073_Gmel_CR_hap9
Galeus melastomus	G018TY		Tyrrhenian Sea	Cagliari, Italy	38°52'511	08°45'212	2009	JN944497_Gmel_COI_hap1	JQ729024_Gmel_ND2_hap1	JQ729070_Gmel_CR_hap6
Galeus melastomus	G019TY		Tyrrhenian Sea	Cagliari, Italy	38°52'511	08°45'212	2009	JN944497_Gmel_COI_hap1	JQ729026_Gmel_ND2_hap3	JQ729068_Gmel_CR_hap3
Galeus melastomus	G020TY		Tyrrhenian Sea	Cagliari, Italy	38°52'511	08°45'212	2009	JN944497_Gmel_COI_hap1	JQ729025_Gmel_ND2_hap2	JQ729068_Gmel_CR_hap3
Galeus melastomus	G001AD	Eastern Mediterranean	Adriatic-Ionian Sea	Fano, Italy	44°31'120	13°00'250	2007	JN944497_Gmel_COI_hap1	JQ729024_Gmel_ND2_hap1	JQ729070_Gmel_CR_hap6
Galeus melastomus	G002AD		Adriatic-Ionian Sea	Fano, Italy	44°31'120	13°00'250	2007	JN944497_Gmel_COI_hap1	JQ729024_Gmel_ND2_hap1	JQ729074_Gmel_CR_hap10
Galeus melastomus	G003AD		Adriatic-Ionian Sea	Fano, Italy	44°31'120	13°00'250	2007	JN944502_Gmel_COI_hap6	JQ729024_Gmel_ND2_hap1	JQ729064_Gmel_CR_hap4
Galeus melastomus	G004AD		Adriatic-Ionian Sea	Fano, Italy	44°31'120	13°00'250	2007	JN944497_Gmel_COI_hap1	JQ729027_Gmel_ND2_hap4	JQ729064_Gmel_CR_hap4
Galeus melastomus	G005AD		Adriatic-Ionian Sea	Fano, Italy	44°31'120	13°00'250	2007	JN944497_Gmel_COI_hap1	JQ729024_Gmel_ND2_hap1	JQ729071_Gmel_CR_hap7
Galeus melastomus	G006AD		Adriatic-Ionian Sea	Fano, Italy	44°31'120	13°00'250	2008	JN944497_Gmel_COI_hap1	JQ729030_Gmel_ND2_hap7	JQ729075_Gmel_CR_hap11
Galeus melastomus	G009AD		Adriatic-Ionian Sea	Fano, Italy	44°31'120	13°00'250	2008	JN944503_Gmel_COI_hap7	JQ729027_Gmel_ND2_hap4	JQ729076_Gmel_CR_hap12
Galeus melastomus	G011AD		Adriatic-Ionian Sea	Fano, Italy	44°31'120	13°00'250	2008	JN944504_Gmel_COI_hap8	JQ729024_Gmel_ND2_hap1	JQ729071_Gmel_CR_hap7
Galeus melastomus	G012AD		Adriatic-Ionian Sea	Ionian Sea, Italy	39°39'065	17°37'390	2008	JN944497_Gmel_COI_hap1	JQ729024_Gmel_ND2_hap1	JQ729064_Gmel_CR_hap4
Galeus melastomus	G013AD		Adriatic-Ionian Sea	Ionian Sea, Italy	39°39'065	17°37'390	2008	JN944497_Gmel_COI_hap1	JQ729030_Gmel_ND2_hap7	JQ729077_Gmel_CR_hap13
Galeus melastomus	G015AD		Adriatic-Ionian Sea	Ionian Sea, Italy	39°39'065	17°37'390	2008	JN944497_Gmel_COI_hap1	JQ729025_Gmel_ND2_hap2	JQ729068_Gmel_CR_hap3
Galeus melastomus	G016AD		Adriatic-Ionian Sea	Ionian Sea, Italy	39°39'065	17°37'390	2008	JN944497_Gmel_COI_hap1	JQ729028_Gmel_ND2_hap5	JQ729068_Gmel_CR_hap3
Galeus melastomus	G001EM		Levantine Sea	Cyprus coasts, Cyprus	34°21'396	33°08'564	2009	JN944497_Gmel_COI_hap1	JQ729024_Gmel_ND2_hap1	JQ729078_Gmel_CR_hap14
Galeus melastomus	G002EM		Levantine Sea	Cyprus coasts, Cyprus	34°21'396	33°08'564	2009	JN944505_Gmel_COI_hap9	JQ729029_Gmel_ND2_hap6	JQ729068_Gmel_CR_hap3
Galeus melastomus	G003EM		Levantine Sea	Cyprus coasts, Cyprus	34°21'396	33°08'564	2009	JN944497_Gmel_COI_hap1	JQ729024_Gmel_ND2_hap1	JQ729063_Gmel_CR_hap15
Galeus melastomus	G004EM		Levantine Sea	Cyprus coasts, Cyprus	34°21'396	33°08'564	2009	JN944506_Gmel_COI_hap10	JQ729030_Gmel_ND2_hap7	JQ729070_Gmel_CR_hap6
Galeus melastomus	G005EM		Levantine Sea	Cyprus coasts, Cyprus	34°21'396	33°08'564	2009	JN944497_Gmel_COI_hap1	JQ729028_Gmel_ND2_hap5	JQ729068_Gmel_CR_hap3
Galeus melastomus	G002UK	North-Eastern Atlantic	North-Eastern Atlantic	Rockhall Plateau, UK	-	-	2010	JN944497_Gmel_COI_hap1	JQ729022_Gmel_ND2_hap8	JQ729063_Gmel_CR_hap15
Galeus melastomus	G005UK		North-Eastern Atlantic	Rockhall Plateau, UK	-	-	2010	JN944497_Gmel_COI_hap1	JQ729023_Gmel_ND2_hap9	JQ729064_Gmel_CR_hap4
Galeus melastomus	G007UK		North-Eastern Atlantic	Rockhall Plateau, UK	-	-	2010	JN944497_Gmel_COI_hap1	JQ729024_Gmel_ND2_hap1	JQ729064_Gmel_CR_hap4
Galeus melastomus	G009UK		North-Eastern Atlantic	Rockhall Plateau, UK	-	-	2010	JN944497_Gmel_COI_hap1	JQ729024_Gmel_ND2_hap1	JQ729065_Gmel_CR_hap16
Galeus melastomus	G010UK		North-Eastern Atlantic	Rockhall Plateau, UK	-	-	2010	JN944497_Gmel_COI_hap1	JQ729024_Gmel_ND2_hap1	JQ729064_Gmel_CR_hap4
Scyliorhinus canicula	S001AC	Western Mediterranean	Algerian coasts	Bouharoun, Algeria	36°37'472	02°38'124	2010	JN944507_Scal_COI_hap1	JQ729031_Scal_ND2_hap1	JQ729079_Scan_CR_hap1
Scyliorhinus canicula	S002AC		Algerian coasts	Bouharoun, Algeria	36°37'472	02°38'124	2010	JN944508_Scal_COI_hap2	JQ729032_Scal_ND2_hap2	JQ729080_Scan_CR_hap2
Scyliorhinus canicula	S003AC		Algerian coasts	Bouharoun, Algeria	36°37'472	02°38'124	2010	JN944507_Scal_COI_hap1	JQ729032_Scal_ND2_hap2	JQ729081_Scan_CR_hap3
Scyliorhinus canicula	S004AC		Algerian coasts	Bouharoun, Algeria	36°37'472	02°38'124	2010	JN944509_Scal_COI_hap3	MH472635_Scal_ND2_hap3	JQ729082_Scan_CR_hap4
Scyliorhinus canicula	S005AC		Algerian coasts	Bouharoun, Algeria	36°37'472	02°38'124	2010	JN944509_Scal_COI_hap3	JQ729032_Scal_ND2_hap2	JQ729083_Scan_CR_hap5
Scyliorhinus canicula	S006AC		Algerian coasts	Bouharoun, Algeria	36°37'472	02°38'124	2010	JN944507_Scal_COI_hap1	JQ729033_Scal_ND2_hap4	JQ729081_Scan_CR_hap3
Scyliorhinus canicula	S007AC		Algerian coasts	Bouharoun, Algeria	36°37'472	02°38'124	2010	JN944507_Scal_COI_hap1	JQ729034_Scal_ND2_hap5	JQ729084_Scan_CR_hap6
Scyliorhinus canicula	S008AC		Algerian coasts	Bouharoun, Algeria	36°37'472	02°38'124	2010	JN944507_Scal_COI_hap1	JQ729033_Scal_ND2_hap4	JQ729079_Scan_CR_hap1
Scyliorhinus canicula	S009AC		Algerian coasts	Bouharoun, Algeria	36°37'472	02°38'124	2010	JN944508_Scal_COI_hap2	JQ729035_Scal_ND2_hap6	JQ729085_Scan_CR_hap7
Scyliorhinus canicula	S010AC		Algerian coasts	Annaba, Algeria	36°54'166	07°47'152	2010	JN944508_Scal_COI_hap2	JQ729036_Scal_ND2_hap7	JQ729086_Scan_CR_hap8
Scyliorhinus canicula	S011AC		Algerian coasts	Annaba, Algeria	36°54'166	07°47'152	2010	JN944509_Scal_COI_hap3	MH472635_Scal_ND2_hap3	JQ729087_Scan_CR_hap9
Scyliorhinus canicula	S012AC		Algerian coasts	Annaba, Algeria	36°54'166	07°47'152	2010	JN944510_Scal_COI_hap4	JQ729037_Scal_ND2_hap8	JQ729088_Scan_CR_hap10
Scyliorhinus canicula	S013AC		Algerian coasts	Tipaza, Algeria	36°50'176	03°22'063	2010	JN944509_Scal_COI_hap3	JQ729032_Scal_ND2_hap2	JQ729083_Scan_CR_hap5
Scyliorhinus canicula	S014AC		Algerian coasts	Tipaza, Algeria	36°50'176	03°22'063	2010	JN944509_Scal_COI_hap3	MH472635_Scal_ND2_hap3	JQ729089_Scan_CR_hap11
Scyliorhinus canicula	S015AC		Algerian coasts	Tipaza, Algeria	36°50'176	03°22'063	2010	JN944507_Scal_COI_hap1	JQ729032_Scal_ND2_hap2	JQ729090_Scan_CR_hap12
Scyliorhinus canicula	S016AC		Algerian coasts	Tipaza, Algeria	36°50'176	03°22'063	2010	JN944508_Scal_COI_hap2	JQ729038_Scal_ND2_hap9	JQ729088_Scan_CR_hap10
Scyliorhinus canicula	S017AC		Algerian coasts	Tipaza, Algeria	36°50'176	03°22'063	2010	JN944507_Scal_COI_hap1	JQ729034_Scal_ND2_hap5	JQ729091_Scan_CR_hap13
Scyliorhinus canicula	S018AC		Algerian coasts	Tipaza, Algeria	36°50'176	03°22'063	2010	JN944509_Scal_COI_hap3	JQ729039_Scal_ND2_hap10	JQ729092_Scan_CR_hap14
Scyliorhinus canicula	S019AC		Algerian coasts	Tipaza, Algeria	36°50'176	03°22'063	2010	JN944507_Scal_COI_hap1	JQ729034_Scal_ND2_hap5	JQ729093_Scan_CR_hap15
Scyliorhinus canicula	S020AC		Algerian coasts	Tipaza, Algeria	36°50'176	03°22'063	2010	JN944509_Scal_COI_hap3	JQ729039_Scal_ND2_hap10	JQ729094_Scan_CR_hap16
Scyliorhinus canicula	S021AC		Algerian coasts	Tipaza, Algeria	36°50'176	03°22'063	2010	JN944507_Scal_COI_hap1	JQ729034_Scal_ND2_hap5	JQ729095_Scan_CR_hap17
Scyliorhinus canicula	S022AC		Algerian coasts	Tipaza, Algeria	36°50'176	03°22'063	2010	JN944509_Scal_COI_hap3	JQ729032_Scal_ND2_hap2	JQ729096_Scan_CR_hap18
Scyliorhinus canicula	S023AC		Algerian coasts	Tipaza, Algeria	36°50'176	03°22'063	2010	JN944507_Scal_COI_hap1	JQ729040_Scal_ND2_hap11	JQ729083_Scan_CR_hap5
Scyliorhinus canicula	S024AC		Algerian coasts	Tipaza, Algeria	36°50'176	03°22'063	2010	JN944509_Scal_COI_hap3	MH472635_Scal_ND2_hap3	JQ729097_Scan_CR_hap19
Scyliorhinus canicula	S026AC		Algerian coasts	Bou Haroun, Algeria	36°37'472	02°38'124	2010	JN944509_Scal_COI_hap3	JQ729032_Scal_ND2_hap2	JQ729098_Scan_CR_hap20
Scyliorhinus canicula	S002TY		Tyrrhenian Sea	Cagliari, Italy	38°52'511	08°45'212	2009	JN944508_Scal_COI_hap2	JQ729032_Scal_ND2_hap2	JQ729099_Scan_CR_hap21
Scyliorhinus canicula	S005TY		Tyrrhenian Sea	Cagliari, Italy	38°52'511	08°45'212	2009	JN944511_Scal_COI_hap5	JQ729037_Scal_ND2_hap8	JQ729088_Scan_CR_hap10
Scyliorhinus canicula	S006TY		Tyrrhenian Sea	Cagliari, Italy	38°52'511	08°45'212	2009	JN944508_Scal_COI_hap2	JQ729032_Scal_ND2_hap2	JQ729100_Scan_CR_hap22
Scyliorhinus canicula	S007TY		Tyrrhenian Sea	Cagliari, Italy	38°52'511	08°45'212	2009	JN944511_Scal_COI_hap5	JQ729037_Scal_ND2_hap8	JQ729088_Scan_CR_hap10
Scyliorhinus canicula	S008TY		Tyrrhenian Sea	Cagliari, Italy	38°52'511	08°45'212	2009	JN944508_Scal_COI_hap2	JQ729032_Scal_ND2_hap2	JQ729096_Scan_CR_hap18
Scyliorhinus canicula	S009TY		Tyrrhenian Sea	Cagliari, Italy	38°52'511	08°45'212	2009	JN944512_Scal_COI_hap6	JQ729037_Scal_ND2_hap8	JQ729083_Scan_CR_hap5
Scyliorhinus canicula	S010TY		Tyrrhenian Sea	Cagliari, Italy	38°52'511	08°45'212	2009	JN944508_Scal_COI_hap2	JQ729032_Scal_ND2_hap2	JQ729099_Scan_CR_hap21
Scyliorhinus canicula	S011TY		Tyrrhenian Sea	Cagliari, Italy	38°52'511	08°45'212	2009	JN944508_Scal_COI_hap2	JQ729032_Scal_ND2_hap2	JQ729099_Scan_CR_hap21
Scyliorhinus canicula	S012TY		Tyrrhenian Sea	Cagliari, Italy	38°52'511	08°45'212	2009	JN944508_Scal_COI_hap2	JQ729032_Scal_ND2_hap2	JQ729101_Scan_CR_hap23
Scyliorhinus canicula	S013TY		Tyrrhenian Sea	Cagliari, Italy	38°52'511	08°45'212	2009	JN944513_Scal_COI_hap7	JQ729041_Scal_ND2_hap12	JQ729102_Scan_CR_hap24
Scyliorhinus canicula	S014TY		Tyrrhenian Sea	Cagliari, Italy	38°52'511	08°45'212	2009	JN944508_Scal_COI_hap2	JQ729032_Scal_ND2_hap2	JQ729099_Scan_CR_hap21
Scyliorhinus canicula	S015TY		Tyrrhenian Sea	Cagliari, Italy	38°52'511	08°45'212	2009	JN944508_Scal_COI_hap2	JQ729032_Scal_ND2_hap2	JQ729103_Scan_CR_hap25
Scyliorhinus canicula	S016TY		Tyrrhenian Sea	Cagliari, Italy	38°52'511	08°45'212	2009	JN944508_Scal_COI_hap2	JQ729032_Scal_ND2_hap2	JQ729104_Scan_CR_hap26
Scyliorhinus canicula	S020TY		Tyrrhenian Sea	Cagliari, Italy	38°52'511	08°45'212	2009	JN944508_Scal_COI_hap2	JQ729032_Scal_ND2_hap2	JQ729105_Scan_CR_hap27
Scyliorhinus canicula	S004AD	Eastern Mediterranean	Adriatic Sea	Fano, Italy	45°18'44	12°39'83	2008	JN944514_Scal_COI_hap8	JQ729032_Scal_ND2_hap2	JQ729106_Scan_CR_hap28
Scyliorhinus canicula	S006AD		Adriatic Sea	Fano, Italy	45°18'44	12°39'83	2008	JN944513_Scal_COI_hap7	JQ729041_Scal_ND2_hap12	JQ729107_Scan_CR_hap29
Scyliorhinus canicula	S009AD		Adriatic Sea	Fano, Italy	45°18'44	12°39'83	2008	JN944515_Scal_COI_hap9	JQ729032_Scal_ND2_hap2	JQ729108_Scan_CR_hap30
Scyliorhinus canicula	S010AD		Adriatic Sea	Fano, Italy	45°18'44	12°39'83	2008	JN944508_Scal_COI_hap2	JQ729032_Scal_ND2_hap2	JQ729109_Scan_CR_hap31
Scyliorhinus canicula	S012AD		Adriatic Sea	Fano, Italy	45°18'44	12°39'83	2008	JN944514_Scal_COI_hap8	JQ729032_Scal_ND2_hap2	JQ729110_Scan_CR_hap32
Scyliorhinus canicula	S013AD		Adriatic Sea	Fano, Italy	45°18'44	12°39'83	2008	JN944508_Scal_COI_hap2	JQ729032_Scal_ND2_hap2	JQ729099_Scan_CR_hap21
Scyliorhinus canicula	S014AD		Adriatic Sea	Fano, Italy	45°18'44	12°39'83	2008	JN944508_Scal_COI_hap2	JQ729032_Scal_ND2_hap2	JQ729110_Scan_CR_hap32
Scyliorhinus canicula	S015AD		Adriatic Sea	Fano, Italy	45°18'44	12°39'83	2008	JN944508_Scal_COI_hap2	JQ729032_Scal_ND2_hap2	JQ729086_Scan_CR_hap8
Scyliorhinus canicula	S016AD		Adriatic Sea	Fano, Italy	45°18'44	12°39'83	2008	JN944513_Scal_COI_hap7	JQ729032_Scal_ND2_hap2	JQ729111_Scan_CR_hap33
Scyliorhinus canicula	S019AD		Adriatic Sea	Fano, Italy	45°18'44	12°39'83	2008	JN944514_Scal_COI_hap8	JQ729032_Scal_ND2_hap2	JQ729112_Scan_CR_hap34
Scyliorhinus canicula	S001EM		Levantine Sea	Cyprus coasts, Cyprus	34°21'39	33°08'56	2009	JN944508_Scal_COI_hap2	JQ729032_Scal_ND2_hap2	JQ729113_Scan_CR_hap35
Scyliorhinus canicula	S002EM		Levantine Sea	Cyprus coasts, Cyprus	34°21'39	33°08'56	2009	JN944516_Scal_COI_hap10	JQ729032_Scal_ND2_hap2	JQ729114_Scan_CR_hap36
Scyliorhinus canicula	S003EM		Levantine Sea	Cyprus coasts, Cyprus	34°21'39	33°08'56	2009	JN944509_Scal_COI_hap3	JQ729032_Scal_ND2_hap2	JQ729115_Scan_CR_hap37
Scyliorhinus canicula	S004EM		Levantine Sea	Cyprus coasts, Cyprus	34°21'39	33°08'56	2009	JN944509_Scal_COI_hap3	JQ729032_Scal_ND2_hap2	JQ729116_Scan_CR_hap13
Scyliorhinus canicula	S005EM		Levantine Sea	Cyprus coasts, Cyprus	34°21'39	33°08'56	2009	JN944517_Scal_COI_hap11	JQ729032_Scal_ND2_hap2	JQ729117_Scan_CR_hap38
Scyliorhinus canicula	S001UK	North-Eastern Atlantic	North-Eastern Atlantic	Rockhall Plateau, UK	-	-	2010	JN944518_Scal_COI_hap12	JQ729036_Scal_ND2_hap7	JQ729118_Scan_CR_hap39
Scyliorhinus canicula	S002UK		North-Eastern Atlantic	Rockhall Plateau, UK	-	-	2010	JN944509_Scal_COI_hap3	MH472635_Scal_ND2_hap3	JQ729119_Scan_CR_hap40
Scyliorhinus canicula	S003UK		North-Eastern Atlantic	Rockhall Plateau, UK	-	-	2010	JN944509_Scal_COI_hap3	MH472635_Scal_ND2_hap3	JQ729120_Scan_CR_hap41
Scyliorhinus canicula	S004UK		North-Eastern Atlantic	Rockhall Plateau, UK	-	-	2010	JN944509_Scal_COI_hap3	MH472635_Scal_ND2_hap3	JQ729121_Scan_CR_hap42
Scyliorhinus canicula	S005UK		North-Eastern Atlantic	Rockhall Plateau, UK	-	-	2010	JN944509_Scal_COI_hap3	JQ729032_Scal_ND2_hap2	JQ729122_Scan_CR_hap43
Scyliorhinus canicula	S007UK		North-Eastern Atlantic	Rockhall Plateau, UK	-	-	2010	JN944509_Scal_COI_hap3	MH472635_Scal_ND2_hap3	JQ729123_Scan_CR_hap44
