# Supplementary material for: Natural history and molecular evolution of demersal Mediterranean sharks and skates inferred by comparative phylogeographic and demographic analyses
Source: PeerJ. 2018 Sep 18;6:e5560. doi: 10.7717/peerj.5560 (PMC6149499; doi:10.7717/peerj.5560)
Supplement: Supplemental Information 1 [file peerj-06-5560-s003.fas]

>C001AD
ACCCTCCTAGGTGACGATCAGATTTATAATGTCATTGTTACAGCCCACGCCCTTGTAATAATCTTTTTCATGGTCATACCAATTATGATCGGCGGATTTGGCAACTGACTCGTCCCTTTAATAATCGGCTCACCAGACATAGCCTTCCCTCGCATAAATAATATAAGTTTCTGACTTTTACCTCCCTCTTTTCTCCTCCTCCTGGCCTCCGCTGGGGTTGAAGCCGGAGCCGGGACAGGTTGGACAGTCTACCCCCCTCTGGCAGGAAACTTAGCCCACGCCGGGGCCTCCGTAGACTTAACAATTTTCTCCCTCCATTTGGCAGGTGTTTCATCTATTCTAGCCTCCATTAACTTCATTACCACAATTATTAACATAAAACCACCGGCAATCTCTCAATACCAAACACCCCTATTCGTGTGATCAATCCTTGTTACAACTGTTTTACTTCTTATAGCCCTCCCCGTTCTAGCAGCCGGCATCACTATGCTACTCACGGATCGTAATCTCAACACAACTTTCTTTGACCCCGCTGGAGGGGGGGACCCCATCCTATATCAACATTTATTCTGATTCTTCCCCCCTAATAATTCATCAGCAACACCCACGTGCAGTAGAAGCCACCACTAAATATTTTCTCACACAAGCAACAGCCTCCGCACTTCTCCTATTCGCAGGCACAACAAACGCCTGAATAACAGGACAATGAAACATCACCGACATACTTTCACCAACCTCCGCCACACTCATCACACTAGCCCTAGCCTTAAAAATCGGCCTAGCTCCTATACACTTCTGACTACCAGAAGTCCTCCAAGGACTTAACCTAACCACCGGACTCATCCTCTCCACATGACAAAAACTTGCCCCCTTTGCCATCCTCCTTCAACTTTATCCGCTTCTTAACCCAAATATCCTTATAGCCCTAGGAGTCACCTCCATTGTCGTTGGAGGCTGAAGCGGGCTCAACCAAACACAACTACGAAAAATCCTAGCATACTCATCAATTGCACACCTAGGATGAATAATTACCATTATCCACTTCGCCCCAAATCTAACCCTGTTAAACCTCACCCTCTACATTATCATGACAACTTCAATATTCCTTCTATTTAACACCCTTAATGCAACAAAAATTAACTCAATCTCTGTATCAGCCACTAAATCCCCACTACTTTCAATCATGACACTACTTACTCTACTCTCATTAGGGGGCTTACCTCCACTCTCAGGATTTATACCAAAATGACTCATCTTACAAGAAATGGCTAAACAGGACCTCCTAATCCCGGCCACTATTATGGCCCTAGCAACCCTCCTCAGCTTACATTACTATGTATAATACTCATTAATCGACTGTCAACTATTTCATTACATACTATGTTTAATACTCATTAGTAAATGTCCAACTAATACACTATATATAATTTTTAACCCCCATTTTTATGATCTATTAATATTATATGATATCAGACTGTATTTATATATAACCTAGTCCACATATATATATATATTGTACATATTAATATATATTATACATATGTATAATACTCATTAACCGACTATCAACTATTTCATTACACATGTGTGTATGGTACTCATTAATAAAGGTACAGCTATTCCATTACATAAAATTTTTAATCCTTATTTTATTAATTTAAGCAAAGCCATTA-CTAATAA
>C002AD
ACCCTCCTAGGTGACGATCAGATTTATAATGTCATTGTTACAGCCCACGCCCTTGTAATAATCTTTTTCATGGTCATACCAATTATGATCGGCGGATTTGGCAACTGACTCGTCCCTTTAATAATCGGCTCACCAGACATAGCCTTCCCTCGCATAAATAATATAAGTTTCTGACTTTTACCTCCCTCTTTTCTCCTCCTCCTGGCCTCCGCTGGGGTTGAAGCCGGAGCCGGGACAGGTTGGACAGTCTACCCCCCTCTGGCAGGAAACTTAGCCCACGCCGGGGCCTCCGTAGACTTAACAATTTTCTCCCTCCATTTGGCAGGTGTTTCATCTATTCTAGCCTCCATTAACTTCATTACCACAATTATTAACATAAAACCACCGGCAATCTCTCAATACCAAACACCCCTATTCGTGTGATCAATCCTTGTTACAACTGTTTTACTTCTTATAGCCCTCCCCGTTCTAGCAGCCGGCATCACTATGCTACTCACGGATCGTAATCTCAACACAACTTTCTTTGACCCCGCTGGAGGGGGGGACCCCATCCTATATCAACATTTATTCTGATTCTTCCCCCCTAATAATTCATCAACAACACCCACGTGCAGTAGAAGCCACCACTAAATATTTTCTCACACAAGCAACAGCCTCCGCACTTCTCCTATTCGCAGGCACAACAAACGCCTGAATAACAGGACAATGAAACATCACCGACATACTTTCACCAACCTCCGCCACACTCATCACACTAGCCCTAGCCTTAAAAATCGGCCTAGCTCCTATACACTTCTGACTACCAGAAGTCCTCCAAGGACTTAACCTAACCACCGGACTCATCCTCTCCACATGACAAAAACTTGCCCCCTTTGCCATCCTCCTTCAACTTTATCCGCTTCTTAACCCAAATATCCTTATAGCCCTAGGAGTCACCTCCATTGTCGTCGGAGGCTGAAGCGGGCTCAACCAAACACAACTACGAAAAATCCTAGCATACTCATCAATTGCGCACCTAGGATGAATAATTACCATTATCCACTTCGCCCCAAATCTAACCCTGTTAAACCTCACCCTCTACATTATCATGACAACTTCAATATTCCTTCTATTTAACACCCTTAATGCAACAAAAATTAACTCAATCTCTGTATCAGCCACTAAATCCCCACTACTTTCAATCATGACACTACTTACTCTACTCTCATTAGGGGGCTTACCTCCACTCTCAGGATTTATACCAAAATGACTCATCTTACAAGAAATGGCTAAACAGGACCTCCTAATCCCGGCCACTATTATGGCCCTAGCAACCCTCCTCAGCTTACATTACTATGTATAATACTCATTAATCGACTGTCAACTATTTCATTACATACTATGTTTAATACTCATTAGTAAATGTCCAACTAATACACTATATATAATTTTTAACCCCCATTTTTATGATCTATTAATATTATATGATATCAGACTGTATTTATATATAACCTAGTCCACATATATATATATATTGTACATATTAATATATATTATACATATGTATAATACTCATTAACCGACTATCAACTATTTCATTACACATGTGTGTATGGTACTCATTAATAAAGGTACAGCTATTCCATTACATAAAATTTTTAATCCTTATTTTATTAATTTAAGCAAAGCCATTA-CTAATAA
>C003AD
ACCCTCCTAGGTGACGATCAGATTTATAATGTCATTGTTACAGCCCACGCCCTTGTAATAATCTTTTTCATGGTCATACCAATTATGATCGGCGGATTTGGCAACTGACTCGTCCCTTTAATAATCGGCTCACCAGACATAGCCTTCCCTCGCATAAATAATATAAGTTTCTGACTTTTACCTCCCTCTTTTCTCCTCCTCCTGGCCTCCGCTGGGGTTGAAGCCGGAGCCGGGACAGGTTGGACAGTCTACCCCCCTCTGGCAGGAAACTTAGCCCACGCCGGGGCCTCCGTAGACTTAACAATTTTCTCCCTCCATTTGGCAGGTGTTTCATCTATTCTAGCCTCCATTAACTTCATTACCACAATTATTAACATAAAACCACCGGCAATCTCTCAATACCAAACACCCCTATTCGTGTGATCAATCCTTGTTACAACTGTTTTACTTCTTATAGCCCTCCCCGTTCTAGCAGCCGGCATCACTATGCTACTCACGGATCGTAATCTCAACACAACTTTCTTTGACCCCGCTGGAGGGGGGGACCCCATCCTATATCAACATTTATTCTGATTCTTCCCCCCTAATAATTCATCAACAACACCCACGTGCAGTAGAAGCCACCACTAAATATTTTCTCACACAAGCAACAGCCTCCGCACTTCTCCTATTCGCAGGCACAACAAACGCCTGAATAACAGGACAATGAAACATCACCGACATACTTTCACCAACCTCCGCCACACTCATCACACTAGCCCTAGCCTTAAAAATCGGCCTAGCTCCTATACACTTCTGACTACCAGAAGTCCTCCAAGGACTTAACCTAACCACCGGACTCATCCTCTCCACATGACAAAAACTTGCCCCCTTTGCCATCCTCCTTCAACTTTATCCGCTTCTTAACCCAAATATCCTTATAGCCCTAGGAGTCACCTCCATTGTCGTTGGAGGCTGAAGCGGGCTCAACCAAACACAACTACGAAAAATCCTAGCATACTCATCAATTGCACACCTAGGATGAATAATTACCATTATCCACTTCGCCCCAAATCTAACCCTGTTAAACCTCACCCTCTACATTATCATGACAACTTCAATATTCCTTCTATTTAACACCCTTAATGCAACAAAAATTAACTCAATCTCTGTATCAGCCACTAAATCCCCACTACTTTCAATCATGACACTACTTACTCTACTCTCATTAGGGGGCTTACCTCCACTCTCAGGATTTATACCAAAATGACTCATCTTACAAGAAATGGCTAAACAGGACCTCCTAATCCCGGCCACTATTATGGCCCTAGCAACCCTCCTCAGCTTACATTACTATGTATAATACTCATTAATCGACTGTCAACTATTTCATTACATACTATGTTTAATACTCATTAGTAAATGTCCAACTAATACACTATATATAATTTTTAACCCCCATTTTTATGATCTATTAATATTATATGATATCAGACTGTATTTATATATAACCTAGTCCACATATATATATATATTGTACATATTAATATATATTATACATATGTATAATACTCATTAACCGACTATCAACTATTTCATTACACATGTGTGTATGGTACTCATTAATAAAGGTACAGCTATTCCATTACATAAAATTTTTAATCCTTATTTTATTAATTTAAGCAAAGCCATTA-CTAATAA
>C004AD
ACCCTCCTAGGTGACGATCAGATTTATAATGTCATTGTTACAGCCCACGCCCTTGTAATAATCTTTTTCATGGTCATACCAATTATGATCGGCGGATTTGGCAACTGACTCGTCCCTTTAATAATCGGCTCACCAGACATAGCCTTCCCTCGCATAAATAATATAAGTTTCTGACTTTTACCTCCCTCTTTTCTCCTCCTCCTGGCCTCCGCTGGGGTTGAAGCCGGAGCCGGGACAGGTTGGACAGTCTACCCCCCTCTGGCAGGAAACTTAGCCCACGCCGGGGCCTCCGTAGACTTAACAATTTTCTCCCTCCATTTGGCAGGTGTTTCATCTATTCTAGCCTCCATTAACTTCATTACCACAATTATTAACATAAAACCACCGGCAATCTCTCAATACCAAACACCCCTATTCGTGTGATCAATCCTTGTTACAACTGTTTTACTTCTTATAGCCCTCCCCGTTCTAGCAGCCGGCATCACTATGCTACTCACGGATCGTAATCTCAACACAACTTTCTTTGACCCCGCTGGAGGGGGGGACCCCATCCTATATCAACATTTATTCTGATTCTTCCCCCCTAATAATTCATCAACAACACCCACGTGCAGTAGAAGCCACCACTAAATATTTTCTCACACAAGCAACAGCCTCCGCACTTCTCCTATTCGCAGGCACAACAAACGCCTGAATAACAGGACAATGAAACATCACCGACATACTTTCACCAACCTCCGCCACACTCATCACACTAGCCCTAGCCTTAAAAATCGGCCTAGCTCCTATACACTTCTGACTACCAGAAGTCCTCCAAGGACTTAACCTAACCACCGGACTCATCCTCTCCACATGACAAAAACTTGCCCCCTTTGCCATCCTCCTTCAACTTTATCCGCTTCTTAACCCAAATATCCTTATAGCCCTAGGAGTCACCTCCATTGTCGTCGGAGGCTGAAGCGGGCTCAACCAAACACAACTACGAAAAATCCTAGCATACTCATCAATTGCGCACCTAGGATGAATAATTACCATTATCCACTTCGCCCCAAATCTAACCCTGTTAAACCTCACCCTCTACATTATCATGACAACTTCAATATTCCTTCTATTTAACACCCTTAATGCAACAAAAATTAACTCAATCTCTGTATCAGCCACTAAATCCCCACTACTTTCAATCATGACACTACTTACTCTACTCTCATTAGGGGGCTTACCTCCACTCTCAGGATTTATACCAAAATGACTCATCTTACAAGAAATGGCTAAACAGGACCTCCTAATCCCGGCCACTATTATGGCCCTAGCAACCCTCCTCAGCTTACATTACTATGTATAATACTCATTAATCGACTGTCAACTATTTCATTACATACTATGTTTAATACTCATTAGTAAATGTCCAACTAATACACTATATATAATTTTTAACCCCCATTTTTATGATCTATTAATATTATATGATATCAGACTGTATTTATATATAACCTAGTCCACATATATATATATATTGTACATATTAATATATATTATACATATGTATAATACTCATTAACCGACTATCAACTATTTCATTACACATGTGTGTATGGTACTCATTAATAAAGGTACAGCTATTCCATTACATAAAATTTTTAATCCTTATTTTATTAATTTAAGCAAAGCCATTA-CTAATAA
>C005AD
ACCCTCCTAGGTGACGATCAGATTTATAATGTCATTGTTACAGCCCACGCCCTTGTAATAATCTTTTTCATGGTCATACCAATTATGATCGGCGGATTTGGCAACTGACTCGTCCCTTTAATAATCGGCTCACCAGACATAGCCTTCCCTCGCATAAATAATATAAGTTTCTGACTTTTACCTCCCTCTTTTCTCCTCCTCCTGGCCTCCGCTGGGGTTGAAGCCGGAGCCGGGACAGGTTGGACAGTCTACCCCCCTCTGGCAGGAAACTTAGCCCACGCCGGGGCCTCCGTAGACTTAACAATTTTCTCCCTCCATTTGGCAGGTGTTTCATCTATTCTAGCCTCCATTAACTTCATTACCACAATTATTAACATAAAACCACCGGCAATCTCTCAATACCAAACACCCCTATTCGTGTGATCAATCCTTGTTACAACTGTTTTACTTCTTATAGCCCTCCCCGTTCTAGCAGCCGGCATCACTATGCTACTCACGGATCGTAATCTCAACACAACTTTCTTTGACCCCGCTGGAGGGGGGGACCCCATCCTATATCAACATTTATTCTGATTCTTCCCCCCTAATAATTCATCAGCAACACCCACGTGCAGTAGAAGCCACCACTAAATATTTTCTCACACAAGCAACAGCCTCCGCACTTCTCCTATTCGCAGGCACAACAAACGCCTGAATAACAGGACAATGAAACATCACCGACATACTTTCACCAACCTCCGCCACACTCATCACACTAGCCCTAGCCTTAAAAATCGGCCTAGCTCCTATACACTTCTGACTACCAGAAGTCCTCCAAGGACTTAACCTAACCACCGGACTCATCCTCTCCACATGACAAAAACTTGCCCCCTTTGCCATCCTCCTTCAACTTTATCCGCTTCTTAACCCAAATATCCTTATAGCCCTAGGAGTCACCTCCATTGTCGTTGGAGGCTGAAGCGGGCTCAACCAAACACAACTACGAAAAATCCTAGCATACTCATCAATTGCACACCTAGGATGAATAATTACCATTATCCACTTCGCCCCAAATCTAACCCTGTTAAACCTCACCCTCTACATTATCATGACAACTTCAATATTCCTTCTATTTAACACCCTTAATGCAACAAAAATTAACTCAATCTCTGTATCAGCCACTAAATCCCCACTACTTTCAATCATGACACTACTTACTCTACTCTCATTAGGGGGCTTACCTCCACTCTCAGGATTTATACCAAAATGACTCATCTTACAAGAAATGGCTAAACAGGACCTCCTAATCCCGGCCACTATTATGGCCCTAGCAACCCTCCTCAGCTTACATTACTATGTATAATACTCATTAATCGACTGTCAACTATTTCATTACATACTATGTTTAATACTCATTAGTAAATGTCCAACTAATACACTATATATAATTTTTAACCCCCATTTTTATGATCTATTAATATTATATGATATCAGACTGTATTTATATATAACCTAGTCCACATATATATATATATTGTACATATTAATATATATTATACATATGTATAATACTCATTAACCGACTATCAACTATTTCATTACACATGTGTGTATGGTACTCATTAATAAAGGTACAGCTATTCCATTACATAAAATTTTTAATCCTTATTTTATTAATTTAAGCAAAGCCATTA-CTAATAA
>C006AD
ACCCTCCTAGGTGACGATCAGATTTATAATGTCATTGTTACAGCCCACGCCCTTGTAATAATCTTTTTCATGGTCATACCAATTATGATCGGCGGATTTGGCAACTGACTCGTCCCTTTAATAATCGGCTCACCAGACATAGCCTTCCCTCGCATAAATAATATAAGTTTCTGACTTTTACCTCCCTCTTTTCTCCTCCTCCTGGCCTCCGCTGGGGTTGAAGCCGGAGCCGGGACAGGTTGGACAGTCTACCCCCCTCTGGCAGGAAACTTAGCCCACGCCGGGGCCTCCGTAGACTTAACAATTTTCTCCCTCCATTTGGCAGGTGTTTCATCTATTCTAGCCTCCATTAACTTCATTACCACAATTATTAACATAAAACCACCGGCAATCTCTCAATACCAAACACCCCTATTCGTGTGATCAATCCTTGTTACAACTGTTTTACTTCTTATAGCCCTCCCCGTTCTAGCAGCCGGCATCACTATGCTACTCACGGATCGTAATCTCAACACAACTTTCTTTGACCCCGCTGGAGGGGGGGACCCCATCCTATATCAACATTTATTCTGATTCTTCCCCCCTAATAATTCATCAGCAACACCCACGTGCAGTAGAAGCCACCACTAAATATTTTCTCACACAAGCAACAGCCTCCGCACTTCTCCTATTCGCAGGCACAACAAACGCCTGAATAACAGGACAATGAAACATCACCGACATACTTTCACCAACCTCCGCCACACTCATCACACTAGCCCTAGCCTTAAAAATCGGCCTAGCTCCTATACACTTCTGACTACCAGAAGTCCTCCAAGGACTTAACCTAACCACCGGACTCATCCTCTCCACATGACAAAAACTTGCCCCCTTTGCCATCCTCCTTCAACTTTATCCGCTTCTTAACCCAAATATCCTTATAGCCCTAGGAGTCACCTCCATTGTCGTTGGAGGCTGAAGCGGGCTCAACCAAACACAACTACGAAAAATCCTAGCATACTCATCAATTGCACACCTAGGATGAATAATTACCATTATCCACTTCGCCCCAAATCTAACCCTGTTAAACCTCACCCTCTACATTATCATGACAACTTCAATATTCCTTCTATTTAACACCCTTAATGCAACAAAAATTAACTCAATCTCTGTATCAGCCACTAAATCCCCACTACTTTCAATCATGACACTACTTACTCTACTCTCATTAGGGGGCTTACCTCCACTCTCAGGATTTATACCAAAATGACTCATCTTACAAGAAATGGCTAAACAGGACCTCCTAATCCCGGCCACTATTATGGCCCTAGCAACCCTCCTCAGCTTACATTACTATGTATAATACTCATTAATCGACTGTCAACTATTTCATTACATACTATGTTTAATACTCATTAGTAAATGTCCAACTAATACACTATATATAATTTTTAACCCCCATTTTTATGATCTATTAATATTATATGATATCAGACTGTATTTATATATAACCTAGTCCACATATATATATATATTGTACATATTAATATATATTATACATATGTATAATACTCATTAACCGACTATCAACTATTTCATTACACATGTGTGTATGGTACTCATTAATAAAGGTACAGCTATTCCATTACATAAAATTTTTAATCCTTATTTTATTAATTTAAGCAAAGCCATTA-CTAATAA
>C007AD
ACCCTCCTAGGTGACGATCAGATTTATAATGTCATTGTTACAGCCCACGCCCTTGTAATAATCTTTTTCATGGTCATACCAATTATGATCGGCGGATTTGGCAACTGACTCGTCCCTTTAATAATCGGCTCACCAGACATAGCCTTCCCTCGCATAAATAATATAAGTTTCTGACTTTTACCTCCCTCTTTTCTCCTCCTCCTGGCCTCCGCTGGGGTTGAAGCCGGAGCCGGGACAGGTTGGACAGTCTACCCCCCTCTGGCAGGAAACTTAGCCCACGCCGGGGCCTCCGTAGACTTAACAATTTTCTCCCTCCATTTGGCAGGTGTTTCATCTATTCTAGCCTCCATTAACTTCATTACCACAATTATTAACATAAAACCACCGGCAATCTCTCAATACCAAACACCCCTATTCGTGTGATCAATCCTTGTTACAACTGTTTTACTTCTTATAGCCCTCCCCGTTCTAGCAGCCGGCATCACTATGCTACTCACGGATCGTAATCTCAACACAACTTTCTTTGACCCCGCTGGAGGGGGGGACCCCATCCTATATCAACATTTATTCTGATTCTTCCCCCCTAATAATTCATCAGCAACACCCACGTGCAGTAGAAGCCACCACTAAATATTTTCTCACACAAGCAACAGCCTCCGCACTTCTCCTATTCGCAGGCACAACAAACGCCTGAATAACAGGACAATGAAACATCACCGACATACTTTCACCAACCTCCGCCACACTCATCACACTAGCCCTAGCCTTAAAAATCGGCCTAGCTCCTATACACTTCTGACTACCAGAAGTCCTCCAAGGACTTAACCTAACCACCGGACTCATCCTCTCCACATGACAAAAACTTGCCCCCTTTGCCATCCTCCTTCAACTTTATCCGCTTCTTAACCCAAATATCCTTATAGCCCTAGGAGTCACCTCCATTGTCGTTGGAGGCTGAAGCGGGCTCAACCAAACACAACTACGAAAAATCCTAGCATACTCATCAATTGCACACCTAGGATGAATAATTACCATTATCCACTTCGCCCCAAATCTAACCCTGTTAAACCTCACCCTCTACATTATCATGACAACTTCAATATTCCTTCTATTTAACACCCTTAATGCAACAAAAATTAACTCAATCTCTGTATCAGCCACTAAATCCCCACTACTTTCAATCATGACACTACTTACTCTACTCTCATTAGGGGGCTTACCTCCACTCTCAGGATTTATACCAAAATGACTCATCTTACAAGAAATGGCTAAACAGGACCTCCTAATCCCGGCCACTATTATGGCCCTAGCAACCCTCCTCAGCTTACATTACTATGTATAATACTCATTAATCGACTGTCAACTATTTCATTACATACTATGTTTAATACTCATTAGTAAATGTCCAACTAATACACTATATATAATTTTTAACCCCCATTTTTATGATCTATTAATATTATATGATATCAGACTGTATTTATATATAACCTAGTCCACATATATATATATATTGTACATATTAATATATATTATACATATGTATAATACTCATTAACCGACTATCAACTATTTCATTACACATGTGTGTATGGTACTCATTAATAAAGGTACAGCTATTCCATTACATAAAATTTTTAATCCTTATTTTATTAATTTAAGCAAAGCCATTA-CTAATAA
>C008AD
ACCCTCCTAGGTGACGATCAGATTTATAATGTCATTGTTACAGCCCACGCCCTTGTAATAATCTTTTTCATGGTCATACCAATTATGATCGGCGGATTTGGCAACTGACTCGTCCCTTTAATAATCGGCTCACCAGACATAGCCTTCCCTCGCATAAATAATATAAGTTTCTGACTTTTACCTCCCTCTTTTCTCCTCCTCCTGGCCTCCGCTGGGGTTGAAGCCGGAGCCGGGACAGGTTGGACAGTCTACCCCCCTCTGGCAGGAAACTTAGCCCACGCCGGGGCCTCCGTAGACTTAACAATTTTCTCCCTCCATTTGGCAGGTGTTTCATCTATTCTAGCCTCCATTAACTTCATTACCACAATTATTAACATAAAACCACCGGCAATCTCTCAATACCAAACACCCCTATTCGTGTGATCAATCCTTGTTACAACTGTTTTACTTCTTATAGCCCTCCCCGTTCTAGCAGCCGGCATCACTATGCTACTCACGGATCGTAATCTCAACACAACTTTCTTTGACCCCGCTGGAGGGGGGGACCCCATCCTATATCAACATTTATTCTGATTCTTCCCCCCTAATAATTCATCAGCAACACCCACGTGCAGTAGAAGCCACCACTAAATATTTTCTCACACAAGCAACAGCCTCCGCACTTCTCCTATTCGCAGGCACAACAAACGCCTGAATAACAGGACAATGAAACATCACCGACATACTTTCACCAACCTCCGCCACACTCATCACACTAGCCCTAGCCTTAAAAATCGGCCTAGCTCCTATACACTTCTGACTACCAGAAGTCCTCCAAGGACTTAACCTAACCACCGGACTCATCCTCTCCACATGACAAAAACTTGCCCCCTTTGCCATCCTCCTTCAACTTTATCCGCTTCTTAACCCAAATATCCTTATAGCCCTAGGAGTCACCTCCATTGTCGTCGGAGGCTGAAGCGGGCTCAACCAAACACAACTACGAAAAATCCTAGCATACTCATCAATTGCGCACCTAGGATGAATAATTACCATTATCCACTTCGCCCCAAATCTAACCCTGTTAAACCTCACCCTCTACATTATCATGACAACTTCAATATTCCTTCTATTTAACACCCTTAATGCAACAAAAATTAACTCAATCTCTGTATCAGCCACTAAATCCCCACTACTTTCAATCATGACACTACTTACTCTACTCTCATTAGGGGGCTTACCTCCACTCTCAGGATTTATACCAAAATGACTCATCTTACAAGAAATGGCTAAACAGGACCTCCTAATCCCGGCCACTATTATGGCCCTAGCAACCCTCCTCAGCTTACATTACTATGTATAATACTCATTAATCGACTGTCAACTATTTCATTACATACTATGTTTAATACTCATTAGTAAATGTCCAACTAATACACTATATATAATTTTTAACCCCCATTTTTATGATCTATTAATATTATATGATATCAGACTGTATTTATATATAACCTAGTCCACATATATATATATATTGTACATATTAATATATATTATACATATGTATAATACTCATTAACCGACTATCAACTATTTCATTACACATGTGTGTATGGTACTCATTAATAAAGGTACAGCTATTCCTTTACATAAAATTTTTAATCCTTATTTTATTAATTTAAGCAAAGCCATTA-CTAATAA
>C009AD
ACCCTCCTAGGTGACGATCAGATTTATAATGTCATTGTTACAGCCCACGCCCTTGTAATAATCTTTTTCATGGTCATACCAATTATGATCGGCGGATTTGGCAACTGACTCGTCCCTTTAATAATCGGCTCACCAGACATAGCCTTCCCTCGCATAAATAATATAAGTTTCTGACTTTTACCTCCCTCTTTTCTCCTCCTCCTGGCCTCCGCTGGGGTTGAAGCCGGAGCCGGGACAGGTTGGACAGTCTACCCCCCTCTGGCAGGAAACTTAGCCCACGCCGGGGCCTCCGTAGACTTAACAATTTTCTCCCTCCATTTGGCAGGTGTTTCATCTATTCTAGCCTCCATTAACTTCATTACCACAATTATTAACATAAAACCACCGGCAATCTCTCAATACCAAACACCCCTATTCGTGTGATCAATCCTTGTTACAACTGTTTTACTTCTTATAGCCCTCCCCGTTCTAGCAGCCGGCATCACTATGCTACTCACGGATCGTAATCTCAACACAACTTTCTTTGACCCCGCTGGAGGGGGGGACCCCATCCTATATCAACATTTATTCTGATTCTTCCCCCCTAATAATTCATCAGCAACACCCACGTGCAGTAGAAGCCACCACTAAATATTTTCTCACACAAGCAACAGCCTCCGCACTTCTCCTATTCGCAGGCACAACAAACGCCTGAATAACAGGACAATGAAACATCACCGACATACTTTCACCAACCTCCGCCACACTCATCACACTAGCCCTAGCCTTAAAAATCGGCCTAGCTCCTATACACTTCTGACTACCAGAAGTCCTCCAAGGACTTAACCTAACCACCGGACTCATCCTCTCCACATGACAAAAACTTGCCCCCTTTGCCATCCTCCTTCAACTTTATCCGCTTCTTAACCCAAATATCCTTATAGCCCTAGGAGTCACCTCCATTGTCGTTGGAGGCTGAAGCGGGCTCAACCAAACACAACTACGAAAAATCCTAGCATACTCATCAATTGCACACCTAGGATGAATAATTACCATTATCCACTTCGCCCCAAATCTAACCCTGTTAAACCTCACCCTCTACATTATCATGACAACTTCAATATTCCTTCTATTTAACACCCTTAATGCAACAAAAATTAACTCAATCTCTGTATCAGCCACTAAATCCCCACTACTTTCAATCATGACACTACTTACTCTACTCTCATTAGGGGGCTTACCTCCACTCTCAGGATTTATACCAAAATGACTCATCTTACAAGAAATGGCTAAACAGGACCTCCTAATCCCGGCCACTATTATGGCCCTAGCAACCCTCCTCAGCTTACATTACTATGTATAATACTCATTAATCGACTGTCAACTATTTCATTACATACTATGTTTAATACTCATTAGTAAATGTCCAACTAATACACTATATATAATTTTTAACCCCCATTTTTATGATCTATTGATATTATATGATATCAGACTGTATTTATATATAACCTAGTCCACATATATATATATATTGTACATATTAATATATATTATACATATGTATAATACTCATTAACCGACTATCAACTATTTCATTACACATGTGTGTATGGTACTCATTAATAAAGGTACAGCTATTCCATTACATAAAATTTTTAATCCTTATTTTATTAATTTAAGCAAAGCCATTA-CTAATAA
>C010AD
ACCCTCCTAGGTGACGATCAGATTTATAATGTCATTGTTACAGCCCACGCCCTTGTAATAATCTTTTTCATGGTCATACCAATTATGATCGGCGGATTTGGCAACTGACTCGTCCCTTTAATAATCGGCTCACCAGACATAGCCTTCCCTCGCATAAATAATATAAGTTTCTGACTTTTACCTCCCTCTTTTCTCCTCCTCCTGGCCTCCGCTGGGGTTGAAGCCGGAGCCGGGACAGGTTGGACAGTCTACCCCCCTCTGGCAGGAAACTTAGCCCACGCCGGGGCCTCCGTAGACTTAACAATTTTCTCCCTCCATTTGGCAGGTGTTTCATCTATTCTAGCCTCCATTAACTTCATTACCACAATTATTAACATAAAACCACCGGCAATCTCTCAATACCAAACACCCCTATTCGTGTGATCAATCCTTGTTACAACTGTTTTACTTCTTATAGCCCTCCCCGTTCTAGCAGCCGGCATCACTATGCTACTCACGGATCGTAATCTCAACACAACTTTCTTTGACCCCGCTGGAGGGGGGGACCCCATCCTATATCAACATTTATTCTGATTCTTCCCCCCTAATAATTCATCAGCAACACCCACGTGCAGTAGAAGCCACCACTAAATATTTTCTCACACAAGCAACAGCCTCCGCACTTCTCCTATTCGCAGGCACAACAAACGCCTGAATAACAGGACAATGAAACATCACCGACATACTTTCACCAACCTCCGCCACACTCATCACACTAGCCCTAGCCTTAAAAATCGGCCTAGCTCCTATACACTTCTGACTACCAGAAGTCCTCCAAGGACTTAACCTAACCACCGGACTCATCCTCTCCACATGACAAAAACTTGCCCCCTTTGCCATCCTCCTTCAACTTTATCCGCTTCTTAACCCAAATATCCTTATAGCCCTAGGAGTCACCTCCATTGTCGTCGGAGGCTGAAGCGGGCTCAACCAAACACAACTACGAAAAATCCTAGCATACTCATCAATTGCGCACCTAGGATGAATAATTACCATTATCCACTTCGCCCCAAATCTAACCCTGTTAAACCTCACCCTCTACATTATCATGACAACTTCAATATTCCTTCTATTTAACACCCTTAATGCAACAAAAATTAACTCAATCTCTGTATCAGCCACTAAATCCCCACTACTTTCAATCATGACACTACTTACTCTACTCTCATTAGGGGGCTTACCTCCACTCTCAGGATTTATACCAAAATGACTCATCTTACAAGAAATGGCTAAACAGGACCTCCTAATCCCGGCCACTATTATGGCCCTAGCAACCCTCCTCAGCTTACATTACTATGTATAATACTCATTAATCGACTGTCAACTATTTCATTACATACTATGTTTAATACTCATTAGTAAATGTCCAACTAATACACTATATATAATTTTTAACCCCCATTTTTATGATCTATTAATATTATATGATATCAGACTGTATTTATATATAACCTAGTCCACATATATATATATATTGTACATATTAATATATATTATACATATGTATAATACTCATTAACCGACTATCAACTATTTCATTACACATGTGTGTATGGTACTCATTAATAAAGGTACAGCTATTCCATTACATAAAATTTTTAATCCTTATTTTATTAATTTAAGCAAAGCCATTA-CTAATAA
>C011AD
ACCCTCCTAGGTGACGATCAGATTTATAATGTCATTGTTACAGCCCACGCCCTTGTAATAATCTTTTTCATGGTCATACCAATTATGATCGGCGGATTTGGCAACTGACTCGTCCCTTTAATAATCGGCTCACCAGACATAGCCTTCCCTCGCATAAATAATATAAGTTTCTGACTTTTACCTCCCTCTTTTCTCCTCCTCCTGGCCTCCGCTGGGGTTGAAGCCGGAGCCGGGACAGGTTGGACAGTCTACCCCCCTCTGGCAGGAAACTTAGCCCACGCCGGGGCCTCCGTAGACTTAACAATTTTCTCCCTCCATTTGGCAGGTGTTTCATCTATTCTAGCCTCCATTAACTTCATTACCACAATTATTAACATAAAACCACCGGCAATCTCTCAATACCAAACACCCCTATTCGTGTGATCAATCCTTGTTACAACTGTTTTACTTCTTATAGCCCTCCCCGTTCTAGCAGCCGGCATCACTATGCTACTCACGGATCGTAATCTCAACACAACTTTCTTTGACCCCGCTGGAGGGGGGGACCCCATCCTATATCAACATTTATTCTGATTCTTCCCCCCTAATAATTCATCAGCAACACCCACGTGCAGTAGAAGCCACCACTAAATATTTTCTCACACAAGCAACAGCCTCCGCACTTCTCCTATTCGCAGGCACAACAAACGCCTGAATAACAGGACAATGAAACATCACCGACATACTTTCACCAACCTCCGCCACACTCATCACACTAGCCCTAGCCTTAAAAATCGGCCTAGCTCCTATACACTTCTGACTACCAGAAGTCCTCCAAGGACTTAACCTAACCACCGGACTCATCCTCTCCACATGACAAAAACTTGCCCCCTTTGCCATCCTCCTTCAACTTTATCCGCTTCTTAACCCAAATATCCTTATAGCCCTAGGAGTCACCTCCATTGTCGTTGGAGGCTGAAGCGGGCTCAACCAAACACAACTACGAAAAATCCTAGCATACTCATCAATTGCACACCTAGGATGAATAATTACCATTATCCACTTCGCCCCAAATCTAACCCTGTTAAACCTCACCCTCTACATTATCATGACAACTTCAATATTCCTTCTATTTAACACCCTTAATGCAACAAAAATTAACTCAATCTCTGTATCAGCCACTAAATCCCCACTACTTTCAATCATGACACTACTTACTCTACTCTCATTAGGGGGCTTACCTCCACTCTCAGGATTTATACCAAAATGACTCATCTTACAAGAAATGGCTAAACAGGACCTCCTAATCCCGGCCACTATTATGGCCCTAGCAACCCTCCTCAGCTTACATTACTATGTATAATACTCATTAATCGACTGTCAACTATTTCATTACATACTATGTTTAATACTCATTAGTAAATGTCCAACTAATACACTATATATAATTTTTAACCCCCATTTTTATGATCTATTAATATTATATGATATCAGACTGTATTTATATATAACCTAGTCCACATATATATATATATTGTACATATTAATATATATTATACATATGTATAATACTCATTAACCGACTATCAACTATTTCATTACACATGTGTGTATGGTACTCATTAATAAAGGTACAGCTATTCCATTACATAAAATTTTTAATCCTTATTTTATTAATTTAAGCAAAGCCATTA-CTAATAA
>C012AD
ACCCTCCTAGGTGACGATCAGATTTATAATGTCATTGTTACAGCCCACGCCCTTGTAATAATCTTTTTCATGGTCATACCAATTATGATCGGCGGATTTGGCAACTGACTCGTCCCTTTAATAATCGGCTCACCAGACATAGCCTTCCCTCGCATAAATAATATAAGTTTCTGACTTTTACCTCCCTCTTTTCTCCTCCTCCTGGCCTCCGCTGGGGTTGAAGCCGGAGCCGGGACAGGTTGGACAGTCTACCCCCCTCTGGCAGGAAACTTAGCCCACGCCGGGGCCTCCGTAGACTTAACAATTTTCTCCCTCCATTTGGCAGGTGTTTCATCTATTCTAGCCTCCATTAACTTCATTACCACAATTATTAACATAAAACCACCGGCAATCTCTCAATACCAAACACCCCTATTCGTGTGATCAATCCTTGTTACAACTGTTTTACTTCTTATAGCCCTCCCCGTTCTAGCAGCCGGCATCACTATGCTACTCACGGATCGTAATCTCAACACAACTTTCTTTGACCCCGCTGGAGGGGGGGACCCCATCCTATATCAACATTTATTCTGATTCTTCCCCCCTAATAATTCATCAGCAACACCCACGTGCAGTAGAAGCCACCACTAAATATTTTCTCACACAAGCAACAGCCTCCGCACTTCTCCTATTCGCAGGCACAACAAACGCCTGAATAACAGGACAATGAAACATCACCGACATACTTTCACCAACCTCCGCCACACTCATCACACTAGCCCTAGCCTTAAAAATCGGCCTAGCTCCTATACACTTCTGACTACCAGAAGTCCTCCAAGGACTTAACCTAACCACCGGACTCATCCTCTCCACATGACAAAAACTTGCCCCCTTTGCCATCCTCCTTCAACTTTATCCGCTTCTTAACCCAAATATCCTTATAGCCCTAGGAGTCACCTCCATTGTCGTTGGAGGCTGAAGCGGGCTCAACCAAACACAACTACGAAAAATCCTAGCATACTCATCAATTGCACACCTAGGATGAATAATTACCATTATCCACTTCGCCCCAAATCTAACCCTGTTAAACCTCACCCTCTACATTATCATGACAACTTCAATATTCCTTCTATTTAACACCCTTAATGCAACAAAAATTAACTCAATCTCTGTATCAGCCACTAAATCCCCACTACTTTCAATCATGACACTACTTACTCTACTCTCATTAGGGGGCTTACCTCCACTCTCAGGATTTATACCAAAATGACTCATCTTACAAGAAATGGCTAAACAGGACCTCCTAATCCCGGCCACTATTATGGCCCTAGCAACCCTCCTCAGCTTACATTACTATGTATAATACTCATTAATCGACTGTCAACTATTTCATTACATACTATGTTTAATACTCATTAGTAAATGTCCAACTAATACACTATATATAATTTTTAACCCCCATTTTTATGATCTATTAATATTATATGATATCAGACTGTATTTATATATAACCTAGTCCACATATATATATATATTGTACATATTAATATATATTATACATATGTATAATACTCATTAACCGACTATCAACTATTTCATTACACATGTGTGTATGGTACTCATTAATAAAGGTACAGCTATTCCATTACATAAAATTTTTAATCCTTATTTTATTAATTTAAGCAAAGCCATTA-CTAATAA
>C013AD
ACCCTCCTAGGTGACGATCAGATTTATAATGTCATTGTTACAGCCCACGCCCTTGTAATAATCTTTTTCATGGTCATACCAATTATGATCGGCGGATTTGGCAACTGACTCGTCCCTTTAATAATCGGCTCACCAGACATAGCCTTCCCTCGCATAAATAATATAAGTTTCTGACTTTTACCTCCCTCTTTTCTCCTCCTCCTGGCCTCCGCTGGGGTTGAAGCCGGAGCCGGGACAGGTTGGACAGTCTACCCCCCTCTGGCAGGAAACTTAGCCCACGCCGGGGCCTCCGTAGACTTAACAATTTTCTCCCTCCATTTGGCAGGTGTTTCATCTATTCTAGCCTCCATTAACTTCATTACCACAATTATTAACATAAAACCACCGGCAATCTCTCAATACCAAACACCCCTATTCGTGTGATCAATCCTTGTTACAACTGTTTTACTTCTTATAGCCCTCCCCGTTCTAGCAGCCGGCATCACTATGCTACTCACGGATCGTAATCTCAACACAACTTTCTTTGACCCCGCTGGAGGGGGGGACCCCATCCTATATCAACATTTATTCTGATTCTTCCCCCCTAATAATTCATCAGCAACACCCACGTGCAGTAGAAGCCACCACTAAATATTTTCTCACACAAGCAACAGCCTCCGCACTTCTCCTATTCGCAGGCACAACAAACGCCTGAATAACAGGACAATGAAACATCACCGACATACTTTCACCAACCTCCGCCACACTCATCACACTAGCCCTAGCCTTAAAAATCGGCCTAGCTCCTATACACTTCTGACTACCAGAAGTCCTCCAAGGACTTAACCTAACCACCGGACTCATCCTCTCCACATGACAAAAACTTGCCCCCTTTGCCATCCTCCTTCAACTTTATCCGCTTCTTAACCCAAATATCCTTATAGCCCTAGGAGTCACCTCCATTGTCGTCGGAGGCTGAAGCGGGCTCAACCAAACACAACTACGAAAAATCCTAGCATACTCATCAATTGCGCACCTAGGATGAATAATTACCATTATCCACTTCGCCCCAAATCTAACCCTGTTAAACCTCACCCTCTACATTATCATGACAACTTCAATATTCCTTCTATTTAACACCCTTAATGCAACAAAAATTAACTCAATCTCTGTATCAGCCACTAAATCCCCACTACTTTCAATCATGACACTACTTACTCTACTCTCATTAGGGGGCTTACCTCCACTCTCAGGATTTATACCAAAATGACTCATCTTACAAGAAATGGCTAAACAGGACCTCCTAATCCCGGCCACTATTATGGCCCTAGCAACCCTCCTCAGCTTACATTACTATGTATAATACTCATTAATCGACTGTCAACTATTTCATTACATACTATGTTTAATACTCATTAGTAAATGTCCAACTAATACACTATATATAATTTTTAACCCCCATTTTTATGATCTATTAATATTATATGATATCAGACTGTATTTATATATAACCTAGTCCACATATATATATATATTGTACATATTAATATATATTATACATATGTATAATACTCATTAACCGACTATCAACTATTTCATTACACATGTGTGTATGGTACTCATTAATAAAGGTACAGCTATTCCATTACATAAAATTTTTAATCCTTATTTTATTAATTTAAGCAAAGCCATTA-CTAATAA
>C014AD
ACCCTCATAGGTGACGATCAGATTTATAATGTCATTGTTACAGCCCACGCCCTTGTAATAATCTTTTTCATGGTCATACCAATCATGATCGGCGGATTTGGCAACTGACTCGTCCCTTTAATAATCGGCTCACCAGACATAGCCTTCCCTCGCATAAATAATATAAGTTTCTGACTTTTACCTCCCTCTTTTCTCCTCCTCCTGGCCTCCGCTGGGGTTGAAGCCGGAGCCGGGACAGGTTGGACAGTCTACCCCCCTCTGGCAGGAAACTTAGCCCACGCCGGGGCCTCCGTAGACTTAACAATTTTCTCCCTCCATTTGGCAGGTGTTTCATCTATTCTAGCCTCCATTAACTTCATTACCACAATTATTAACATAAAACCACCGGCAATCTCTCAATACCAAACACCCCTATTCGTGTGATCAATCCTTGTTACAACTGTTTTACTTCTTATAGCCCTCCCCGTTCTAGCAGCCGGCATCACTATGCTACTCACGGATCGTAATCTCAACACAACTTTCTTTGACCCCGCTGGAGGGGGGGACCCCATCCTATATCAACATTTATTCTGATTCTTCCCCCCTAATAATTCATCAGCAACACCCACGTGCAGTAGAAGCCACCACTAAATATTTTCTCACACAAGCAACAGCCTCCGCACTTCTCCTATTCGCAGGCACAACAAACGCCTGAATAACAGGACAATGAAACATCACCGACATACTTTCACCAACCTCCGCCACACTCATCACACTAGCCCTAGCCTTAAAAATCGGCCTAGCTCCTATACACTTCTGACTACCAGAAGTCCTCCAAGGACTTAACCTAACCACCGGACTCATCCTCTCCACATGACAAAAACTTGCCCCCTTTGCCATCCTCCTTCAACTTTATCCGCTTCTTAACCCAAATATCCTTATAGCCCTAGGAGTCACCTCCATTGTCGTCGGAGGCTGAAGCGGGCTCAACCAAACACAACTACGAAAAATCCTAGCATACTCATCAATTGCGCACCTAGGATGAATAATTACCATTATCCACTTCGCCCCAAATCTAACCCTGTTAAACCTCACCCTCTACATTATCATGACAACTTCAATATTCCTTCTATTTAACACCCTTAATGCAACAAAAATTAACTCAATCTCTGTATCAGCCACTAAATCCCCACTACTTTCAATCATGACACTACTTACTCTACTCTCATTAGGGGGCTTACCTCCACTCTCAGGATTTATACCAAAATGACTCATCTTACAAGAAATGGCTAAACAGGACCTCCTAATCCCGGCCACTATTATGGCCCTAGCAACCCTCCTCAGCTTACATTACTATGTATAATACTCATTAATCGACTGTCAACTATTTCATTACATACTATGTTTAATACTCATTAGTAAATGTCCAACTAATACACTATATATAATTTTTAACCCCCATTTTTATGATCTATTAATATTATATGATATCAGACTGTATTTATATATAACCTAGTCCACATATATATATATATTGTACATATTAATATATATTATACATATGTATAATACTCATTAACCGACTATCAACTATTTCATTACACATGTGTGTATGGTACTCATTAATAAAGGTACAGCTATTCCATTACATAAAATTTTTAATCCTTATTTTATTAATTTAAGCAAAGCCATTA-CTAATAA
>C015AD
ACCCTCATAGGTGACGATCAGATTTATAATGTCATTGTTACAGCCCACGCCCTTGTAATAATCTTTTTCATGGTCATACCAATTATGATCGGCGGATTTGGCAACTGACTCGTCCCTTTAATAATCGGCTCACCAGACATAGCCTTCCCTCGCATAAATAATATAAGTTTCTGACTTTTACCTCCCTCTTTTCTCCTCCTCCTGGCCTCCGCTGGGGTTGAAGCCGGAGCCGGGACAGGTTGGACAGTCTACCCCCCTCTGGCAGGAAACTTAGCCCACGCCGGGGCCTCCGTAGACTTAACAATTTTCTCCCTCCATTTGGCAGGTGTTTCATCTATTCTAGCCTCCATTAACTTCATTACCACAATTATTAACATAAAACCACCGGCAATCTCTCAATACCAAACACCCCTATTCGTGTGATCAATCCTTGTTACAACTGTTTTACTTCTTATAGCCCTCCCCGTTCTAGCAGCCGGCATCACTATGCTACTCACGGATCGTAATCTCAACACAACTTTCTTTGACCCCGCTGGAGGGGGGGACCCCATCCTATATCAACATTTATTCTGATTCTTCCCCCCTAATAATTCATCAGCAACACCCACGTGCAGTAGAAGCCACCACTAAATATTTTCTCACACAAGCAACAGCCTCCGCACTTCTCCTATTCGCAGGCACAACAAACGCCTGAATAACAGGACAATGAAACATCACCGACATACTTTCACCAACCTCCGCCACACTCATCACACTAGCCCTAGCCTTAAAAATCGGCCTAGCTCCTATACACTTCTGACTACCAGAAGTCCTCCAAGGACTTAACCTAACCACCGGACTCATCCTCTCCACATGACAAAAACTTGCCCCCTTTGCCATCCTCCTTCAACTTTATCCGCTTCTTAACCCAAATATCCTTATAGCCCTAGGAGTCACCTCCATTGTCGTCGGAGGCTGAAGCGGGCTCAACCAAACACAACTACGAAAAATCCTAGCATACTCATCAATTGCGCACCTAGGATGAATAATTACCATTATCCACTTCGCCCCAAATCTAACCCTGTTAAACCTCACCCTCTACATTATCATGACAACTTCAATATTCCTTCTATTTAACACCCTTAATGCAACAAAAATTAACTCAATCTCTGTATCAGCCACTAAATCCCCACTACTTTCAATCATGACACTACTTACTCTACTCTCATTAGGGGGCTTACCTCCACTCTCAGGATTTATACCAAAATGACTCATCTTACAAGAAATGGCTAAACAGGACCTCCTAATCCCGGCCACTATTATGGCCCTAGCAACCCTCCTCAGCTTACATTACTATGTATAATACTCATTAATCGACTGTCAACTATTTCATTACATACTATGTTTAATACTCATTAGTAAATGTCCAACTAATACACTATATATAATTTTTAACCCCCATTTTTATGATCTATTAATATTATATGATATCAGACTGTATTTATATATAACCTAGTCCACATATATATATATATTGTACATATTAATATATATTATACATATGTATAATACTCATTAACCGACTATCAACTATTTCATTACACATGTGTGTATGGTACTCATTAATAAAGGTACAGCTATTCCATTACATAAAATTTTTAATCCTTATTTTATTAATTTAAGCAAAGCCATTA-CTAATAA
>C016AD
ACCCTCCTAGGTGACGATCAGATTTATAATGTCATTGTTACAGCCCACGCCCTTGTAATAATCTTTTTCATGGTCATACCAATTATGATCGGCGGATTTGGCAACTGACTCGTCCCTTTAATAATCGGCTCACCAGACATAGCCTTCCCTCGCATAAATAATATAAGTTTCTGACTTTTACCTCCCTCTTTTCTCCTCCTCCTGGCCTCCGCTGGGGTTGAAGCCGGAGCCGGGACAGGTTGGACAGTCTACCCCCCTCTGGCAGGAAACTTAGCCCACGCCGGGGCCTCCGTAGACTTAACAATTTTCTCCCTCCATTTGGCAGGTGTTTCATCTATTCTAGCCTCCATTAACTTCATTACCACAATTATTAACATAAAACCACCGGCAATCTCTCAATACCAAACACCCCTATTCGTGTGATCAATCCTTGTTACAACTGTTTTACTTCTTATAGCCCTCCCCGTTCTAGCAGCCGGCATCACTATGCTACTCACGGATCGTAATCTCAACACAACTTTCTTTGACCCCGCTGGAGGGGGGGACCCCATCCTATATCAACATTTATTCTGATTCTTCCCCCCTAATAATTCATCAGCAACACCCACGTGCAGTAGAAGCCACCACTAAATATTTTCTCACACAAGCAACAGCCTCCGCACTTCTCCTATTCGCAGGCACAACAAACGCCTGAATAACAGGACAATGAAACATCACCGACATACTTTCACCAACCTCCGCCACACTCATCACACTAGCCCTAGCCTTAAAAATCGGCCTAGCTCCTATACACTTCTGACTACCAGAAGTCCTCCAAGGACTTAACCTAACCACCGGACTCATCCTCTCCACATGACAAAAACTTGCCCCCTTTGCCATCCTCCTTCAACTTTATCCGCTTCTTAACCCAAATATCCTTATAGCCCTAGGAGTCACCTCCATTGTCGTTGGAGGCTGAAGCGGGCTCAACCAAACACAACTACGAAAAATCCTAGCATACTCATCAATTGCACACCTAGGATGAATAATTACCATTATCCACTTCGCCCCAAATCTAACCCTGTTAAACCTCACCCTCTACATTATCATGACAACTTCAATATTCCTTCTATTTAACACCCTTAATGCAACAAAAATTAACTCAATCTCTGTATCAGCCACTAAATCCCCACTACTTTCAATCATGACACTACTTACTCTACTCTCATTAGGGGGCTTACCTCCACTCTCAGGATTTATACCAAAATGACTCATCTTACAAGAAATGGCTAAACAGGACCTCCTAATCCCGGCCACTATTATGGCCCTAGCAACCCTCCTCAGCTTACATTACTATGTATAATACTCATTAATCGACTGTCAACTATTTCATTACATACTATGTTTAATACTCATTAGTAAATGTCCAACTAATACACTATATATAATTTTTAACCCCCATTTTTATGATCTATTAATATTATATGATATCAGACTGTATTTATATATAACCTAGTCCACATATATATATATATTGTACATATTAATATATATTATACATATGTATAATACTCATTAACCGACTATCAACTATTTCATTACACATGTGTGTATGGTACTCATTAATAAAGGTACAGCTATTCCATTACATAAAATTTTTAATCCTTATTTTATTAATTTAAGCAAAGCCATTA-CTAATAA
>C017AD
ACCCTCCTAGGTGACGATCAGATTTATAATGTCATTGTTACAGCCCACGCCCTTGTAATAATCTTTTTCATGGTCATACCAATTATGATCGGCGGATTTGGCAACTGACTCGTCCCTTTAATAATCGGCTCACCAGACATAGCCTTCCCTCGCATAAATAATATAAGTTTCTGACTTTTACCTCCCTCTTTTCTCCTCCTCCTGGCCTCCGCTGGGGTTGAAGCCGGAGCCGGGACAGGTTGGACAGTCTACCCCCCTCTGGCAGGAAACTTAGCCCACGCCGGGGCCTCCGTAGACTTAACAATTTTCTCCCTCCATTTGGCAGGTGTTTCATCTATTCTAGCCTCCATTAACTTCATTACCACAATTATTAACATAAAACCACCGGCAATCTCTCAATACCAAACACCCCTATTCGTGTGATCAATCCTTGTTACAACTGTTTTACTTCTTATAGCCCTCCCCGTTCTAGCAGCCGGCATCACTATGCTACTCACGGATCGTAATCTCAACACAACTTTCTTTGACCCCGCTGGAGGGGGGGACCCCATCCTATATCAACATTTATTCTGATTCTTCCCCCCTAATAATTCATCAGCAACACCCACGTGCAGTAGAAGCCACCACTAAATATTTTCTCACACAAGCAACAGCCTCCGCACTTCTCCTATTCGCAGGCACAACAAACGCCTGAATAACAGGACAATGAAACATCACCGACATACTTTCACCAACCTCCGCCACACTCATCACACTAGCCCTAGCCTTAAAAATCGGCCTAGCTCCTATACACTTCTGACTACCAGAAGTCCTCCAAGGACTTAACCTAACCACCGGACTCATCCTCTCCACATGACAAAAACTTGCCCCCTTTGCCATCCTCCTTCAACTTTATCCGCTTCTTAACCCAAATATCCTTATAGCCCTAGGAGTCACCTCCATTGTCGTTGGAGGCTGAAGCGGGCTCAACCAAACACAACTACGAAAAATCCTAGCATACTCATCAATTGCACACCTAGGATGAATAATTACCATTATCCACTTCGCCCCAAATCTAACCCTGTTAAACCTCACCCTCTACATTATCATGACAACTTCAATATTCCTTCTATTTAACACCCTTAATGCAACAAAAATTAACTCAATCTCTGTATCAGCCACTAAATCCCCACTACTTTCAATCATGACACTACTTACTCTACTCTCATTAGGGGGCTTACCTCCACTCTCAGGATTTATACCAAAATGACTCATCTTACAAGAAATGGCTAAACAGGACCTCCTAATCCCGGCCACTATTATGGCCCTAGCAACCCTCCTCAGCTTACATTACTATGTATAATACTCATTAATCGACTGTCAACTATTTCATTACATACTATGTTTAATACTCATTAGTAAATGTCCAACTAATACACTATATATAATTTTTAACCCCCATTTTTATGATCTATTAATATTATATGATATCAGACTGTATTTATATATAACCTAGTCCACATATATATATATATTGTACATATTAATATATATTATACATATGTATAATACTCATTAACCGACTATCAACTATTTCATTACACATGTGTGTATGGTACTCATTAATAAAGGTACAGCTATTCCATTACATAAAATTTTTAATCCTTATTTTATTAATTTAAGCAAAGCCATTA-CTAATAA
>C001TY
ACCCTACTAGGTGACGATCAGATTTATAATGTCATTGTTACAGCCCACGCCCTTGTAATAATCTTTTTCATGGTCATACCAATTATGATCGGCGGATTTGGCAACTGACTCGTCCCTTTAATAATCGGCTCACCAGACATAGCCTTCCCTCGCATAAATAATATAAGTTTCTGACTTTTACCTCCCTCTTTTCTCCTCCTCCTGGCCTCCGCTGGGGTTGAAGCCGGAGCCGGGACAGGTTGGACAGTCTACCCCCCTCTGGCAGGAAACTTAGCCCACGCCGGGGCCTCCGTAGACTTAACAATTTTCTCCCTCCATTTGGCAGGTGTTTCATCTATTCTAGCCTCCATTAACTTCATTACCACAATTATTAACATAAAACCACCGGCAATCTCTCAATACCAAACACCCCTATTCGTGTGATCAATCCTTGTTACAACTGTTTTACTTCTTATAGCCCTCCCCGTTCTAGCAGCCGGCATCACTATGCTACTCACGGATCGTAATCTCAACACAACTTTCTTTGACCCCGCTGGAGGGGGGGACCCCATCCTATATCAACATTTATTCTGATTCTTCCCCCCTAATAATTCATCAGCAACACCCACGTGCAGTAGAAGCCACCACTAAATATTTTCTCACACAAGCAACAGCCTCCGCACTTCTCCTATTCGCAGGCACAACAAACGCCTGAATAACAGGACAATGAAACATCACCGACATACTTTCACCAACCTCCGCCACACTCATCACACTAGCCCTAGCCTTAAAAATCGGCCTAGCTCCTATACACTTCTGACTACCAGAAGTCCTCCAAGGACTTAACCTAACCACCGGACTCATCCTCTCCACATGACAAAAACTTGCCCCCTTTGCCATCCTCCTTCAACTTTATCCGCTTCTTAACCCAAATATCCTTATAGCCCTAGGAGTCACCTCCATTGTCGTTGGAGGCTGAAGCGGGCTCAACCAAACACAACTACGAAAAATCCTAGCATACTCATCAATTGCACACCTAGGATGAATAATTACCATTATCCACTTCGCCCCAAATCTAACCCTGTTAAACCTCACCCTCTACATTATCATGACAACTTCAATATTCCTTCTATTTAACACCCTTAATGCAACAAAAATTAACTCAATCTCTGTATCAGCCACTAAATCCCCACTACTTTCAATCATGACACTACTTACTCTACTCTCATTAGGGGGCTTACCTCCACTCTCAGGATTTATACCAAAATGACTCATCTTACAAGAAATGGCTAAACAGGACCTCCTAATCCCGGCCACTATTATGGCCCTAGCAACCCTCCTCAGCTTACATTACTATGTATAATACTCATTAATCGACTGTCAACTATTTCATTACATACTATGTTTAATACTCATTAGTAAATGTCCAACTAATACACTATATATAATTTTTAACCCCCATTTTTATGATCTATTAATATTATATGATATCAGACTGTATTTATATATAACCTAGTCCACATATATATATATATTGTACATATTAATATATATTATACATATGTATAATACTCATTAACCGACTATCAACTATTTCATTACACATGTGTGTATGGTACTCATTAATAAAGGTACAGCTATTCCATTACATAAAATTTTTAATCCTTATTTTATTAATTTAAGCAAAGCCATTA-CTAATAA
>C003TY
ACCCTCCTAGGTGACGATCAGATTTATAATGTCATTGTTACCGCCCACGCCCTTGTAATAATCTTTTTCATGGTCATACCAATTATGATCGGCGGATTTGGCAACTGACTCGTCCCTTTAATAATCGGCTCACCAGACATAGCCTTCCCTCGCATAAATAATATAAGTTTCTGACTTTTACCTCCCTCTTTTCTCCTCCTCCTGGCCTCCGCTGGGGTTGAAGCCGGAGCCGGGACAGGTTGGACAGTCTACCCCCCTCTGGCAGGAAACTTAGCCCACGCCGGGGCCTCCGTAGACTTAACAATTTTCTCCCTCCATTTGGCAGGTGTTTCATCTATTCTAGCCTCCATTAACTTCATTACCACAATTATTAACATAAAACCACCGGCAATCTCTCAATACCAAACACCCCTATTCGTGTGATCAATCCTTGTTACAACTGTTTTACTTCTTATAGCCCTCCCCGTTCTAGCAGCCGGCATCACTATGCTACTCACGGATCGTAATCTCAACACAACTTTCTTTGACCCCGCTGGAGGGGGGGACCCCATCCTATATCAACATTTATTCTGATTCTTCCCCCCTAATAATTCATCAGCAACACCCACGTGCAGTAGAAGCCACCACTAAATATTTTCTCACACAAGCAACAGCCTCCGCACTTCTCCTATTCGCAGGCACAACAAACGCCTGAATAACAGGACAATGAAACATCACCGACATACTTTCACCAACCTCCGCCACACTCATCACACTAGCCCTAGCCTTAAAAATCGGCCTAGCTCCTATACACTTCTGACTACCAGAAGTCCTCCAAGGACTTAACCTAACCACCGGACTCATCCTCTCCACATGACAAAAACTTGCCCCCTTTGCCATCCTCCTTCAACTTTATCCGCTTCTTAACCCAAATATCCTTATAGCCCTAGGAGTCACCTCCATTGTCGTTGGAGGCTGAAGCGGGCTCAACCAAACACAACTACGAAAAATCCTAGCATACTCATCAATTGCACACCTAGGATGAATAATTACCATTATCCACTTCGCCCCAAATCTAACCCTGTTAAACCTCACCCTCTACATTATCATGACAACTTCAATATTCCTTCTATTTAACACCCTTAATGCAACAAAAATTAACTCAATCTCTGTATCAGCCACTAAATCCCCACTACTTTCAATCATGACACTACTTACTCTACTCTCATTAGGGGGCTTACCTCCACTCTCAGGATTTATACCAAAATGACTCATCTTACAAGAAATGGCTAAACAGGACCTCCTAATCCCGGCCACTATTATGGCCCTAGCAACCCTCCTCAGCTTACATTACTATGTATAATACTCATTAATCGACTGTCAACTATTTCATTACATACTATGTTTAATACTCATTAGTAAATGTCCAACTAATACACTATATATAATTTTTAACCCCCATTTTTATGATCTATTAATATTATATGATATCAGACTGTATTTATATATAACCTAGTCCACATATATATATATATTGTACATATTAATATATATTATACATATGTATAATACTCATTAACCGACTATCAACTATTTCATTACACATGTGTGTATGGTACTCATTAATAAAGGTACAGCTATTCCATTACATAAAATTTTTAATCCTTATTTTATTAATTTAAGCAAAGCCATTA-CTAATAA
>C004TY
ACCCTCCTAGGTGACGATCAGATTTATAATGTCATTGTTACAGCCCACGCCCTTGTAATAATCTTTTTCATGGTCATACCAATTATGATCGGCGGATTTGGCAACTGACTCGTCCCTTTAATAATCGGCTCACCAGACATAGCCTTCCCTCGCATAAATAATATAAGTTTCTGACTTTTACCTCCCTCTTTTCTCCTCCTCCTGGCCTCCGCTGGGGTTGAAGCCGGAGCCGGGACAGGTTGGACAGTCTACCCCCCTCTGGCAGGAAACTTAGCCCACGCCGGGGCCTCCGTAGACTTAACAATTTTCTCCCTCCATTTGGCAGGTGTTTCATCTATTCTAGCCTCCATTAACTTCATTACCACAATTATTAACATAAAACCACCGGCAATCTCTCAATACCAAACACCCCTATTCGTGTGATCAATCCTTGTTACAACTGTTTTACTTCTTATAGCCCTCCCCGTTCTAGCAGCCGGCATCACTATGCTACTCACGGATCGTAATCTCAACACAACTTTCTTTGACCCCGCTGGAGGGGGGGACCCCATCCTATATCAACATTTATTCTGATTCTTCCCCCCTAATAATTCATCAGCAACACCCACGTGCAGTAGAAGCCACCACTAAATATTTTCTCACACAAGCAACAGCCTCCGCACTTCTCCTATTCGCAGGCACAACAAACGCCTGAATAACAGGACAATGAAACATCACCGACATACTTTCACCAACCTCCGCCACACTCATCACACTAGCCCTAGCCTTAAAAATCGGCCTAGCTCCTATACACTTCTGACTACCAGAAGTCCTCCAAGGACTTAACCTAACCACCGGACTCATCCTCTCCACATGACAAAAACTTGCCCCCTTTGCCATCCTCCTTCAACTTTATCCGCTTCTTAACCCAAATATCCTTATAGCCCTAGGAGTCACCTCCATTGTCGTTGGAGGCTGAAGCGGGCTCAACCAAACACAACTACGAAAAATCCTAGCATACTCATCAATTGCACACCTAGGATGAATAATTACCATTATCCACTTCGCCCCAAATCTAACCCTGTTAAACCTCACCCTCTACATTATCATGACAACTTCAATATTCCTTCTATTTAACACCCTTAATGCAACAAAAATTAACTCAATCTCTGTATCAGCCACTAAATCCCCACTACTTTCAATCATGACACTACTTACTCTACTCTCATTAGGGGGCTTACCTCCACTCTCAGGATTTATACCAAAATGACTCATCTTACAAGAAATGGCTAAACAGGACCTCCTAATCCCGGCCACTATTATGGCCCTAGCAACCCTCCTCAGCTTACATTACTATGTATAATACTCATTAATCGACTGTCAACTATTTCATTACATACTATGTTTAATACTCATTAGTAAATGTCCAACTAATACACTATATATAATTTTTAACCCCCATTTTTATGATCTATTAATATTATATGATATCAGACTGTATTTATATATAACCTAGTCCACATATATATATATATTGTACATATTAATATATATTATACATATGTATAATACTCATTAACCGACTATCAACTATTTCATTACACATGTGTGTATGGTACTCATTAATAAAGGTACAGCTATTCCATTACATAAAATTTTTAATCCTTATTTTATTAATTTAAGCAAAGCCATTA-CTAATAA
>C010TY
ACCCTCCTAGGTGACGATCAGATTTATAATGTCATTGTTACAGCCCACGCCCTTGTAATAATCTTTTTCATGGTCATACCAATTATGATCGGCGGATTTGGCAACTGACTCGTCCCTTTAATAATCGGCTCACCAGACATAGCCTTCCCTCGCATAAATAATATAAGTTTCTGACTTTTACCTCCCTCTTTTCTCCTCCTCCTGGCCTCCGCTGGGGTTGAAGCCGGAGCCGGGACAGGTTGGACAGTCTACCCCCCTCTGGCAGGAAACTTAGCCCACGCCGGGGCCTCCGTAGACTTAACAATTTTCTCCCTCCATTTGGCAGGTGTTTCATCTATTCTAGCCTCCATTAACTTCATTACCACAATTATTAACATAAAACCACCGGCAATCTCTCAATACCAAACACCCCTATTCGTGTGATCAATCCTTGTTACAACTGTTTTACTTCTTATAGCCCTCCCCGTTCTAGCAGCCGGCATCACTATGCTACTCACGGATCGTAATCTCAACACAACTTTCTTTGACCCCGCTGGAGGGGGGGACCCCATCCTATATCAACATTTATTCTGATTCTTCCCCCCTAATAATTCATCAGCAACACCCACGTGCAGTAGAAGCCACCACTAAATATTTTCTCACACAAGCAACAGCCTCCGCACTTCTCCTATTCGCAGGCACAACAAACGCCTGAATAACAGGACAATGAAACATCACCGACATACTTTCACCAACCTCCGCCACACTCATCACACTAGCCCTAGCCTTAAAAATCGGCCTAGCTCCTATACACTTCTGACTACCAGAAGTCCTCCAAGGACTTAACCTAACCACCGGACTCATCCTCTCCACATGACAAAAACTTGCCCCCTTTGCCATCCTCCTTCAACTTTATCCGCTTCTTAACCCAAATATCCTTATAGCCCTAGGAGTCACCTCCATTGTCGTTGGAGGCTGAAGCGGGCTCAACCAAACACAACTACGAAAAATCCTAGCATACTCATCAATTGCACACCTAGGATGAATAATTACCATTATCCACTTCGCCCCAAATCTAACCCTGTTAAACCTCACCCTCTACATTATCATGACAACTTCAATATTCCTTCTATTTAACACCCTTAATGCAACAAAAATTAACTCAATCTCTGTATCAGCCACTAAATCCCCACTACTTTCAATCATGACACTACTTACTCTACTCTCATTAGGGGGCTTACCTCCACTCTCAGGATTTATACCAAAATGACTCATCTTACAAGAAATGGCTAAACAGGACCTCCTAATCCCGGCCACTATTATGGCCCTAGCAACCCTCCTCAGCTTACATTACTATGTATAATACTCATTAATCGACTGTCAACTATTTCATTACATACTATGTTTAATACTCATTAGTAAATGTCCAACTAATACACTATATATAATTTTTAACCCCCATTTTTATGATCTATTAATATTATATGATATCAGACTGTATTTATATATAACCTAGTCCACATATATATATATATTGTACATATTAATATATATTATACATATGTATAATACTCATTAACCGACTATCAACTATTTCATTACACATGTGTGTATGGTACTCATTAATAAAGGTACAGCTATTCCATTACATAAAATTTTTAATCCTTATTTTATTAATTTAAGCAAAGCCATTA-CTAATAA
>C011TY
ACCCTCCTAGGTGACGATCAGATTTATAATGTCATTGTTACAGCCCACGCCCTTGTAATAATCTTTTTCATGGTCATACCAATTATGATCGGCGGATTTGGCAACTGACTCGTCCCTTTAATAATCGGCTCACCAGACATAGCCTTCCCTCGCATAAATAATATAAGTTTCTGACTTTTACCTCCCTCTTTTCTCCTCCTCCTGGCCTCCGCTGGGGTTGAAGCCGGAGCCGGGACAGGTTGGACAGTCTACCCCCCTCTGGCAGGAAACTTAGCCCACGCCGGGGCCTCCGTAGACTTAACAATTTTCTCCCTCCATTTGGCAGGTGTTTCATCTATTCTAGCCTCCATTAACTTCATTACCACAATTATTAACATAAAACCACCGGCAATCTCTCAATACCAAACACCCCTATTCGTGTGATCAATCCTTGTTACAACTGTTTTACTTCTTATAGCCCTCCCCGTTCTAGCAGCCGGCATCACTATGCTACTCACGGATCGTAATCTCAACACAACTTTCTTTGACCCCGCTGGAGGGGGGGACCCCATCCTATATCAACATTTATTCTGATTCTTCCCCCCTAATAATTCATCAGCAACACCCACGTGCAGTAGAAGCCACCACTAAATATTTTCTCACACAAGCAACAGCCTCCGCACTTCTCCTATTCGCAGGCACAACAAACGCCTGAATAACAGGACAATGAAACATCACCGACATACTTTCACCAACCTCCGCCACACTCATCACACTAGCCCTAGCCTTAAAAATCGGCCTAGCTCCTATACACTTCTGACTACCAGAAGTCCTCCAAGGACTTAACCTAACCACCGGACTCATCCTCTCCACATGACAAAAACTTGCCCCCTTTGCCATCCTCCTTCAACTTTATCCGCTTCTTAACCCAAATATCCTTATAGCCCTAGGAGTCACCTCCATTGTCGTTGGAGGCTGAAGCGGGCTCAACCAAACACAACTACGAAAAATCCTAGCATACTCATCAATTGCACACCTAGGATGAATAATTACCATTATCCACTTCGCCCCAAATCTAACCCTGTTAAACCTCACCCTCTACATTATCATGACAACTTCAATATTCCTTCTATTTAACACCCTTAATGCAACAAAAATTAACTCAATCTCTGTATCAGCCACTAAATCCCCACTACTTTCAATCATGACACTACTTACTCTACTCTCATTAGGGGGCTTACCTCCACTCTCAGGATTTATACCAAAATGACTCATCTTACAAGAAATGGCTAAACAGGACCTCCTAATCCCGGCCACTATTATGGCCCTAGCAACCCTCCTCAGCTTACATTACTATGTATAATACTCATTAATCGACTGTCAACTATTTCATTACATACTATGTTTAATACTCATTAGTAAATGTCCAACTAATACACTATATATAATTTTTAACCCCCATTTTTATGATCTATTAATATTATATGATATCAGACTGTATTTATATATAACCTAGTCCACATATATATATATATTGTACATATTAATATATATTATACATATGTATAATACTCATTAACCGACTATCAACTATTTCATTACACATGTGTGTATGGTACTCATTAATAAAGGTACAGCTATTCCATTACATAAAATTTTTAATCCTTATTTTATTAATTTAAGCAAAGCCATTA-CTAATAA
>C012TY
ACCCTCCTAGGTGACGATCAGATTTATAATGTCATTGTTACAGCCCACGCCCTTGTAATAATCTTTTTCATGGTCATACCAATTATGATCGGCGGATTTGGCAACTGACTCGTCCCTTTAATAATCGGCTCACCAGACATAGCCTTCCCTCGCATAAATAATATAAGTTTCTGACTTTTACCTCCCTCTTTTCTCCTCCTCCTGGCCTCCGCTGGGGTTGAAGCCGGAGCCGGGACAGGTTGGACAGTCTACCCCCCTCTGGCAGGAAACTTAGCCCACGCCGGGGCCTCCGTAGACTTAACAATTTTCTCCCTCCATTTGGCAGGTGTTTCATCTATTCTAGCCTCCATTAACTTCATTACCACAATTATTAACATAAAACCACCGGCAATCTCTCAATACCAAACACCCCTATTCGTGTGATCAATCCTTGTTACAACTGTTTTACTTCTTATAGCCCTCCCCGTTCTAGCAGCCGGCATCACTATGCTACTCACGGATCGTAATCTCAACACAACTTTCTTTGACCCCGCTGGAGGGGGGGACCCCATCCTATATCAACATTTATTCTGATTCTTCCCCCCTAATAATTCATCAGCAACACCCACGTGCAGTAGAAGCCACCACTAAATATTTTCTCACACAAGCAACAGCCTCCGCACTTCTCCTATTCGCAGGCACAACAAACGCCTGAATAACAGGACAATGAAACATCACCGACATACTTTCACCAACCTCCGCCACACTCATCACACTAGCCCTAGCCTTAAAAATCGGCCTAGCTCCTATACACTTCTGACTACCAGAAGTCCTCCAAGGACTTAACCTAACCACCGGACTCATCCTCTCCACATGACAAAAACTTGCCCCCTTTGCCATCCTCCTTCAACTTTATCCGCTTCTTAACCCAAATATCCTTATAGCCCTAGGAGTCACCTCCATTGTCGTTGGAGGCTGAAGCGGGCTCAACCAAACACAACTACGAAAAATCCTAGCATACTCATCAATTGCACACCTAGGATGAATAATTACCATTATCCACTTCGCCCCAAATCTAACCCTGTTAAACCTCACCCTCTACATTATCATGACAACTTCAATATTCCTTCTATTTAACACCCTTAATGCAACAAAAATTAACTCAATCTCTGTATCAGCCACTAAATCCCCACTACTTTCAATCATGACACTACTTACTCTACTCTCATTAGGGGGCTTACCTCCACTCTCAGGATTTATACCAAAATGACTCATCTTACAAGAAATGGCTAAACAGGACCTCCTAATCCCGGCCACTATTATGGCCCTAGCAACCCTCCTCAGCTTACATTACTATGTATAATACTCATTAATCGACTGTCAACTATTTCATTACATACTATGTTTAATACTCATTAGTAAATGTCCAACTAATACACTATATATAATTTTTAACCCCCATTTTTATGATCTATTAATATTATATGATATCAGACTGTATTTATATATAACCTAGTCCACATATATATATATATTGTACATATTAATATATATTATACATATGTATAATACTCATTAACCGACTATCAACTATTTCATTACACATGTGTGTATGGTACTCATTAATAAAGGTACAGCTATTCCATTACATAAAATTTTTAATCCTTATTTTATTAATTTAAGCAAAGCCATTA-CTAATAA
>C014TY
ACCCTCCTAGGTGACGATCAGATTTATAATGTCATTGTTACAGCCCACGCCCTTGTAATAATCTTTTTCATGGTCATACCAATTATGATCGGCGGATTTGGCAACTGACTCGTCCCTTTAATAATCGGCTCACCAGACATAGCCTTCCCTCGCATAAATAATATAAGTTTCTGACTTTTACCTCCCTCTTTTCTCCTCCTCCTGGCCTCCGCTGGGGTTGAAGCCGGAGCCGGGACAGGTTGGACAGTCTACCCCCCTCTGGCAGGAAACTTAGCCCACGCCGGGGCCTCCGTAGACTTAACAATTTTCTCCCTCCATTTGGCAGGTGTTTCATCTATTCTAGCCTCCATTAACTTCATTACCACAATTATTAACATAAAACCACCGGCAATCTCTCAATACCAAACACCCCTATTCGTGTGATCAATCCTTGTTACAACTGTTTTACTTCTTATAGCCCTCCCCGTTCTAGCAGCCGGCATCACTATGCTACTCACGGATCGTAATCTCAACACAACTTTCTTTGACCCCGCTGGAGGGGGGGACCCCATCCTATATCAACATTTATTCTGATTCTTCCCCCCTAATAATTCATCAGCAACACCCACGTGCAGTAGAAGCCACCACTAAATATTTTCTCACACAAGCAACAGCCTCCGCACTTCTCCTATTCGCAGGCACAACAAACGCCTGAATAACAGGACAATGAAACATCACCGACATACTTTCACCAACCTCCGCCACACTCATCACACTAGCCCTAGCCTTAAAAATCGGCCTAGCTCCTATACACTTCTGAcTACCAGAAGTCCTCCAAGGACTTAACCTAACCACCGGACTCATCCTCTCCACATGACAAAAACTTGCCCCCTTTGCCATCCTCCTTCAACTTTATCCGCTTCTTAACCCAAATATCCTTATAGCCCTAGGAGTCACCTCCATTGTCGTTGGAGGCTGAAGCGGGCTCAACCAAACACAACTACGAAAAATCCTAGCATACTCATCAATTGCACACCTAGGATGAATAATTACCATTATCCACTTCGCCCCAAATCTAACCCTGTTAAACCTCACCCTCTACATTATCATGACAACTTCAATATTCCTTCTATTTAACACCCTTAATGCAACAAAAATTAACTCAATCTCTGTATCAGCCACTAAATCCCCACTACTTTCAATCATGACACTACTTACTCTACTCTCATTAGGGGGCTTACCTCCACTCTCAGGATTTATACCAAAATGACTCATCTTACAAGAAATGGCTAAACAGGACCTCCTAATCCCGGCCACTATTATGGCCCTAGCAACCCTCCTCAGCTTACATTACTATGTATAATACTCATTAATCGACTGTCAACTATTTCATTACATACTATGTTTAATACTCATTAGTAAATGTCCAACTAATACACTATATATAATTTTTAACCCCCATTTTTATGATCTATTAATATTATATGATATCAGACTGTATTTATATATAACCTAGTCCACATATATATATATATTGTACATATTAATATATATTATACATATGTATAATACTCATTAACCGACTATCAACTATTTCATTACACATGTGTGTATGGTACTCATTAATAAAGGTACAGCTATTCCATTACATAAAATTTTTAATCCTTATTTTATTAATTTAAGCAAAGCCATTA-CTAATAA
>C015TY
ACCCTCCTAGGTGACGATCAGATTTATAATGTCATTGTTACAGCCCACGCCCTTGTAATAATCTTTTTCATGGTCATACCAATTATGATCGGCGGATTTGGCAACTGACTCGTCCCTTTAATAATCGGCTCACCAGACATAGCCTTCCCTCGCATAAATAATATAAGTTTCTGACTTTTACCTCCCTCTTTTCTCCTCCTCCTGGCCTCCGCTGGGGTTGAAGCCGGAGCCGGGACAGGTTGGACAGTCTACCCCCCTCTGGCAGGAAACTTAGCCCACGCCGGGGCCTCCGTAGACTTAACAATTTTctCCCTCCATTTGGcAGGTGTTTCATCTATTCTAGCCTCCATTAACTTCATTACCACAATTATTAACATAAAACCACCGGCAATCTCTCAATACCAAACACCCCTATTCGTGTGATCAATCCTTGTTACAACTGTTTTACTTCTTATAGCCCTCCCCGTTCTAGCAGCCGGCATCACTATGCTACTCACGGATCGTAATCTCAACACAACTTTCTTTGACCCCGCTGGAGGGGGGGACCCCATCCTATATCAACATTTATTCTGATTCTTCCCCCCTAATAATTCATCAGCAACACCCACGTGCAGTAGAAGCCACCACTAAATATTTTCTCACACAAGCAACAGCCTCCGCACTTCTCCTATTCGCAGGCACAACAAACGCCTGAATAACAGGACAATGAAACATCACCGACATACTTTCACCAACCTCCGCCACACTCATCACACTAGCCCTAGCCTTAAAAATCGGCCTAGCTCCTATACACTTCTGACTACCAGAAGTCCTCCAAGGACTTAACCTAACCACCGGACTCATCCTCTCCACATGACAAAAACTTGCCCCCTTTGCCATCCTCCTTCAACTTTATCCGCTTCTTAACCCAAATATCCTTATAGCCCTAGGAGTCACCTCCATTGTCGTTGGAGGCTGAAGCGGGCTCAACCAAACACAACTACGAAAAATCCTAGCATACTCATCAATTGCACACCTAGGATGAATAATTACCATTATCCACTTCGCCCCAAATCTAACCCTGTTAAACCTCACCCTCTACATTATCATGACAACTTCAATATTCCTTCTATTTAACACCCTTAATGCAACAAAAATTAACTCAATCTCTGTATCAGCCACTAAATCCCCACTACTTTCAATCATGACACTACTTACTCTACTCTCATTAGGGGGCTTACCTCCACTCTCAGGATTTATACCAAAATGACTCATCTTACAAGAAATGGCTAAACAGGACCTCCTAATCCCGGCCACTATTATGGCCCTAGCAACCCTCCTCAGCTTACATTACTATGTATAATACTCATTAATCGACTGTCAACTATTTCATTACATACTATGTTTAATACTCATTAGTAAATGTCCAACTAATACACTATATATAATTTTTAACCCCCATTTTTATGATCTATTAATATTATATGATATCAGACTGTATTTATATATAACCTAGTCCACATATATATATATATTGTACATATTAATATATATTATACATATGTATAATACTCATTAACCGACTATCAACTATTTCATTACACATGTGTGTATGGTACTCATTAATAAAGGTACAGCTATTCCATTACATAAAATTTTTAATCCTTATTTTATTAATTTAAGCAAAGCCATTA-CTAATAA
>C016TY
ACCCTACTAGGTGACGATCAGATTTATAATGTCATTGTTACAGCCCACGCCCTTGTAATAATCTTTTTCATGGTCATACCAATTATGATCGGCGGATTTGGCAACTGACTCGTCCCTTTAATAATCGGCTCACCAGACATAGCCTTCCCTCGCATAAATAATATAAGTTTCTGACTTTTACCTCCCTCTTTTCTCCTCCTCCTGGCCTCCGCTGGGGTTGAAGCCGGAGCCGGGACAGGTTGGACAGTCTACCCCCCTCTGGCAGGAAACTTAGCCCACGCCGGGGCCTCCGTAGACTTAACAATTTTCTCCCTCCATTTGGCAGGTGTTTCATCTATTCTAGCCTCCATTAACTTCATTACCACAATTATTAACATAAAACCACCGGCAATCTCTCAATACCAAACACCCCTATTCGTGTGATCAATCCTTGTTACAACTGTTTTACTTCTTATAGCCCTCCCCGTTCTAGCAGCCGGCATCACTATGCTACTCACGGATCGTAATCTCAACACAACTTTCTTTGACCCCGCTGGAGGGGGGGACCCCATCCTATATCAACATTTATTCTGATTCTTCCCCCCTAATAATTCATCAGCAACACCCACGTGCAGTAGAAGCCACCACTAAATATTTTCTCACACAAGCAACAGCCTCCGCACTTCTCCTATTCGCAGGCACAACAAACGCCTGAATAACAGGACAATGAAACATCACCGACATACTTTCACCAACCTCCGCCACACTCATCACACTAGCCCTAGCCTTAAAAATCGGCCTAGCTCCTATACACTTCTGACTACCAGAAGTCCTCCAAGGACTTAACCTAACCACCGGACTCATCCTCTCCACATGACAAAAACTTGCCCCCTTTGCCATCCTCCTTCAACTTTATCCGCTTCTTAACCCAAATATCCTTATAGCCCTAGGAGTCACCTCCATTGTCGTTGGAGGCTGAAGCGGGCTCAACCAAACACAACTACGAAAAATCCTAGCATACTCATCAATTGCACACCTAGGATGAATAATTACCATTATCCACTTCGCCCCAAATCTAACCCTGTTAAACCTCACCCTCTACATTATCATGACAACTTCAATATTCCTTCTATTTAACACCCTTAATGCAACAAAAATTAACTCAATCTCTGTATCAGCCACTAAATCCCCACTACTTTCAATCATGACACTACTTACTCTACTCTCATTAGGGGGCTTACCTCCACTCTCAGGATTTATACCAAAATGACTCATCTTACAAGAAATGGCTAAACAGGACCTCCTAATCCCGGCCACTATTATGGCCCTAGCAACCCTCCTCAGCTTACATTACTATGTATAATACTCATTAATCGACTGTCAACTATTTCATTACATACTATGTTTAATACTCATTAGTAAATGTCCAACTAATACACTATATATAATTTTTAACCCCCATTTTTATGATCTATTAATATTATATGATATCAGACTGTATTTATATATAACCTAGTCCACATATATATATATATTGTACATATTAATATATATTATACATATGTATAATACTCATTAACCGACTATCAACTATTTCATTACACATGTGTGTATGGTACTCATTAATAAAGGTACAGCTATTCCATTACATAAAATTTTTAATCCTTATTTTATTAATTTAAGCAAAGCCATTA-CTAATAA
>C017TY
ACCCTACTAGGTGACGATCAGATTTATAATGTCATTGTTACAGCCCACGCCCTTGTAATAATCTTTTTCATGGTCATACCAATTATGATCGGCGGATTTGGCAACTGACTCGTCCCTTTAATAATCGGCTCACCAGACATAGCCTTCCCTCGCATAAATAATATAAGTTTCTGACTTTTACCTCCCTCTTTTCTCCTCCTCCTGGCCTCCGCTGGGGTTGAAGCCGGAGCCGGGACAGGTTGGACAGTCTACCCCCCTCTGGCAGGAAACTTAGCCCACGCCGGGGCCTCCGTAGACTTAACAATTTTCTCCCTCCATTTGGCAGGTGTTTCATCTATTCTAGCCTCCATTAACTTCATTACCACAATTATTAACATAAAACCACCGGCAATCTCTCAATACCAAACACCCCTATTCGTGTGATCAATCCTTGTTACAACTGTTTTACTTCTTATAGCCCTCCCCGTTCTAGCAGCCGGCATCACTATGCTACTCACGGATCGTAATCTCAACACAACTTTCTTTGACCCCGCTGGAGGGGGGGACCCCATCCTATATCAACATTTATTCTGATTCTTCCCCCCTAATAATTCATCAGCAACACCCACGTGCAGTAGAAGCCACCACTAAATATTTTCTCACACAAGCAACAGCCTCCGCACTTCTCCTATTCGCAGGCACAACAAACGCCTGAATAACAGGACAATGAAACATCACCGACATACTTTCACCAACCTCCGCCACACTCATCACACTAGCCCTAGCCTTAAAAATCGGCCTAGCTCCTATACACTTCTGACTACCAGAAGTCCTCCAAGGACTTAACCTAACCACCGGACTCATCCTCTCCACATGACAAAAACTTGCCCCCTTTGCCATCCTCCTTCAACTTTATCCGCTTCTTAACCCAAATATCCTTATAGCCCTAGGAGTCACCTCCATTGTCGTTGGAGGCTGAAGCGGGCTCAACCAAACACAACTACGAAAAATCCTAGCATACTCATCAATTGCACACCTAGGATGAATAATTACCATTATCCACTTCGCCCCAAATCTAACCCTGTTAAACCTCACCCTCTACATTATCATGACAACTTCAATATTCCTTCTATTTAACACCCTTAATGCAACAAAAATTAACTCAATCTCTGTATCAGCCACTAAATCCCCACTACTTTCAATCATGACACTACTTACTCTACTCTCATTAGGGGGCTTACCTCCACTCTCAGGATTTATACCAAAATGACTCATCTTACAAGAAATGGCTAAACAGGACCTCCTAATCCCGGCCACTATTATGGCCCTAGCAACCCTCCTCAGCTTACATTACTATGTATAATACTCATTAATCGACTGTCAACTATTTCATTACATACTATGTTTAATACTCATTAGTAAATGTCCAACTAATACACTATATATAATTTTTAACCCCCATTTTTATGATCTATTAATATTATATGATATCAGACTGTATTTATATATAACCTAGTCCACATATATATATATATTGTACATATTAATATATATTATACATATGTATAATACTCATTAACCGACTATCAACTATTTCATTACACATGTGTGTATGGTACTCATTAATAAAGGTACAGCTATTCCATTACATAAAATTTTTAATCCTTATTTTATTAATTTAAGCAAAGCCATTA-CTAATAA
>C018TY
ACCCTCCTAGGTGACGATCAGATTTATAATGTCATTGTTACAGCCCACGCCCTTGTAATAATCTTTTTCATGGTCATACCAATTATGATCGGCGGATTTGGCAACTGACTCGTCCCTTTAATAATCGGCTCACCAGACATAGCCTTCCCTCGCATAAATAATATAAGTTTCTGACTTTTACCTCCCTCTTTTCTCCTCCTCCTGGCCTCCGCTGGGGTTGAAGCCGGAGCCGGGACAGGTTGGACAGTCTACCCCCCTCTGGCAGGAAACTTAGCCCACGCCGGGGCCTCCGTAGACTTAACAATTTTCTCCCTCCATTTGGCAGGTGTTTCATCTATTCTAGCCTCCATTAACTTCATTACCACAATTATTAACATAAAACCACCGGCAATCTCTCAATACCAAACACCCCTATTCGTGTGATCAATCCTTGTTACAACTGTTTTACTTCTTATAGCCCTCCCCGTTCTAGCAGCCGGCATCACTATGCTACTCACGGATCGTAATCTCAACACAACTTTCTTTGACCCCGCTGGAGGGGGGGACCCCATCCTATATCAACATTTATTCTGATTCTTCCCCCCTAATAATTCATCAGCAACACCCACGTGCAGTAGAAGCCACCACTAAATATTTTCTCACACAAGCAACAGCCTCCGCACTTCTCCTATTCGCAGGCACAACAAACGCCTGAATAACAGGACAATGAAACATCACCGACATACTTTCACCAACCTCCGCCACACTCATCACACTAGCCCTAGCCTTAAAAATCGGCCTAGCTCCTATACACTTCTGACTACCAGAAGTCCTCCAAGGACTTAACCTAACCACCGGACTCATCCTCTCCACATGACAAAAACTTGCCCCCTTTGCCATCCTCCTTCAACTTTATCCGCTTCTTAACCCAAATATCCTTATAGCCCTAGGAGTCACCTCCATTGTCGTTGGAGGCTGAAGCGGGCTCAACCAAACACAACTACGAAAAATCCTAGCATACTCATCAATTGCACACCTAGGATGAATAATTACCATTATCCACTTCGCCCCAAATCTAACCCTGTTAAACCTCACCCTCTACATTATCATGACAACTTCAATATTCCTTCTATTTAACACCCTTAATGCAACAAAAATTAACTCAATCTCTGTATCAGCCACTAAATCCCCACTACTTTCAATCATGACACTACTTACTCTACTCTCATTAGGGGGCTTACCTCCACTCTCAGGATTTATACCAAAATGACTCATCTTACAAGAAATGGCTAAACAGGACCTCCTAATCCCGGCCACTATTATGGCCCTAGCAACCCTCCTCAGCTTACATTACTATGTATAATACTCATTAATCGACTGTCAACTATTTCATTACATACTATGTTTAATACTCATTAGTAAATGTCCAACTAATACACTATATATAATTTTTAACCCCCATTTTTATGATCTATTAATATTATATGATATCAGACTGTATTTATATATAACCTAGTCCACATATATATATATATTGTACATATTAATATATATTATACATATGTATAATACTCATTAACCGACTATCAACTATTTCATTACACATGTGTGTATGGTACTCATTAATAAAGGTACAGCTATTCCATTACATAAAATTTTTAATCCTTATTTTATTAATTTAAGCAAAGCCATTA-CTAATAA
>C019TY
ACCCTCCTAGGTGACGATCAGATTTATAATGTCATTGTTACAGCCCACGCCCTTGTAATAATCTTTTTCATGGTCATACCAATTATGATCGGCGGATTTGGCAACTGACTCGTCCCTTTAATAATCGGCTCACCAGACATAGCCTTCCCTCGCATAAATAATATAAGTTTCTGACTTTTACCTCCCTCTTTTCTCCTCCTCCTGGCCTCCGCTGGGGTTGAAGCCGGAGCCGGGACAGGTTGGACAGTCTACCCCCCTCTGGCAGGAAACTTAGCCCACGCCGGGGCCTCCGTAGACTTAACAATTTTCTCCCTCCATTTGGCAGGTGTTTCATCTATTCTAGCCTCCATTAACTTCATTACCACAATTATTAACATAAAACCACCGGCAATCTCTCAATACCAAACACCCCTATTCGTGTGATCAATCCTTGTTACAACTGTTTTACTTCTTATAGCCCTCCCCGTTCTAGCAGCCGGCATCACTATGCTACTCACGGATCGTAATCTCAACACAACTTTCTTTGACCCCGCTGGAGGGGGGGACCCCATCCTATATCAACATTTATTCTGATTCTTCCCCCCTAATAATTCATCAGCAACACCCACGTGCAGTAGAAGCCACCACTAAATATTTTCTCACACAAGCAACAGCCTCCGCACTTCTCCTATTCGCAGGCACAACAAACGCCTGAATAACAGGACAATGAAACATCACCGACATACTTTCACCAACCTCCGCCACACTCATCACACTAGCCCTAGCCTTAAAAATCGGCCTAGCTCCTATACACTTCTGACTACCAGAAGTCCTCCAAGGACTTAACCTAACCACCGGACTCATCCTCTCCACATGACAAAAACTTGCCCCCTTTGCCATCCTCCTTCAACTTTATCCGCTTCTTAACCCAAATATCCTTATAGCCCTAGGAGTCACCTCCATTGTCGTTGGAGGCTGAAGCGGGCTCAACCAAACACAACTACGAAAAATCCTAGCATACTCATCAATTGCACACCTAGGATGAATAATTACCATTATCCACTTCGCCCCAAATCTAACCCTGTTAAACCTCACCCTCTACATTATCATGACAACTTCAATATTCCTTCTATTTAACACCCTTAATGCAACAAAAATTAACTCAATCTCTGTATCAGCCACTAAATCCCCACTACTTTCAATCATGACACTACTTACTCTACTCTCATTAGGGGGCTTACCTCCACTCTCAGGATTTATACCAAAATGACTCATCTTACAAGAAATGGCTAAACAGGACCTCCTAATCCCGGCCACTATTATGGCCCTAGCAACCCTCCTCAGCTTACATTACTATGTATAATACTCATTAATCGACTGTCAACTATTTCATTACATACTATGTTTAATACTCATTAGTAAATGTCCAACTAATACACTATATATAATTTTTAACCCCCATTTTTATGATCTATTAATATTATATGATATCAGACTGTATTTATATATAACCTAGTCCACATATATATATATAGTGTACATATTAATATATATTATACATATGTATAATACTCATTAACCGACTATCAACTATTTCATTACACATGTGTGTATGGTACTCATTAATAAAGGTACAGCTATTCCATTACATAAAATTTTTAATCCTTATTTTATTAATTTAAGCAAAGCCATTA-CTAATAA
>C022TY
ACCCTCCTAGGTGACGATCAGATTTATAATGTCATTGTTACAGCCCACGCCCTTGTAATAATCTTTTTCATGGTCATACCAATTATGATCGGCGGATTTGGCAACTGACTCGTCCCTTTAATAATCGGCTCACCAGACATAGCCTTCCCTCGCATAAATAATATAAGTTTCTGACTTTTACCTCCCTCTTTTCTCCTCCTCCTGGCCTCCGCTGGGGTTGAAGCCGGAGCCGGGACAGGTTGGACAGTCTACCCCCCTCTGGCAGGAAACTTAGCCCACGCCGGGGCCTCCGTAGACTTAACAATTTTCTCCCTCCATTTGGCAGGTGTTTCATCTATTCTAGCCTCCATTAACTTCATTACCACAATTATTAACATAAAACCACCGGCAATCTCTCAATACCAAACACCCCTATTCGTGTGATCAATCCTTGTTACAACTGTTTTACTTCTTATAGCCCTCCCCGTTCTAGCAGCCGGCATCACTATGCTACTCACGGATCGTAATCTCAACACAACTTTCTTTGACCCCGCTGGAGGGGGGGACCCCATCCTATATCAACATTTATTCTGATTCTTCCCCCCTAATAATTCATCAGCAACACCCACGTGCAGTAGAAGCCACCACTAAATATTTTCTCACACAAGCAACAGCCTCCGCACTTCTCCTATTCGCAGGCACAACAAACGCCTGAATAACAGGACAATGAAACATCACCGACATACTTTCACCAACCTCCGCCACACTCATCACACTAGCCCTAGCCTTAAAAATCGGCCTAGCTCCTATACACTTCTGACTACCAGAAGTCCTCCAAGGACTTAACCTAACCACCGGACTCATCCTCTCCACATGACAAAAACTTGCCCCCTTTGCCATCCTCCTTCAACTTTATCCGCTTCTTAACCCAAATATCCTTATAGCCCTAGGAGTCACCTCCATTGTCGTTGGAGGCTGAAGCGGGCTCAACCAAACACAACTACGAAAAATCCTAGCATACTCATCAATTGCACACCTAGGATGAATAATTACCATTATCCACTTCGCCCCAAATCTAACCCTGTTAAACCTCACCCTCTACATTATCATGACAACTTCAATATTCCTTCTATTTAACACCCTTAATGCAACAAAAATTAACTCAATCTCTGTATCAGCCACTAAATCCCCACTACTTTCAATCATGACACTACTTACTCTACTCTCATTAGGGGGCTTACCTCCACTCTCAGGATTTATACCAAAATGACTCATCTTACAAGAAATGGCTAAACAGGACCTCCTAATCCCGGCCACTATTATGGCCCTAGCAACCCTCCTCAGCTTACATTACTATGTATAATACTCATTAATCGACTGTCAACTATTTCATTACATACTATGTTTAATACTCATTAGTAAATGTCCAACTAATACACTATATATAATTTTTAACCCCCATTTTTATGATCTATTAATATTATATGATATCAGACTGTATTTATATATAACCTAGTCCACATATATATATATATTGTACATATTAATATATATTATACATATGTATAATACTCATTAACCGACTATCAACTATTTCATTACACATGTGTGTATGGTACTCATTAATAAAGGTACAGCTATTCCATTACATAAAATTTTTAATCCTTATTTTATTAATTTAAGCAAAGCCATTA-CTAATAA
>C023TY
ACCCTCCTAGGTGACGATCAGATTTATAATGTCATTGTTACAGCCCACGCCCTTGTAATAATCTTTTTCATGGTCATACCAATTATGATCGGCGGATTTGGCAACTGACTCGTCCCTTTAATAATCGGCTCACCAGACATAGCCTTCCCTCGCATAAATAATATAAGTTTCTGACTTTTACCTCCCTCTTTTCTCCTCCTCCTGGCCTCCGCTGGGGTTGAAGCCGGAGCCGGGACAGGTTGGACAGTCTACCCCCCTCTGGCAGGAAACTTAGCCCACGCCGGGGCCTCCGTAGACTTAACAATTTTCTCCCTCCATTTGGCAGGTGTTTCATCTATTCTAGCCTCCATTAACTTCATTACCACAATTATTAACATAAAACCACCGGCAATCTCTCAATACCAAACACCCCTATTCGTGTGATCAATCCTTGTTACAACTGTTTTACTTCTTATAGCCCTCCCCGTTCTAGCAGCCGGCATCACTATGCTACTCACGGATCGTAATCTCAACACAACTTTCTTTGACCCCGCTGGAGGGGGGGACCCCATCCTATATCAACATTTATTCTGATTCTTCCCCCCTAATAATTCATCAGCAACACCCACGTGCAGTAGAAGCCACCACTAAATATTTTCTCACACAAGCAACAGCCTCCGCACTTCTCCTATTCGCAGGCACAACAAACGCCTGAATAACAGGACAATGAAACATCACCGACATACTTTCACCAACCTCCGCCACACTCATCACACTAGCCCTAGCCTTAAAAATCGGCCTAGCTCCTATACACTTCTGACTACCAGAAGTCCTCCAAGGACTTAACCTAACCACCGGACTCATCCTCTCCACATGACAAAAACTTGCCCCCTTTGCCATCCTCCTTCAACTTTATCCGCTTCTTAACCCAAATATCCTTATAGCCCTAGGAGTCACCTCCATTGTCGTTGGAGGCTGAAGCGGGCTCAACCAAACACAACTACGAAAAATCCTAGCATACTCATCAATTGCACACCTAGGATGAATAATTACCATTATCCACTTCGCCCCAAATCTAACCCTGTTAAACCTCACCCTCTACATTATCATGACAACTTCAATATTCCTTCTATTTAACACCCTTAATGCAACAAAAATTAACTCAATCTCTGTATCAGCCACTAAATCCCCACTACTTTCAATCATGACACTACTTACTCTACTCTCATTAGGGGGCTTACCTCCACTCTCAGGATTTATACCAAAATGACTCATCTTACAAGAAATGGCTAAACAGGACCTCCTAATCCCGGCCACTATTATGGCCCTAGCAACCCTCCTCAGCTTACATTACTATGTATAATACTCATTAATCGACTGTCAACTATTTCATTACATACTATGTTTAATACTCATTAGTAAATGTCCAACTAATACACTATATATAATTTTTAACCCCCATTTTTATGATCTATTAATATTATATGATATCAGACTGTATTTATATATAACCTAGTCCACATATATATATATATTGTACATATTAATATATATTATACATATGTATAATACTCATTAACCGACTATCAACTATTTCATTACACATGTGTGTATGGTACTCATTAATAAAGGTACAGCTATTCCATTACATAAAATTTTTAATCCTTATTTTATTAATTTAAGCAAAGCCATTA-CTAATAA
>C024TY
ACCCTCCTAGGTGACGATCAGATTTATAATGTCATTGTTACAGCCCACGCCCTTGTAATAATCTTTTTCATGGTCATACCAATTATGATCGGCGGATTTGGCAACTGACTCGTCCCTTTAATAATCGGCTCACCAGACATAGCCTTCCCTCGCATAAATAATATAAGTTTCTGACTTTTACCTCCCTCTTTTCTCCTCCTCCTGGCCTCCGCTGGGGTTGAAGCCGGAGCCGGGACAGGTTGGACAGTCTACCCCCCTCTGGCAGGAAACTTAGCCCACGCCGGGGCCTCCGTAGACTTAACAATTTTCTCCCTCCATTTGGCAGGTGTTTCATCTATTCTAGCCTCCATTAACTTCATTACCACAATTATTAACATAAAACCACCGGCAATCTCTCAATACCAAACACCCCTATTCGTGTGATCAATCCTTGTTACAACTGTTTTACTTCTTATAGCCCTCCCCGTTCTAGCAGCCGGCATCACTATGCTACTCACGGATCGTAATCTCAACACAACTTTCTTTGACCCCGCTGGAGGGGGGGACCCCATCCTATATCAACATTTATTCTGATTCTTCCCCCCTAATAATTCATCAGCAACACCCACGTGCAGTAGAAGCCACCACTAAATATTTTCTCACACAAGCAACAGCCTCCGCACTTCTCCTATTCGCAGGCACAACAAACGCCTGAATAACAGGACAATGAAACATCACCGACATACTTTCACCAACCTCCGCCACACTCATCACACTAGCCCTAGCCTTAAAAATCGGCCTAGCTCCTATACACTTCTGACTACCAGAAGTCCTCCAAGGACTTAACCTAACCACCGGACTCATCCTCTCCACATGACAAAAACTTGCCCCCTTTGCCATCCTCCTTCAACTTTATCCGCTTCTTAACCCAAATATCCTTATAGCCCTAGGAGTCACCTCCATTGTCGTTGGAGGCTGAAGCGGGCTCAACCAAACACAACTACGAAAAATCCTAGCATACTCATCAATTGCACACCTAGGATGAATAATTACCATTATCCACTTCGCCCCAAATCTAACCCTGTTAAACCTCACCCTCTACATTATCATGACAACTTCAATATTCCTTCTATTTAACACCCTTAATGCAACAAAAATTAACTCAATCTCTGTATCAGCCACTAAATCCCCACTACTTTCAATCATGACACTACTTACTCTACTCTCATTAGGGGGCTTACCTCCACTCTCAGGATTTATACCAAAATGACTCATCTTACAAGAAATGGCTAAACAGGACCTCCTAATCCCGGCCACTATTATGGCCCTAGCAACCCTCCTCAGCTTACATTACTATGTATAATACTCATTAATCGACTGTCAACTATTTCATTACATACTATGTTTAATACTCATTAGTAAATGTCCAACTAATACACTATATATAATTTTTAACCCCCATTTTTATGATCTATTAATATTATATGATATCAGACTGTATTTATATATAACCTAGTCCACATATATATATATATTGTACATATTAATATATATTATACATATGTATAATACTCATTAACCGACTATCAACTATTTCATTACACATGTGTGTATGGTACTCATTAATAAAGGTACAGCTATTCCATTACATAAAATTTTTAATCCTTATTTTATTAATTTAAGCAAAGCCATTA-CTAATAA
>C025TY
ACCCTCCTAGGTGACGATCAGATTTATAATGTCATTGTTACAGCCCACGCCCTTGTAATAATCTTTTTCATGGTCATACCAATTATGATCGGCGGATTTGGCAACTGACTCGTCCCTTTAATAATCGGCTCACCAGACATAGCCTTCCCTCGCATAAATAATATAAGTTTCTGACTTTTACCTCCCTCTTTTCTCCTCCTCCTGGCCTCCGCTGGGGTTGAAGCCGGAGCCGGGACAGGTTGGACAGTCTACCCCCCTCTGGCAGGAAACTTAGCCCACGCCGGGGCCTCCGTAGACTTAACAATTTTCTCCCTCCATTTGGCAGGTGTTTCATCTATTCTAGCCTCCATTAACTTCATTACCACAATTATTAACATAAAACCACCGGCAATCTCTCAATACCAAACACCCCTATTCGTGTGATCAATCCTTGTTACAACTGTTTTACTTCTTATAGCCCTCCCCGTTCTAGCAGCCGGCATCACTATGCTACTCACGGATCGTAATCTCAACACAACTTTCTTTGACCCCGCTGGAGGGGGGGACCCCATCCTATATCAACATTTATTCTGATTCTTCCCCCCTAATAATTCATCAGCAACACCCACGTGCAGTAGAAGCCACCACTAAATATTTTCTCACACAAGCAACAGCCTCCGCACTTCTCCTATTCGCAGGCACAACAAACGCCTGAATAACAGGACAATGAAACATCACCGACATACTTTCACCAACCTCCGCCACACTCATCACACTAGCCCTAGCCTTAAAAATCGGCCTAGCTCCTATACACTTCTGACTACCAGAAGTCCTCCAAGGACTTAACCTAACCACCGGACTCATCCTCTCCACATGACAAAAACTTGCCCCCTTTGCCATCCTCCTTCAACTTTATCCGCTTCTTAACCCAAATATCCTTATAGCCCTAGGAGTCACCTCCATTGTCGTTGGAGGCTGAAGCGGGCTCAACCAAACACAACTACGAAAAATCCTAGCATACTCATCAATTGCACACCTAGGATGAATAATTACCATTATCCACTTCGCCCCAAATCTAACCCTGTTAAACCTCACCCTCTACATTATCATGACAACTTCAATATTCCTTCTATTTAACACCCTTAATGCAACAAAAATTAACTCAATCTCTGTATCAGCCACTAAATCCCCACTACTTTCAATCATGACACTACTTACTCTACTCTCATTAGGGGGCTTACCTCCACTCTCAGGATTTATACCAAAATGACTCATCTTACAAGAAATGGCTAAACAGGACCTCCTAATCCCGGCCACTATTATGGCCCTAGCAACCCTCCTCAGCTTACATTACTATGTATAATACTCATTAATCGACTGTCAACTATTTCATTACATACTATGTTTAATACTCATTAGTAAATGTCCAACTAATACACTATATATAATTTTTAACCCCCATTTTTATGATCTATTAATATTATATGATATCAGACTGTATTTATATATAACCTAGTCCACATATATATATATATTGTACATATTAATATATATTATACATATGTATAATACTCATTAACCGACTATCAACTATTTCATTACACATGTGTGTATGGTACTCATTAATAAAGGTACAGCTATTCCATTACATAAAATTTTTAATCCTTATTTTATTAATTTAAGCAAAGCCATTA-CTAATAA
>C026TY
ACCCTCCTAGGTGACGATCAGATTTATAATGTCATTGTTACAGCCCACGCCCTTGTAATAATCTTTTTCATGGTCATACCAATTATGATCGGCGGATTTGGCAACTGACTCGTCCCTTTAATAATCGGCTCACCAGACATAGCCTTCCCTCGCATAAATAATATAAGTTTCTGACTTTTACCTCCCTCTTTTCTCCTCCTCCTGGCCTCCGCTGGGGTTGAAGCCGGAGCCGGGACAGGTTGGACAGTCTACCCCCCTCTGGCAGGAAACTTAGCCCACGCCGGGGCCTCCGTAGACTTAACAATTTTCTCCCTCCATTTGGCAGGTGTTTCATCTATTCTAGCCTCCATTAACTTCATTACCACAATTATTAACATAAAACCACCGGCAATCTCTCAATACCAAACACCCCTATTCGTGTGATCAATCCTTGTTACAACTGTTTTACTTCTTATAGCCCTCCCCGTTCTAGCAGCCGGCATCACTATGCTACTCACGGATCGTAATCTCAACACAACTTTCTTTGACCCCGCTGGAGGGGGGGACCCCATCCTATATCAACATTTATTCTGATTCTTCCCCCCTAATAATTCATCAGCAACACCCACGTGCAGTAGAAGCCACCACTAAATATTTTCTCACACAAGCAACAGCCTCCGCACTTCTCCTATTCGCAGGCACAACAAACGCCTGAATAACAGGACAATGAAACATCACCGACATACTTTCACCAACCTCCGCCACACTCATCACACTAGCCCTAGCCTTAAAAATCGGCCTAGCTCCTATACACTTCTGACTACCAGAAGTCCTCCAAGGACTTAACCTAACCACCGGACTCATCCTCTCCACATGACAAAAACTTGCCCCCTTTGCCATCCTCCTTCAACTTTATCCGCTTCTTAACCCAAATATCCTTATAGCCCTAGGAGTCACCTCCATTGTCGTTGGAGGCTGAAGCGGGCTCAACCAAACACAACTACGAAAAATCCTAGCATACTCATCAATTGCACACCTAGGATGAATAATTACCATTATCCACTTCGCCCCAAATCTAACCCTGTTAAACCTCACCCTCTACATTATCATGACAACTTCAATATTCCTTCTATTTAACACCCTTAATGCAACAAAAATTAACTCAATCTCTGTATCAGCCACTAAATCCCCACTACTTTCAATCATGACACTACTTACTCTACTCTCATTAGGGGGCTTACCTCCACTCTCAGGATTTATACCAAAATGACTCATCTTACAAGAAATGGCTAAACAGGACCTCCTAATCCCGGCCACTATTATGGCCCTAGCAACCCTCCTCAGCTTACATTACTATGTATAATACTCATTAATCGACTGTCAACTATTTCATTACATACTATGTTTAATACTCATTAGTAAATGTCCAACTAATACACTATATATAATTTTTAACCCCCATTTTTATGATCTATTAATATTATATGATATCAGACTGTATTTATATATAACCTAGTCCACATATATATATATATTGTACATATTAATATATATTATACATATGTATAATACTCATTAACCGACTATCAACTATTTCATTACACATGTGTGTATGGTACTCATTAATAAAGGTACAGCTATTCCATTACATAAAATTTTTAATCCTTATTTTATTAATTTAAGCAAAGCCATTA-CTAATAA
>C001AC
ACCCTCCTAGGTGACGATCAGATTTATAATGTCATTGTTACAGCCCACGCCCTTGTAATAATCTTTTTCATGGTCATACCAATTATGATCGGCGGATTTGGCAACTGACTCGTCCCTTTAATAATCGGCTCACCAGACATAGCCTTCCCTCGCATAAATAATATAAGTTTCTGACTTTTACCTCCCTCTTTTCTCCTCCTCCTGGCCTCCGCTGGGGTTGAAGCCGGAGCCGGGACAGGTTGGACAGTCTACCCCCCTCTGGCAGGAAACTTAGCCCACGCCGGGGCCTCCGTAGACTTAACAATTTTCTCCCTCCATTTGGCAGGTGTTTCATCTATTCTAGCCTCCATTAACTTCATTACCACAATTATTAACATAAAACCACCGGCAATCTCTCAATACCAAACACCCCTATTCGTGTGATCAATCCTTGTTACAACTGTTTTACTTCTTATAGCCCTCCCCGTTCTAGCAGCCGGCATCACTATGCTACTCACGGATCGTAATCTCAACACAACTTTCTTTGACCCCGCTGGAGGGGGGGACCCCATCCTATATCAACATTTATTCTGATTCTTCCCCCCTAATAATTCATCAGCAACACCCACGTGCAGTAGAAGCCACCACTAAATATTTTCTCACACAAGCAACAGCCTCCGCACTTCTCCTATTCGCAGGCACAACAAACGCCTGAATAACAGGACAATGAAACATCACCGACATACTTTCACCAACCTCCGCCACACTCATCACACTAGCCCTAGCCTTAAAAATCGGCCTAGCTCCTATACACTTCTGACTACCAGAAGTCCTCCAAGGACTTAACCTAACCACCGGACTCATCCTCTCCACATGACAAAAACTTGCCCCCTTTGCCATCCTCCTTCAACTTTATCCGCTTCTTAACCCAAATATCCTTATAGCCCTAGGAGTCACCTCCATTGTCGTTGGAGGCTGAAGCGGGCTCAACCAAACACAACTACGAAAAATCCTAGCATACTCATCAATTGCACACCTAGGATGAATAATTACCATTATCCACTTCGCCCCAAATCTAACCCTGTTAAACCTCACCCTCTACATTATCATGACAACTTCAATATTCCTTCTATTTAACACCCTTAATGCAACAAAAATTAACTCAATCTCTGTATCAGCCACTAAATCCCCACTACTTTCAATCATGACACTACTTACTCTACTCTCATTAGGGGGCTTACCTCCACTCTCAGGATTTATACCAAAATGACTCATCTTACAAGAAATGGCTAAACAGGACCTCCTAATCCCGGCCACTATTATGGCCCTAGCAACCCTCCTCAGCTTACATTACTATGTATAATACTCATTAATCGACTGTCAACTATTTCATTACATACTATGTTTAATACTCATTAGTAAATGTCCAACTAATACACTATATATAATTTTTAACCCCCATTTTTATGATCTATTAATATTATATGATATCAGACTGTATTTATATATAACCTAGTCCACATATATATATATATTGTACATATTAATATATATTATACATATGTATAATACTCATTAACCGACTATCAACTATTTCATTACACATGTGTGTATGGTACTCATTAATAAAGGTACAGCTATTCCATTACATAAAATTTTTAATCCTTATTTTATTAATTTAAGCAAAGCCATTA-CTAATAA
>C002AC
ACCCTCCTAGGTGACGATCAGATTTATAATGTCATTGTTACAGCCCACGCCCTTGTAATAATCTTTTTCATGGTCATACCAATTATGATCGGCGGATTTGGCAACTGACTCGTCCCTTTAATAATCGGCTCACCAGACATAGCCTTCCCTCGCATAAATAATATAAGTTTCTGACTTTTACCTCCCTCTTTTCTCCTCCTCCTGGCCTCCGCTGGGGTTGAAGCCGGAGCCGGGACAGGTTGGACAGTCTACCCCCCTCTGGCAGGAAACTTAGCCCACGCCGGGGCCTCCGTAGACTTAACAATTTTCTCCCTCCATTTGGCAGGTGTTTCATCTATTCTAGCCTCCATTAACTTCATTACCACAATTATTAACATAAAACCACCGGCAATCTCTCAATACCAAACACCCCTATTCGTGTGATCAATCCTTGTTACAACTGTTTTACTTCTTATAGCCCTCCCCGTTCTAGCAGCCGGCATCACTATGCTACTCACGGATCGTAATCTCAACACAACTTTCTTTGACCCCGCTGGAGGGGGGGACCCCATCCTATATCAACATTTATTCTGATTCTTCCCCCCTAATAATTCATCAGCAACACCCACGTGCAGTAGAAGCCACCACTAAATATTTTCTCACACAAGCAACAGCCTCCGCACTTCTCCTATTCGCAGGCACAACAAACGCCTGAATAACAGGACAATGAAACATCACCGACATACTTTCACCAACCTCCGCCACACTCATCACACTAGCCCTAGCCTTAAAAATCGGCCTAGCTCCTATACACTTCTGACTACCAGAAGTCCTCCAAGGACTTAACCTAACCACCGGACTCATCCTCTCCACATGACAAAAACTTGCCCCCTTTGCCATCCTCCTTCAACTTTATCCGCTTCTTAACCCAAATATCCTTATAGCCCTAGGAGTCACCTCCATTGTCGTTGGAGGCTGAAGCGGGCTCAACCAAACACAACTACGAAAAATCCTAGCATACTCATCAATTGCACACCTAGGATGAATAATTACCATTATCCACTTCGCCCCAAATCTAACCCTGTTAAACCTCACCCTCTACATTATCATGACAACTTCAATATTCCTTCTATTTAACACCCTTAATGCAACAAAAATTAACTCAATCTCTGTATCAGCCACTAAATCCCCACTACTTTCAATCATGACACTACTTACTCTACTCTCATTAGGGGGCTTACCTCCACTCTCAGGATTTATACCAAAATGACTCATCTTACAAGAAATGGCTAAACAGGACCTCCTAATCCCGGCCACTATTATGGCCCTAGCAACCCTCCTCAGCTTACATTACTATGTATAATACTCATTAATCGACTGTCAACTATTTCATTACATACTATGTTTAATACTCATTAGTAAATGTCCAACTAATACACTATATATAATTTTTAACCCCCATTTTTATGATCTATTAATATTATATGATATCAGACTGTATTTATATATAATCTAGTCCACATATATATATATATTGTACATATTAATATATATTATACATATGTATAATACTCATTAACCGACTATCAACTATTTCATTACACATGTGTGTATGGTACTCATTAATAAAGGTACAGCTATTCCATTACATAAAATTTTTAATCCTTATTTTATTAATTTAAGCAAAGCCATTA-CTAATAA
>C003AC
ACCCTCCTAGGTGACGATCAGATTTATAATGTCATTGTTACAGCCCACGCCCTTGTAATAATCTTTTTCATGGTCATACCAATTATGATCGGCGGATTTGGCAACTGACTCGTCCCTTTAATAATCGGCTCACCAGACATAGCCTTCCCTCGCATAAATAATATAAGTTTCTGACTTTTACCTCCCTCTTTTCTCCTCCTCCTGGCCTCCGCTGGGGTTGAAGCCGGAGCCGGGACAGGTTGGACAGTCTACCCCCCTCTGGCAGGAAACTTAGCCCACGCCGGGGCCTCCGTAGACTTAACAATTTTCTCCCTCCATTTGGCAGGTGTTTCATCTATTCTAGCCTCCATTAACTTCATTACCACAATTATTAACATAAAACCACCGGCAATCTCTCAATACCAAACACCCCTATTCGTGTGATCAATCCTTGTTACAACTGTTTTACTTCTTATAGCCCTCCCCGTTCTAGCAGCCGGCATCACTATGCTACTCACGGATCGTAATCTCAACACAACTTTCTTTGACCCCGCTGGAGGGGGGGACCCCATCCTATATCAACATTTATTCTGATTCTTCCCCCCTAATAATTCATCAGCAACACCCACGTGCAGTAGAAGCCACCACTAAATATTTTCTCACACAAGCAACAGCCTCCGCACTTCTCCTATTCGCAGGCACAACAAACGCCTGAATAACAGGACAATGAAACATCACCGACATACTTTCACCAACCTCCGCCACACTCATCACACTAGCCCTAGCCTTAAAAATCGGCCTAGCTCCTATACACTTCTGACTACCAGAAGTCCTCCAAGGACTTAACCTAACCACCGGACTCATCCTCTCCACATGACAAAAACTTGCCCCCTTTGCCATCCTCCTTCAACTTTATCCGCTTCTTAACCCAAATATCCTTATAGCCCTAGGAGTCACCTCCATTGTCGTTGGAGGCTGAAGCGGGCTCAACCAAACACAACTACGAAAAATCCTAGCATACTCATCAATTGCACACCTAGGATGAATAATTACCATTATCCACTTCGCCCCAAATCTAACCCTGTTAAACCTCACCCTCTACATTATCATGACAACTTCAATATTCCTTCTATTTAACACCCTTAATGCAACAAAAATTAACTCAATCTCTGTATCAGCCACTAAATCCCCACTACTTTCAATCATGACACTACTTACTCTACTCTCATTAGGGGGCTTACCTCCACTCTCAGGATTTATACCAAAATGACTCATCTTACAAGAAATGGCTAAACAGGACCTCCTAATCCCGGCCACTATTATGGCCCTAGCAACCCTCCTCAGCTTACATTACTATGTATAATACTCATTAATCGACTGTCAACTATTTCATTACATACTATGTTTAATACTCATTAGTAAATGTCCAACTAATACACTATATATAATTTTTAACCCCCATTTTTATGATCTATTAATATTATATGATATCAGACTGTATTTATATATAACCTAGTCCACATATATATATATATTGTACATATTAATATATATTATACATATGTATAATACTCATTAACCGACTATCAACTATTTCATTACACATGTGTGTATGGTACTCATTAATAAAGGTACAGCTATTCCATTACATAAAATTTTTAATCCTTATTTTATTAATTTAAGCAAAGCCATTA-CTAATAA
>C005AC
ACCCTCCTAGGTGACGATCAGATTTATAATGTCATTGTTACAGCCCACGCCCTTGTAATAATCTTTTTCATGGTCATACCAATTATGATCGGCGGATTTGGCAACTGACTCGTCCCTTTAATAATCGGCTCACCAGACATAGCCTTCCCTCGCATAAATAATATAAGTTTCTGACTTTTACCTCCCTCTTTTCTCCTCCTCCTGGCCTCCGCTGGGGTTGAAGCCGGAGCCGGGACAGGTTGGACAGTCTACCCCCCTCTGGCAGGAAACTTAGCCCACGCCGGGGCCTCCGTAGACTTAACAATTTTCTCCCTCCATTTGGCAGGTGTTTCATCTATTCTAGCCTCCATTAACTTCATTACCACAATTATTAACATAAAACCACCGGCAATCTCTCAATACCAAACACCCCTATTCGTGTGATCAATCCTTGTTACAACTGTTTTACTTCTTATAGCCCTCCCCGTTCTAGCAGCCGGCATCACTATGCTACTCACGGATCGTAATCTCAACACAACTTTCTTTGACCCCGCTGGAGGGGGGGACCCCATCCTATATCAACATTTATTCTGATTCTTCCCCCCTAATAATTCATCAGCAACACCCACGTGCAGTAGAAGCCACCACTAAATATTTTCTCACACAAGCAACAGCCTCCGCACTTCTCCTATTCGCAGGCACAACAAACGCCTGAATAACAGGACAATGAAACATCACCGACATACTTTCACCAACCTCCGCCACACTCATCACACTAGCCCTAGCCTTAAAAATCGGCCTAGCTCCTATACACTTCTGACTACCAGAAGTCCTCCAAGGACTTAACCTAACCACCGGACTCATCCTCTCCACATGACAAAAACTTGCCCCCTTTGCCATCCTCCTTCAACTTTATCCGCTTCTTAACCCAAATATCCTTATAGCCCTAGGAGTTACCTCCATTGTCGTTGGAGGCTGAAGCGGGCTCAACCAAACACAACTACGAAAAATCCTAGCATACTCATCAATTGCACACCTAGGATGAATAATTACCATTATCCACTTCGCCCCAAATCTAACCCTGTTAAACCTCACCCTCTACATTATCATGACAACTTCAATATTCCTTCTATTTAACACCCTTAATGCAACAAAAATTAACTCAATCTCTGTATCAGCCACTAAATCCCCACTACTTTCAATCATGACACTACTTACTCTACTCTCATTAGGGGGCTTACCTCCACTCTCAGGATTTATACCAAAATGACTCATCTTACAAGAAATGGCTAAACAGGACCTCCTAATCCCGGCCACTATTATGGCCCTAGCAACCCTCCTCAGCTTACATTACTATGTATAATACTCATTAATCGACTGTCAACTATTTCATTACATACTATGTTTAATACTCATTAGTAAATGTCCAACTAATACACTATATATAATTTTTAACCCCCATTTTTATGATCTATTAATATTATATGATATCAGACTGTATTTATATATAACCTAGTCCACATATATATATATATTGTACATATTAATATATATTATACATATGTATAATACTCATTAACCGACTATCAACTATTTCATTACACATGTGTGTATGGTACTCATTAATAAAGGTACAGCTATTCCATTACATAAAATTTTTAATCCTTATTTTATTAATTTAAGCAAAGCCATTA-CTAATAA
>C008AC
ACCCTACTAGGTGACGATCAGATTTATAATGTCATTGTTACAGCCCACGCCCTTGTAATAATCTTTTTCATGGTCATACCAATTATGATCGGCGGATTTGGCAACTGACTCGTCCCTTTAATAATCGGCTCACCAGACATAGCCTTCCCTCGCATAAATAATATAAGTTTCTGACTTTTACCTCCCTCTTTTCTCCTCCTCCTGGCCTCCGCTGGGGTTGAAGCCGGAGCCGGGACAGGTTGGACAGTCTACCCCCCTCTGGCAGGAAACTTAGCCCACGCCGGGGCCTCCGTAGACTTAACAATTTTCTCCCTCCATTTGGCAGGTGTTTCATCTATTCTAGCCTCCATTAACTTCATTACCACAATTATTAACATAAAACCACCGGCAATCTCTCAATACCAAACACCCCTATTCGTGTGATCAATCCTTGTTACAACTGTTTTACTTCTTATAGCCCTCCCCGTTCTAGCAGCCGGCATCACTATGCTACTCACGGATCGTAATCTCAACACAACTTTCTTTGACCCCGCTGGAGGGGGGGACCCCATCCTATATCAACATTTATTCTGATTCTTCCCCCCTAATAATTCATCAGCAACACCCACGTGCAGTAGAAGCCACCACTAAATATTTTCTCACACAAGCAACAGCCTCCGCACTTCTCCTATTCGCAGGCACAACAAACGCCTGAATAACAGGACAATGAAACATCACCGACATACTTTCACCAACCTCCGCCACACTCATCACACTAGCCCTAGCCTTAAAAATCGGCCTAGCTCCTATACACTTCTGACTACCAGAAGTCCTCCAAGGACTTAACCTAACCACCGGACTCATCCTCTCCACATGACAAAAACTTGCCCCCTTTGCCATCCTCCTTCAACTTTATCCGCTTCTTAACCCAAATATCCTTATAGCCCTAGGAGTCACCTCCATTGTCGTTGGAGGCTGAAGCGGGCTCAACCAAACACAACTACGAAAAATCCTAGCATACTCATCAATTGCACACCTAGGATGAATAATTACCATTATCCACTTCGCCCCAAATCTAACCCTGTTAAACCTCACCCTCTACATTATCATGACAACTTCAATATTCCTTCTATTTAACACCCTTAATGCAACAAAAATTAACTCAATCTCTGTATCAGCCACTAAATCCCCACTACTTTCAATCATGACACTACTTACTCTACTCTCATTAGGGGGCTTACCTCCACTCTCAGGATTTATACCAAAATGACTCATCTTACAAGAAATGGCTAAACAGGACCTCCTAATCCCGGCCACTATTATGGCCCTAGCAACCCTCCTCAGCTTACATTACTATGTATAATACTCATTAATCGACTGTCAACTATTTCATTACATACTATGTTTAATACTCATTAGTAAATGTCCAACTAATACACTATATATAATTTTTAACCCCCATTTTTATGATCTATTAATATTATATGATATCAGACTGTATTTATATATAACCTAGTCCACATATATATATATATTGTACATATTAATATATATTATACATATGTATAATACTCATTAACCGACTATCAACTATTTCATTACACATGTGTGTATGGTACTCATTAATAAAGGTACAGCTATTCCATTACATAAAATTTTTAATCCTTATTTTATTAATTTAAGCAAAGCCATTAGCTAATAA
>C011AC
ACCCTCCTAGGTGACGATCAGATTTATAATGTCATTGTTACAGCCCACGCCCTTGTAATAATCTTTTTCATGGTCATACCAATTATGATCGGCGGATTTGGCAACTGACTCGTCCCTTTAATAATCGGCTCACCAGACATAGCCTTCCCTCGCATAAATAATATAAGTTTCTGACTTTTACCTCCCTCTTTTCTCCTCCTCCTGGCCTCCGCTGGGGTTGAAGCCGGAGCCGGGACAGGTTGGACAGTCTACCCCCCTCTGGCAGGAAACTTAGCCCACGCCGGGGCCTCCGTAGACTTAACAATTTTCTCCCTCCATTTGGCAGGTGTTTCATCTATTCTAGCCTCCATTAACTTCATTACCACAATTATTAACATAAAACCACCGGCAATCTCTCAATACCAAACACCCCTATTCGTGTGATCAATCCTTGTTACAACTGTTTTACTTCTTATAGCCCTCCCCGTTCTAGCAGCCGGCATCACTATGCTACTCACGGATCGTAATCTCAACACAACTTTCTTTGACCCCGCTGGAGGGGGGGACCCCATCCTATATCAACATTTATTCTGATTCTTCCCCCCTAATAATTCATCAGCAACACCCACGTGCAGTAGAAGCCACCACTAAATATTTTCTCACACAAGCAACAGCCTCCGCACTTCTCCTATTCGCAGGCACAACAAACGCCTGAATAACAGGACAATGAAACATCACCGACATACTTTCACCAACCTCCGCCACACTCATCACACTAGCCCTAGCCTTAAAAATCGGCCTAGCTCCTATACACTTCTGACTACCAGAAGTCCTCCAAGGACTTAACCTAACCACCGGACTCATCCTCTCCACATGACAAAAACTTGCCCCCTTTGCCATCCTCCTTCAACTTTATCCGCTTCTTAACCCAAATATCCTTATAGCCCTAGGAGTCACCTCCATTGTCGTTGGAGGCTGAAGCGGGCTCAACCAAACACAACTACGAAAAATCCTAGCATACTCATCAATTGCACACCTAGGATGAATAATTACCATTATCCACTTCGCCCCAAATCTAACCCTGTTAAACCTCACCCTCTACATTATCATGACAACTTCAATATTCCTTCTATTTAACACCCTTAATGCAACAAAAATTAACTCAATCTCTGTATCAGCCACTAAATCCCCACTACTTTCAATCATGACACTACTTACTCTACTCTCATTAGGGGGCTTACCTCCACTCTCAGGATTTATACCAAAATGACTCATCTTACAAGAAATGGCTAAACAGGACCTCCTAATCCCGGCCACTATTATGGCCCTAGCAACCCTCCTCAGCTTACATTACTATGTATAATACTCATTAATCGACTGTCAACTATTTCATTACATACTATGTTTAATACTCATTAGTAAATGTCCAACTAATACACTATATATAATTTTTAACCCCCATTTTTATGATCTATTAATATTATATGATATCAGACTGTATTTATATATAACCTAGTCCACATATATATATATATTGTACATATTAATATATATTATACATATGTATAATACTCATTAACCGACTATCAACTATTTCATTACACATGTGTGTATGGTACTCATTAATAAAGGTACAGCTATTCCATTACATAAAATTTTTAATCCTTATTTTATTAATTTAAGCAAAGCCATTAGCTAATAA
>C013AC
ACCCTCCTAGGTGACGATCAGATTTATAATGTCATTGTTACAGCCCACGCCCTTGTAATAATCTTTTTCATGGTCATACCAATTATGATCGGCGGATTTGGCAACTGACTCGTCCCTTTAATAATCGGCTCACCAGACATAGCCTTCCCTCGCATAAATAATATAAGTTTCTGACTTTTACCTCCCTCTTTTCTCCTCCTCCTGGCCTCCGCTGGGGTTGAAGCCGGAGCCGGGACAGGTTGGACAGTCTACCCCCCTCTGGCAGGAAACTTAGCCCACGCCGGGGCCTCCGTAGACTTAACAATTTTCTCCCTCCATTTGGCAGGTGTTTCATCTATTCTAGCCTCCATTAACTTCATTACCACAATTATTAACATAAAACCACCGGCAATCTCTCAATACCAAACACCCCTATTCGTGTGATCAATCCTTGTTACAACTGTTTTACTTCTTATAGCCCTCCCCGTTCTAGCAGCCGGCATCACTATGCTACTCACGGATCGTAATCTCAACACAACTTTCTTTGACCCCGCTGGAGGGGGGGACCCCATCCTATATCAACATTTATTCTGATTCTTCCCCCCTAATAATTCATCAGCAACACCCACGTGCAGTAGAAGCCACCACTAAATATTTTCTCACACAAGCAACAGCCTCCGCACTTCTCCTATTCGCAGGCACAACAAACGCCTGAATAACAGGACAATGAAACATCACCGACATACTTTCACCAACCTCCGCCACACTCATCACACTAGCCCTAGCCTTAAAAATCGGCCTAGCTCCTATACACTTCTGACTACCAGAAGTCCTCCAAGGACTTAACCTAACCACCGGACTCATCCTCTCCACATGACAAAAACTTGCCCCCTTTGCCATCCTCCTTCAACTTTATCCGCTTCTTAACCCAAATATCCTTATAGCCCTAGGAGTCACCTCCATTGTCGTTGGAGGCTGAAGCGGGCTCAACCAAACACAACTACGAAAAATCCTAGCATACTCATCAATTGCACACCTAGGATGAATAATTACCATTATCCACTTCGCCCCAAATCTAACCCTGTTAAACCTCACCCTCTACATTATCATGACAACTTCAATATTCCTTCTATTTAACACCCTTAATGCAACAAAAATTAACTCAATCTCTGTATCAGCCACTAAATCCCCACTACTTTCAATCATGACACTACTTACTCTACTCTCATTAGGGGGCTTACCTCCACTCTCAGGATTTATACCAAAATGACTCATCTTACAAGAAATGGCTAAACAGGACCTCCTAATCCCGGCCACTATTATGGCCCTAGCAACCCTCCTCAGCTTACATTACTATGTATAATACTCATTAATCGACTGTCAACTATTTCATTACATACTATGTTTAATACTCATTAGTAAATGTCCAACTAATACACTATATATAATTTTTAACCCCCATTTTTATGATCTATTAATATTATATGATATCAGACTGTATTTATATATAACCTAGTCCACATATATATATATATTGTACATATTAATATATATTATACATATGTATAATACTCATTAACCGACTATCAACTATTTCATTACACATGTGTGTATGGTACTCATTAATAAAGGTACAGCTATTCCATTACATAAAATTTTTAATCCTTATTTTATTAATTTAAGCAAAGCCATTA-CTAATAA
>C014AC
ACCCTCCTAGGTGACGATCAGATTTATAATGTCATTGTTACAGCCCACGCCCTTGTAATAATCTTTTTCATGGTCATACCAATTATGATCGGCGGATTTGGCAACTGACTCGTCCCTTTAATAATCGGCTCACCAGACATAGCCTTCCCTCGCATAAATAATATAAGTTTCTGACTTTTACCTCCCTCTTTTCTCCTCCTCCTGGCCTCCGCTGGGGTTGAAGCCGGAGCCGGGACAGGTTGGACAGTCTACCCCCCTCTGGCAGGAAACTTAGCCCACGCCGGGGCCTCCGTAGACTTAACAATTTTCTCCCTCCATTTGGCAGGTGTTTCATCTATTCTAGCCTCCATTAATTTCATTACCACAATTATTAACATAAAACCACCGGCAATCTCTCAATACCAAACACCCCTATTCGTGTGATCAATCCTTGTTACAACTGTTTTACTTCTTATAGCCCTCCCCGTTCTAGCAGCCGGCATCACTATGCTACTCACGGATCGTAATCTCAACACAACTTTCTTTGACCCCGCTGGAGGGGGGGACCCCATCCTATATCAACATTTATTCTGATTCTTCCCCCCTAATAATTCATCAGCAACACCCACGTGCAGTAGAAGCCACCACTAAATATTTTCTCACACAAGCAACAGCCTCCGCACTTCTCCTATTCGCAGGCACAACAAACGCCTGAATAACAGGACAATGAAACATCACCGACATACTTTCACCAACCTCCGCCACACTCATCACACTAGCCCTAGCCTTAAAAATCGGCCTAGCTCCTATACACTTCTGACTACCAGAAGTCCTCCAAGGACTTAACCTAACCACCGGACTCATCCTCTCCACATGACAAAAACTTGCCCCCTTTGCCATCCTCCTTCAACTTTATCCGCTTCTTAACCCAAATATCCTTATAGCCCTAGGAGTCACCTCCATTGTCGTTGGAGGCTGAAGCGGGCTCAACCAAACACAACTACGAAAAATCCTAGCATACTCATCAATTGCACACCTAGGATGAATAATTACCATTATCCACTTCGCCCCAAATCTAACCCTGTTAAACCTCACCCTCTACATTATCATGACAACTTCAATATTCCTTCTATTTAACACCCTTAATGCAACAAAAATTAACTCAATCTCTGTATCAGCCACTAAATCCCCACTACTTTCAATCATGACACTACTTACTCTACTCTCATTAGGGGGCTTACCTCCACTCTCAGGATTTATACCAAAATGACTCATCTTACAAGAAATGGCTAAACAGGACCTCCTAATCCCGGCCACTATTATGGCCCTAGCAACCCTCCTCAGCTTACATTACTATGTATAATACTCATTAATCGACTGTCAACTATTTCATTACATACTATGTTTAATACTCATTAGTAAATGTCCAACTAATACACTATATATAATTTTTAACCCCCATTTTTATGATCTATTAATATTATATGATATCAGACTGTATTTATATATAACCTAGTCCACATATATATATATATTGTACATATTAATATATATTATACATATGTATAATACTCATTAACCGACTATCAACTATTTCATTACACATGTGTGTATGGTACTCATTAATAAAGGTACAGCTATTCCATTACATAAAATTTTTAATCCTTATTTTATTAATTTAAGCAAAGCCATTA-CTAATAA
>C015AC
ACCCTCCTAGGTGACGATCAGATTTATAATGTCATTGTTACAGCCCACGCCCTTGTAATAATCTTTTTCATGGTCATACCAATTATGATCGGCGGATTTGGCAACTGACTCGTCCCTTTAATAATCGGCTCACCAGACATAGCCTTCCCTCGCATAAATAATATAAGTTTCTGACTTTTACCTCCCTCTTTTCTCCTCCTCCTGGCCTCCGCTGGGGTTGAAGCCGGAGCCGGGACAGGTTGGACAGTCTACCCCCCTCTGGCAGGAAACTTAGCCCACGCCGGGGCCTCCGTAGACTTAACAATTTTCTCCCTCCATTTGGCAGGTGTTTCATCTATTCTAGCCTCCATTAACTTCATTACCACAATTATTAACATAAAACCACCGGCAATCTCTCAATACCAAACACCCCTATTCGTGTGATCAATCCTTGTTACAACTGTTTTACTTCTTATAGCCCTCCCCGTTCTAGCAGCCGGCATCACTATGCTACTCACGGATCGTAATCTCAACACAACTTTCTTTGACCCCGCTGGAGGGGGGGACCCCATCCTATATCAACATTTATTCTGATTCTTCCCCCCTAATAATTCATCAGCAACACCCACGTGCAGTAGAAGCCACCACTAAATATTTTCTCACACAAGCAACAGCCTCCGCACTTCTCCTATTCGCAGGCACAACAAACGCCTGAATAACAGGACAATGAAACATCACCGACATACTTTCACCAACCTCCGCCACACTCATCACACTAGCCCTAGCCTTAAAAATCGGCCTAGCTCCTATACACTTCTGACTACCAGAAGTCCTCCAAGGACTTAACCTAACCACCGGACTCATCCTCTCCACATGACAAAAACTTGCCCCCTTTGCCATCCTCCTTCAACTTTATCCGCTTCTTAACCCAAATATCCTTATAGCCCTAGGAGTCACCTCCATTGTCGTTGGAGGCTGAAGCGGGCTCAACCAAACACAACTACGAAAAATCCTAGCATACTCATCAATTGCACACCTAGGATGAATAATTACCATTATCCACTTCGCCCCAAATCTAACCCTGTTAAACCTCACCCTCTACATTATCATGACAACTTCAATATTCCTTCTATTTAACACCCTTAATGCAACAAAAATTAACTCAATCTCTGTATCAGCCACTAAATCCCCACTACTTTCAATCATGACACTACTTACTCTACTCTCATTAGGGGGCTTACCTCCACTCTCAGGATTTATACCAAAATGACTCATCTTACAAGAAATGGCTAAACAGGACCTCCTAATCCCGGCCACTATTATGGCCCTAGCAACCCTCCTCAGCTTACATTACTATGTATAATACTCATTAATCGACTGTCAACTATTTCATTACATACTATGTTTAATACTCATTAGTAAATGTCCAACTAATACACTATATATAATTTTTAACCCCCATTTTTATGATCTATTAATATTATATGATATCAGACTGTATTTATATATAACCTAGTCCACATATATATATATATTGTACATATTAATATATATTATACATATGTATAATACTCATTAACCGACTATCAACTATTTCATTACACATGTGTGTATGGTACTCATTAATAAAGGTACAGCTATTCCATTACATAAAATTTTTAATCCTTATTTTATTAATTTAAGCAAAGCCATTA-CTAATAA
>C016AC
ACCCTCCTAGGTGACGATCAGATTTATAATGTCATTGTTACAGCCCACGCCCTTGTAATAATCTTTTTCATGGTCATACCAATTATGATCGGCGGATTTGGCAACTGACTCGTCCCTTTAATAATCGGCTCACCAGACATAGCCTTCCCTCGCATAAATAATATAAGTTTCTGACTTTTACCTCCCTCTTTTCTCCTCCTCCTGGCCTCCGCTGGGGTTGAAGCCGGAGCCGGGACAGGTTGGACAGTCTACCCCCCTCTGGCAGGAAACTTAGCCCACGCCGGGGCCTCCGTAGACTTAACAATTTTCTCCCTCCATTTGGCAGGTGTTTCATCTATTCTAGCCTCCATTAACTTCATTACCACAATTATTAACATAAAACCACCGGCAATCTCTCAATACCAAACACCCCTATTCGTGTGATCAATCCTTGTTACAACTGTTTTACTTCTTATAGCCCTCCCCGTTCTAGCAGCCGGCATCACTATGCTACTCACGGATCGTAATCTCAACACAACTTTCTTTGACCCCGCTGGAGGGGGGGACCCCATCCTATATCAACATTTATTCTGATTCTTCCCCCCTAATAATTCATCAGCAACACCCACGTGCAGTAGAAGCCACCACTAAATATTTTCTCACACAAGCAACAGCCTCCGCACTTCTCCTATTCGCAGGCACAACAAACGCCTGAATAACAGGACAATGAAACATCACCGACATACTTTCACCAACCTCCGCCACACTCATCACACTAGCCCTAGCCTTAAAAATCGGCCTAGCTCCTATACACTTCTGACTACCAGAAGTCCTCCAAGGACTTAACCTAACCACCGGACTCATCCTCTCCACATGACAAAAACTTGCCCCCTTTGCCATCCTCCTTCAACTTTATCCGCTTCTTAACCCAAATATCCTTATAGCCCTAGGAGTCACCTCCATTGTCGTTGGAGGCTGAAGCGGGCTCAACCAAACACAACTACGAAAAATCCTAGCATACTCATCAATTGCACACCTAGGATGAATAATTACCATTATCCACTTCGCCCCAAATCTAACCCTGTTAAACCTCACCCTCTACATTATCATGACAACTTCAATATTCCTTCTATTTAACACCCTTAATGCAACAAAAATTAACTCAATCTCTGTATCAGCCACTAAATCCCCACTACTTTCAATCATGACACTACTTACTCTACTCTCATTAGGGGGCTTACCTCCACTCTCAGGATTTATACCAAAATGACTCATCTTACAAGAAATGGCTAAACAGGACCTCCTAATCCCGGCCACTATTATGGCCCTAGCAACCCTCCTCAGCTTACATTACTATGTATAATACTCATTAATCGACTGTCAACTATTTCATTACATACTATGTTTAATACTCATTAGTAAATGTCCAACTAATACACTATATATAATTTTTAACCCCCATTTTTATGATCTATTGATATTATATGATATCAGACTGTATTTATATATAACCTAGTCCACATATATATATATATTGTACATATTAATATATATTATACATATGTATAATACTCATTAACCGACTATCAACTATTTCATTACACATGTGTGTATGGTACTCATTAATAAAGGTACAGCTATTCCATTACATAAAATTTTTAATCCTTATTTTATTAATTTAAGCAAAGCCATTA-CTAATAA
>C017AC
ACCCTCCTAGGTGACGATCAGATTTATAATGTCATTGTTACAGCCCACGCCCTTGTAATAATCTTTTTCATGGTCATACCAATTATGATCGGCGGATTTGGCAACTGACTCGTCCCTTTAATAATCGGCTCACCAGACATAGCCTTCCCTCGCATAAATAATATAAGTTTCTGACTTTTACCTCCCTCTTTTCTCCTCCTCCTGGCCTCCGCTGGGGTTGAAGCCGGAGCCGGGACAGGTTGGACAGTCTACCCCCCTCTGGCAGGAAACTTAGCCCACGCCGGGGCCTCCGTAGACTTAACAATTTTCTCCCTCCATTTGGCAGGTGTTTCATCTATTCTAGCCTCCATTAACTTCATTACCACAATTATTAACATAAAACCACCGGCAATCTCTCAATACCAAACACCCCTATTCGTGTGATCAATCCTTGTTACAACTGTTTTACTTCTTATAGCCCTCCCCGTTCTAGCAGCCGGCATCACTATGCTACTCACGGATCGTAATCTCAACACAACTTTCTTTGACCCCGCTGGAGGGGGGGACCCCATCCTATATCAACATTTATTCTGATTCTTCCCCCCTAATAATTCATCAGCAACACCCACGTGCAGTAGAAGCCACCACTAAATATTTTCTCACACAAGCAACAGCCTCCGCACTTCTCCTATTCGCAGGCACAACAAACGCCTGAATAACAGGACAATGAAACATCACCGACATACTTTCACCAACCTCCGCCACACTCATCACACTAGCCCTAGCCTTAAAAATCGGCCTAGCTCCTATACACTTCTGACTACCAGAAGTCCTCCAAGGACTTAACCTAACCACCGGACTCATCCTCTCCACATGACAAAAACTTGCCCCCTTTGCCATCCTCCTTCAACTTTATCCGCTTCTTAACCCAAATATCCTTATAGCCCTAGGAGTCACCTCCATTGTCGTTGGAGGCTGAAGCGGGCTCAACCAAACACAACTACGAAAAATCCTAGCATACTCATCAATTGCACACCTAGGATGAATAATTACCATTATCCACTTCGCCCCAAATCTAACCCTGTTAAACCTCACCCTCTACATTATCATGACAACTTCAATATTCCTTCTATTTAACACCCTTAATGCAACAAAAATTAACTCAATCTCTGTATCAGCCACTAAATCCCCACTACTTTCAATCATGACACTACTTACTCTACTCTCATTAGGGGGCTTACCTCCACTCTCAGGATTTATACCAAAATGACTCATCTTACAAGAAATGGCTAAACAGGACCTCCTAATCCCGGCCACTATTATGGCCCTAGCAACCCTCCTCAGCTTACATTACTATGTATAATACTCATTAATCGACTGTCAACTATTTCATTACATACTATGTTTAATACTCATTAGTAAATGTCCAACTAATACACTATATATAATTTTTAACCCCCATTTTTATGATCTATTAATATTATATGATATCAGACTGTATTTATATATAACCTAGTCCACATATATATATATATTGTACATATTAATATATATTATACATATGTATAATACTCATTAACCGACTATCAACTATTTCATTACACATGTGTGTATGGTACTCATTAATAAAGGTACAGCTATTCCATTACATAAAATTTTTAATCCTTATTTTATTAATTTAAGCAAAGCCATTA-CTAATAA
>C002EM
ACCCTCCTAGGTGACGATCAGATTTATAATGTCATTGTTACAGCCCACGCCCTTGTAATAATCTTTTTCATGGTCATACCAATTATGATCGGCGGATTTGGCAACTGACTCGTCCCTTTAATAATCGGCTCACCAGACATAGCCTTCCCTCGCATAAATAATATAAGTTTCTGACTTTTACCTCCCTCTTTTCTCCTCCTCCTGGCCTCCGCTGGGGTTGAAGCCGGAGCCGGGACAGGTTGGACAGTCTACCCCCCTCTGGCAGGAAACTTAGCCCACGCCGGGGCCTCCGTAGACTTAACAATTTTCTCCCTCCATTTGGCAGGTGTTTCATCTATTCTAGCCTCCATTAACTTCATTACCACAATTATTAACATAAAACCACCGGCAATCTCTCAATACCAAACACCCCTATTCGTGTGATCAATCCTTGTTACAACTGTTTTACTTCTTATAGCCCTCCCCGTTCTAGCAGCCGGCATCACTATGCTACTCACGGATCGTAATCTCAACACAACTTTCTTTGACCCCGCTGGAGGGGGGGACCCCATCCTATATCAACATTTATTCTGATTCTTCCCCCCTAATAATTCATCAGCAACACCCACGTGCAGTAGAAGCCACCACTAAATATTTTCTCACACAAGCAACAGCCTCCGCACTTCTCCTATTCGCAGGCACAACAAACGCCTGAATAACAGGACAATGAAACATCACCGACATACTTTCACCAACCTCCGCCACACTCATCACACTAGCCCTAGCCTTAAAAATCGGCCTAGCTCCTATACACTTCTGACTACCAGAAGTCCTCCAAGGACTTAACCTAACCACCGGACTCATCCTCTCCACATGACAAAAACTTGCCCCCTTTGCCATCCTCCTTCAACTTTATCCGCTTCTTAACCCAAATATCCTTATAGCCCTAGGAGTCACCTCCATTGTCGTTGGAGGCTGAAGCGGGCTCAACCAAACACAACTACGAAAAATCCTAGCATACTCATCAATTGCACACCTAGGATGAATAATTACCATTATCCACTTCGCCCCAAATCTAACCCTGTTAAACCTCACCCTCTACATTATCATGACAACTTCAATATTCCTTCTATTTAACACCCTTAATGCAACAAAAATTAACTCAATCTCTGTATCAGCCACTAAATCCCCACTACTTTCAATCATGACACTACTTACTCTACTCTCATTAGGGGGCTTACCTCCACTCTCAGGATTTATACCAAAATGACTCATCTTACAAGAAATGGCTAAACAGGACCTCCTAATCCCGGCCACTATTATGGCCCTAGCAACCCTCCTCAGCTTACATTACTATGTATAATACTCATTAATCGACTGTCAACTATTTCATTACATACTATGTTTAATACTCATTAGTAAATGTCCAACTAATACACTATATATAATTTTTAACCCCCATTTTTATGATCTATTAATATTATATGATATCAGACTGTATTTATATATAACCTAGTCCACATATATATATATATTGTACATATTAATATATATTATACATATGTATAATACTCATTAACCGACTATCAACTATTTCATTACACATGTGTGTATGGTACTCATTAATAAAGGTACAGCTATTCCATTACATAAAATTTTTAATCCTTATTTTATTAATTTAAGCAAAGCCATTA-CTAATAA
>C003EM
ACCCTCCTAGGTGACGATCAGATTTATAATGTCATTGTTACAGCCCACGCCCTTGTAATAATCTTTTTCATGGTCATACCAATTATGATCGGCGGATTTGGCAACTGACTCGTCCCTTTAATAATCGGCTCACCAGACATAGCCTTCCCTCGCATAAATAATATAAGTTTCTGACTTTTACCTCCCTCTTTTCTCCTCCTCCTGGCCTCCGCTGGGGTTGAAGCCGGAGCCGGGACAGGTTGGACAGTCTACCCCCCTCTGGCAGGAAACTTAGCCCACGCCGGGGCCTCCGTAGACTTAACAATTTTCTCCCTCCATTTGGCAGGTGTTTCATCTATTCTAGCCTCCATTAACTTCATTACCACAATTATTAACATAAAACCACCGGCAATCTCTCAATACCAAACACCCCTATTCGTGTGATCAATCCTTGTTACAACTGTTTTACTTCTTATAGCCCTCCCCGTTCTAGCAGCCGGCATCACTATGCTACTCACGGATCGTAATCTCAACACAACTTTCTTTGACCCCGCTGGAGGGGGGGACCCCATCCTATATCAACATTTATTCTGATTCTTCCCCCCTAATAATTCATCAGCAACACCCACGTGCAGTAGAAGCCACCACTAAATATTTTCTCACACAAGCAACAGCCTCCGCACTTCTCCTATTCGCAGGCACAACAAACGCCTGAATAACAGGACAATGAAACATCACCGACATACTTTCACCAACCTCCGCCACACTCATCACACTAGCCCTAGCCTTAAAAATCGGCCTAGCTCCTATACACTTCTGACTACCAGAAGTCCTCCAAGGACTTAACCTAACCACCGGACTCATCCTCTCCACATGACAAAAACTTGCCCCCTTTGCCATCCTCCTTCAACTTTATCCGCTTCTTAACCCAAATATCCTTATAGCCCTAGGAGTCACCTCCATTGTCGTTGGAGGCTGAAGCGGGCTCAACCAAACACAACTACGAAAAATCCTAGCATACTCATCAATTGCACACCTAGGATGAATAATTACCATTATCCACTTCGCCCCAAATCTAACCCTGTTAAACCTCACCCTCTACATTATCATGACAACTTCAATATTCCTTCTATTTAACACCCTTAATGCAACAAAAATTAACTCAATCTCTGTATCAGCCACTAAATCCCCACTACTTTCAATCATGACACTACTTACTCTACTCTCATTAGGGGGCTTACCTCCACTCTCAGGATTTATACCAAAATGACTCATCTTACAAGAAATGGCTAAACAGGACCTCCTAATCCCGGCCACTATTATGGCCCTAGCAACCCTCCTCAGCTTACATTACTATGTATAATACTCATTAATCGACTGTCAACTATTTCATTACATACTATGTTTAATACTCATTAGTAAATGTCCAACTAATACACTATATATAATTTTTAACCCCCATTTTTATGATCTATTAATATTATATGATATCAGACTGTATTTATATATAACCTAGTCCACATATATATATATATTGTACATATTAATATATATTATACATATGTATAATACTCATTAACCGACTATCAACTATTTCATTACACATGTGTGTATGGTACTCATTAATAAAGGTACAGCTATTCCATTACATAAAATTTTTAATCCTTATTTTATTAATTTAAGCAAAGCCATTA-CTAATAA
>C004EM
ACCCTCCTAGGTGACGATCAGATTTATAATGTCATTGTTACAGCCCACGCCCTTGTAATAATCTTTTTCATGGTCATACCAATTATGATCGGCGGATTTGGCAACTGACTCGTCCCTTTAATAATCGGCTCACCAGACATAGCCTTCCCTCGCATAAATAATATAAGTTTCTGACTTTTACCTCCCTCTTTTCTCCTCCTCCTGGCCTCCGCTGGGGTTGAAGCCGGAGCCGGGACAGGTTGGACAGTCTACCCCCCTCTGGCAGGAAACTTAGCCCACGCCGGGGCCTCCGTAGACTTAACAATTTTCTCCCTCCATTTGGCAGGTGTCTCATCTATTCTAGCCTCCATTAACTTCATTACCACAATTATTAACATAAAACCACCGGCAATCTCTCAATACCAAACACCCCTATTCGTGTGATCAATCCTTGTTACAACTGTTTTACTTCTTATAGCCCTCCCCGTTCTAGCAGCCGGCATCACTATGCTACTCACGGATCGTAATCTCAACACAACTTTCTTTGACCCCGCTGGAGGGGGGGACCCCATCCTATATCAACATTTATTCTGATTCTTCCCCCCTAATAATTCATCAGCAACACCCACGTGCAGTAGAAGCCACCACTAAATATTTTCTCACACAAGCAACAGCCTCCGCACTTCTCCTATTCGCAGGCACAACAAACGCCTGAATAACAGGACAATGAAACATCACCGACATACTTTCACCAACCTCCGCCACACTCATCACACTAGCCCTAGCCTTAAAAATCGGCCTAGCTCCTATACACTTCTGACTACCAGAAGTCCTCCAAGGACTTAACCTAACCACCGGACTCATCCTCTCCACATGACAAAAACTTGCCCCCTTTGCCATCCTCCTTCAACTTTATCCGCTTCTTAACCCAAATATCCTTATAGCCCTAGGAGTCACCTCCATTGTCGTTGGAGGCTGAAGCGGGCTCAACCAAACACAACTACGAAAAATCCTAGCATACTCATCAATTGCACACCTAGGATGAATAATTACCATTATCCACTTCGCCCCAAATCTAACCCTGTTAAACCTCACCCTCTACATTATCATGACAACTTCAATATTCCTTCTATTTAACACCCTTAATGCAACAAAAATTAACTCAATCTCTGTATCAGCCACTAAATCCCCACTACTTTCAATCATGACACTACTTACTCTACTCTCATTAGGGGGCTTACCTCCACTCTCAGGATTTATACCAAAATGACTCATCTTACAAGAAATGGCTAAACAGGACCTCCTAATCCCGGCCACTATTATGGCCCTAGCAACCCTCCTCAGCTTACATTACTATGTATAATACTCATTAATCGACTGTCAACTATTTCATTACATACTATGTTTAATACTCATTAGTAAATGTCCAACTAATACACTATATATAATTTTTAACCCCCATTTTTATGATCTATTAATATTATATGATATCAGACTGTATTTATATATAACCTAGTCCACATATATATATATATTGTACATATTAATATATATTATACATATGTATAATACTCATTAACCGACTATCAACTATTTCATTACACATGTGTGTATGGTACTCATTAATAAAGGTACAGCTATTCCATTACATAAAATTTTTAATCCTTATTTTATTAATTTAAGCAAAGCCATTA-CTAATAA
>C008EM
ACCCTCCTAGGTGACGATCAGATTTATAATGTCATTGTTACAGCCCACGCCCTTGTAATAATCTTTTTCATGGTCATACCAATTATGATCGGCGGATTTGGCAACTGACTCGTCCCTTTAATAATCGGCTCACCAGACATAGCCTTCCCTCGCATAAATAATATAAGTTTCTGACTTTTACCTCCCTCTTTTCTCCTCCTCCTGGCCTCCGCTGGGGTTGAAGCCGGAGCCGGGACAGGTTGGACAGTCTACCCCCCTCTGGCAGGAAACTTAGCCCACGCCGGGGCCTCCGTAGACTTAACAATTTTCTCCCTCCATTTGGCAGGTGTTTCATCTATTCTAGCCTCCATTAACTTCATTACCACAATTATTAACATAAAACCACCGGCAATCTCTCAATACCAAACACCCCTATTCGTGTGATCAATCCTTGTTACAACTGTTTTACTTCTTATAGCCCTCCCCGTTCTAGCAGCCGGCATCACTATGCTACTCACGGATCGTAATCTCAACACAACTTTCTTTGACCCCGCTGGAGGGGGGGACCCCATCCTATATCAACATTTATTCTGATTCTTCCCCCCTAATAATTCATCAGCAACACCCACGTGCAGTAGAAGCCACCACTAAATATTTTCTCACACAAGCAACAGCCTCCGCACTTCTCCTATTCGCAGGCACAACAAACGCCTGAATAACAGGACAATGAAACATCACCGACATACTTTCACCAACCTCCGCCACACTCATCACACTAGCCCTAGCCTTAAAAATCGGCCTAGCTCCTATACACTTCTGACTACCAGAAGTCCTCCAAGGACTTAACCTAACCACCGGACTCATCCTCTCCACATGACAAAAACTTGCCCCCTTTGCCATCCTCCTTCAACTTTATCCGCTTCTTAACCCAAATATCCTTATAGCCCTAGGAGTCACCTCCATTGTCGTTGGAGGCTGAAGCGGGCTCAACCAAACACAACTACGAAAAATCCTAGCATACTCATCAATTGCACACCTAGGATGAATAATTACCATTATCCACTTCGCCCCAAATCTAACCCTGTTAAACCTCACCCTCTACATTATCATGACAACTTCAATATTCCTTCTATTTAACACCCTTAATGCAACAAAAATTAACTCAATCTCTGTATCAGCCACTAAATCCCCACTACTTTCAATCATGACACTACTTACTCTACTCTCATTAGGGGGCTTACCTCCACTCTCAGGATTTATACCAAAATGACTCATCTTACAAGAAATGGCTAAACAGGACCTCCTAATCCCGGCCACTATTATGGCCCTAGCAACCCTCCTCAGCTTACATTACTATGTATAATACTCATTAATCGACTGTCAACTATTTCATTACATACTATGTTTAATACTCATTAGTAAATGTCCAACTAATACACTATATATAATTTTTAACCCCCATTTTTATGATCTATTAATATTATATGATATCAGACTGTATTTATATATAATCTAGTCCACATATATATATATATTGTACATATTAATATATATTATACATATGTATAATACTCATTAACCGACTATCAACTATTTCATTACACATGTGTGTATGGTACTCATTAATAAAGGTACAGCTATTCCATTACATAAAATTTTTAATCCTTATTTTATTAATTTAAGCAAAGCCATTA-CTAATAA
>C009EM
ACCCTCCTAGGTGACGATCAGATTTATAATGTCATTGTTACAGCCCACGCCCTTGTAATAATCTTTTTCATGGTCATACCAATTATGATCGGCGGATTTGGCAACTGACTCGTCCCTTTAATAATCGGCTCACCAGACATAGCCTTCCCTCGCATAAATAATATAAGTTTCTGACTTTTACCTCCCTCTTTTCTCCTCCTCCTGGCCTCCGCTGGGGTTGAAGCCGGAGCCGGGACAGGTTGGACAGTCTACCCCCCTCTGGCAGGAAACTTAGCCCACGCCGGGGCCTCCGTAGACTTAACAATTTTCTCCCTCCATTTGGCAGGTGTTTCATCTATTCTAGCCTCCATTAACTTCATTACCACAATTATTAACATAAAACCACCGGCAATCTCTCAATACCAAACACCCCTATTCGTGTGATCAATCCTTGTTACAACTGTTTTACTTCTTATAGCCCTCCCCGTTCTAGCAGCCGGCATCACTATGCTACTCACGGATCGTAATCTCAACACAACTTTCTTTGACCCCGCTGGAGGGGGGGACCCCATCCTATATCAACATTTATTCTGATTCTTCCCCCCTAATAATTCATCAGCAACACCCACGTGCAGTAGAAGCCACCACTAAATATTTTCTCACACAAGCAACAGCCTCCGCACTTCTCCTATTCGCAGGCACAACAAACGCCTGAATAACAGGACAATGAAACATCACCGACATACTTTCACCAACCTCCGCCACACTCATCACACTAGCCCTAGCCTTAAAAATCGGCCTAGCTCCTATACACTTCTGACTACCAGAAGTCCTCCAAGGACTTAACCTAACCACCGGACTCATCCTCTCCACATGACAAAAACTTGCCCCCTTTGCCATCCTCCTTCAACTTTATCCGCTTCTTAACCCAAATATCCTTATAGCCCTAGGAGTCACCTCCATTGTCGTTGGAGGCTGAAGCGGGCTCAACCAAACACAACTACGAAAAATCCTAGCATACTCATCAATTGCACACCTAGGATGAATAATTACCATTATCCACTTCGCCCCAAATCTAACCCTGTTAAACCTCACCCTCTACATTATCATGACAACTTCAATATTCCTTCTATTTAACACCCTTAATGCAACAAAAATTAACTCAATCTCTGTATCAGCCACTAAATCCCCACTACTTTCAATCATGACACTACTTACTCTACTCTCATTAGGGGGCTTACCTCCACTCTCAGGATTTATACCAAAATGACTCATCTTACAAGAAATGGCTAAACAGGACCTCCTAATCCCGGCCACTATTATGGCCCTAGCAACCCTCCTCAGCTTACATTACTATGTATAATACTCATTAATCGACTGTCAACTATTTCATTACATACTATGTTTAATACTCATTAGTAAATGTCCAACTAATACACTATATATAATTTTTAACCCCCATTTTTATGATCTATTAATATTATATGATATCAGACTGTATTTATATATAATCTAGTCCACATATATATATATATTGTACATATTAATATATATTATACATATGTATAATACTCATTAACCGACTATCAACTATTTCATTACACATGTGTGTATGGTACTCATTAATAAAGGTACAGCTATTCCATTACATAAAATTTTTAATCCTTATTTTATTAATTTAAGCAAAGCCATTA-CTAATAA
>C011EM
ACCCTCCTAGGTGACGATCAGATTTATAATGTCATTGTTACAGCCCACGCCCTTGTAATAATCTTTTTCATGGTCATACCAATTATGATCGGCGGATTTGGCAACTGACTCGTCCCTTTAATAATCGGCTCACCAGACATAGCCTTCCCTCGCATAAATAATATAAGTTTCTGACTTTTACCTCCCTCTTTTCTCCTCCTCCTGGCCTCCGCTGGGGTTGAAGCCGGAGCCGGGACAGGTTGGACAGTCTACCCCCCTCTGGCAGGAAACTTAGCCCACGCCGGGGCCTCCGTAGACTTAACAATTTTCTCCCTCCATTTGGCAGGTGTTTCATCTATTCTAGCCTCCATTAACTTCATTACCACAATTATTAACATAAAACCACCGGCAATCTCTCAATACCAAACACCCCTATTCGTGTGATCAATCCTTGTTACAACTGTTTTACTTCTTATAGCCCTCCCCGTTCTAGCAGCCGGCATCACTATGCTACTCACGGATCGTAATCTCAACACAACTTTCTTTGACCCCGCTGGAGGGGGGGACCCCATCCTATATCAACATTTATTCTGATTCTTCCCCCCTAATAATTCATCAACAACACCCACGTGCAGTAGAAGCCACCACTAAATATTTTCTCACACAAGCAACAGCCTCCGCACTTCTCCTATTCGCAGGCACAACAAACGCCTGAATAACAGGACAATGAAACATCACCGACATACTTTCACCAACCTCCGCCACACTCATCACACTAGCCCTAGCCTTAAAAATCGGCCTAGCTCCTATACACTTCTGACTACCAGAAGTCCTCCAAGGACTTAACCTAACCACCGGACTCATCCTCTCCACATGACAAAAACTTGCCCCCTTTGCCATCCTCCTTCAACTTTATCCGCTTCTTAACCCAAATATCCTTATAGCCCTAGGAGTCACCTCCATTGTCGTTGGAGGCTGAAGCGGGCTCAACCAAACACAACTACGAAAAATCCTAGCATACTCATCAATTGCACACCTAGGATGAATAATTACCATTATCCACTTCGCCCCAAATCTAACCCTGTTAAACCTCACCCTCTACATTATCATGACAACTTCAATATTCCTTCTATTTAACACCCTTAATGCAACAAAAATTAACTCAATCTCTGTATCAGCCACTAAATCCCCACTACTTTCAATCATGACACTACTTACTCTACTCTCATTAGGGGGCTTACCTCCACTCTCAGGATTTATACCAAAATGACTCATCTTACAAGAAATGGCTAAACAGGACCTCCTAATCCCGGCCACTATTATGGCCCTAGCAACCCTCCTCAGCTTACATTACTATGTATAATACTCATTAATCGACTGTCAACTATTTCATTACATACTATGTTTAATACTCATTAGTAAATGTCCAACTAATACACTATATATAATTTTTAACCCCCATTTTTATGATCTATTAATATTATATGATATCAGACTGTATTTATATATAATCTAGTCCACATATATATATATATTGTACATATTAATATATATTATACATATGTATAATACTCATTAACCGACTATCAACTATTTCATTACACATGTGTGTATGGTACTCATTAATAAAGGTACAGCTATTCCATTACATAAAATTTTTAATCCTTATTTTATTAATTTAAGCAAAGCCATTA-CTAATAA
>C012EM
ACCCTCCTAGGTGACGATCAGATTTATAATGTCATTGTTACAGCCCACGCCCTTGTAATAATCTTTTTCATGGTCATACCAATTATGATCGGCGGATTTGGCAACTGACTCGTCCCTTTAATAATCGGCTCACCAGACATAGCCTTCCCTCGCATAAATAATATAAGTTTCTGACTTTTACCTCCCTCTTTTCTCCTCCTCCTGGCCTCCGCTGGGGTTGAAGCCGGAGCCGGGACAGGTTGGACAGTCTACCCCCCTCTGGCAGGAAACTTAGCCCACGCCGGGGCCTCCGTAGACTTAACAATTTTCTCCCTCCATTTGGCAGGTGTTTCATCTATTCTAGCCTCCATTAACTTCATTACCACAATTATTAACATAAAACCACCGGCAATCTCTCAATACCAAACACCCCTATTCGTGTGATCAATCCTTGTTACAACTGTTTTACTTCTTATAGCCCTCCCCGTTCTAGCAGCCGGCATCACTATGCTACTCACGGATCGTAATCTCAACACAACTTTCTTTGACCCCGCTGGAGGGGGGGACCCCATCCTATATCAACATTTATTCTGATTCTTCCCCCCTAATAATTCATCAGCAACACCCACGTGCAGTAGAAGCCACCACTAAATATTTTCTCACACAAGCAACAGCCTCCGCACTTCTCCTATTCGCAGGCACAACAAACGCCTGAATAACAGGACAATGAAACATCACCGACATACTTTCACCAACCTCCGCCACACTCATCACACTAGCCCTAGCCTTAAAAATCGGCCTAGCTCCTATACACTTCTGACTACCAGAAGTCCTCCAAGGACTTAACCTAACCACCGGACTCATCCTCTCCACATGACAAAAACTTGCCCCCTTTGCCATCCTCCTTCAACTTTATCCGCTTCTTAACCCAAATATCCTTATAGCCCTAGGAGTCACCTCCATTGTCGTTGGAGGCTGAAGCGGGCTCAACCAAACACAACTACGAAAAATCCTAGCATACTCATCAATTGCACACCTAGGATGAATAATTACCATTATCCACTTCGCCCCAAATCTAACCCTGTTAAACCTCACCCTCTACATTATCATGACAACTTCAATATTCCTTCTATTTAACACCCTTAATGCAACAAAAATTAACTCAATCTCTGTATCAGCCACTAAATCCCCACTACTTTCAATCATGACACTACTTACTCTACTCTCATTAGGGGGCTTACCTCCACTCTCAGGATTTATACCAAAATGACTCATCTTACAAGAAATGGCTAAACAGGACCTCCTAATCCCGGCCACTATTATGGCCCTAGCAACCCTCCTCAGCTTACATTACTATGTATAATACTCATTAATCGACTGTCAACTATTTCATTACATACTATGTTTAATACTCATTAGTAAATGTCCAACTAATACACTATATATAATTTTTAACCCCCATTTTTATGATCTATTAATATTATATGATATCAGACTGTATTTATATATAACCTAGTCCACATATATATATATATTGTACATATTAATATATATTATACATATGTATAATACTCATTGACCGACTATCAACTATTTCATTACACATGTGTGTATGGTACTCATTAATAAAGGTACAGCTATTCCATTACATAAAATTTTTAATCCTTATTTTATTAATTTAAGCAAAGCCATTA-CTAATAA
>C014EM
ACCCTCCTAGGTGACGATCAGATTTATAATGTCATTGTTACAGCCCACGCCCTTGTAATAATCTTTTTCATGGTCATACCAATTATGATCGGCGGATTTGGCAACTGACTCGTCCCTTTAATAATCGGCTCACCAGACATAGCCTTCCCTCGCATAAATAATATAAGTTTCTGACTTTTACCTCCCTCTTTTCTCCTCCTCCTGGCCTCCGCTGGGGTTGAAGCCGGAGCCGGGACAGGTTGGACAGTCTACCCCCCTCTGGCAGGAAACTTAGCCCACGCCGGGGCCTCCGTAGACTTAACAATTTTCTCCCTCCATTTGGCAGGTGTTTCATCTATTCTAGCCTCCATTAACTTCATTACCACAATTATTAACATAAAACCACCGGCAATCTCTCAATACCAAACACCCCTATTCGTGTGATCAATCCTTGTTACAACTGTTTTACTTCTTATAGCCCTCCCCGTTCTAGCAGCCGGCATCACTATGCTACTCACGGATCGTAATCTCAACACAACTTTCTTTGACCCCGCTGGAGGGGGGGACCCCATCCTATATCAACATTTATTCTGATTCTTCCCCCCTAATAATTCATCAGCAACACCCACGTGCAGTAGAAGCCACCACTAAATATTTTCTCACACAAGCAACAGCCTCCGCACTTCTCCTATTCGCAGGCACAACAAACGCCTGAATAACAGGACAATGAAACATCACCGACATACTTTCACCAACCTCCGCCACACTCATCACACTAGCCCTAGCCTTAAAAATCGGCCTAGCTCCTATACACTTCTGACTACCAGAAGTCCTCCAAGGACTTAACCTAACCACCGGACTCATCCTCTCCACATGACAAAAACTTGCCCCCTTTGCCATCCTCCTTCAACTTTATCCGCTTCTTAACCCAAATATCCTTATAGCCCTAGGAGTCACCTCCATTGTCGTTGGAGGCTGAAGCGGGCTCAACCAAACACAACTACGAAAAATCCTAGCATACTCATCAATTGCACACCTAGGATGAATAATTACCATTATCCACTTCGCCCCAAATCTAACCCTGTTAAACCTCACCCTCTACATTATCATGACAACTTCAATATTCCTTCTATTTAACACCCTTAATGCAACAAAAATTAACTCAATCTCTGTATCAGCCACTAAATCCCCACTACTTTCAATCATGACACTACTTACTCTACTCTCATTAGGGGGCTTACCTCCACTCTCAGGATTTATACCAAAATGACTCATCTTACAAGAAATGGCTAAACAGGACCTCCTAATCCCGGCCACTATTATGGCCCTAGCAACCCTCCTCAGCTTACATTACTATGTATAATACTCATTAATCGACTGTCAACTATTTCATTACATACTATGTTTAATACTCATTAGTAAATGTCCAACTAATACACTATATATAATTTTTAACCCCCATTTTTATGATCTATTAATATTATATGATATCAGACTGTATTTATATATAACCTAGTCCACATATATATATATATTGTACATATTAATATATATTATACATATGTATAATACTCATTAACCGACTATCAACTATTTCATTACACATGTGTGTATGGTACTCATTAATAAAGGTACAGCTATTCCATTACATAAAATTTTTAATCCTTATTCTATTAATTTAAGCAAAGCCATTA-CTAATAA
>C015EM
ACCCTACTAGGTGACGATCAGATTTATAATGTCATTGTTACAGCCCACGCCCTTGTAATAATCTTTTTCATGGTCATACCAATTATGATCGGCGGATTTGGCAACTGACTCGTCCCTTTAATAATCGGCTCACCAGACATAGCCTTCCCTCGCATAAATAATATAAGTTTCTGACTTTTACCTCCCTCTTTTCTCCTCCTCCTGGCCTCCGCTGGGGTTGAAGCCGGAGCCGGGACAGGTTGGACAGTCTACCCCCCTCTGGCAGGAAACTTAGCCCACGCCGGGGCCTCCGTAGACTTAACAATTTTCTCCCTCCATTTGGCAGGTGTTTCATCTATTCTAGCCTCCATTAACTTCATTACCACAATTATTAACATAAAACCACCGGCAATCTCTCAATACCAAACACCCCTATTCGTGTGATCAATCCTTGTTACAACTGTTTTACTTCTTATAGCCCTCCCCGTTCTAGCAGCCGGCATCACTATGCTACTCACGGATCGTAATCTCAACACAACTTTCTTTGACCCCGCTGGAGGGGGGGACCCCATCCTATATCAACATTTATTCTGATTCTTCCCCCCTAATAATTCATCAGCAACACCCACGTGCAGTAGAAGCCACCACTAAATATTTTCTCACACAAGCAACAGCCTCCGCACTTCTCCTATTCGCAGGCACAACAAACGCCTGAATAACAGGACAATGAAACATCACCGACATACTTTCACCAACCTCCGCCACACTCATCACACTAGCCCTAGCCTTAAAAATCGGCCTAGCTCCTATACACTTCTGACTACCAGAAGTCCTCCAAGGACTTAACCTAACCACCGGACTCATCCTCTCCACATGACAAAAACTTGCCCCCTTTGCCATCCTCCTTCAACTTTATCCGCTTCTTAACCCAAATATCCTTATAGCCCTAGGAGTCACCTCCATTGTCGTTGGAGGCTGAAGCGGGCTCAACCAAACACAACTACGAAAAATCCTAGCATACTCATCAATTGCACACCTAGGATGAATAATTACCATTATCCACTTCGCCCCAAATCTAACCCTGTTAAACCTCACCCTCTACATTATCATGACAACTTCAATATTCCTTCTATTTAACACCCTTAATGCAACAAAAATTAACTCAATCTCTGTATCAGCCACTAAATCCCCACTACTTTCAATCATGACACTACTTACTCTACTCTCATTAGGGGGCTTACCTCCACTCTCAGGATTTATACCAAAATGACTCATCTTACAAGAAATGGCTAAACAGGACCTCCTAATCCCGGCCACTATTATGGCCCTAGCAACCCTCCTCAGCTTACATTACTATGTATAATACTCATTAATCGACTGTCAACTATTTCATTACATACTATGTTTAATACTCATTAGTAAATGTCCAACTAATACACTATATATAATTTTTAACCCCCATTTTTATGATCTATTAATATTATATGATATCAGACTGTATTTATATATAATCTAGTCCACATATATATATATATTGTACATATTAATATATATTATACATATGTATAATACTCATTAACCGACTATCAACTATTTCATTACACATGTGTGTATGGTACTCATTAATAAAGGTACAGCTATTCCATTACATAAAATTTTTAATCCTTATTTTATTAATTTAAGCAAAGCCATTA-CTAATAA
>C017EM
ACCCTCCTAGGTGACGATCAGATTTATAATGTCATTGTTACAGCCCACGCCCTTGTAATAATCTTTTTCATGGTCATACCAATTATGATCGGCGGATTTGGCAACTGACTCGTCCCTTTAATAATCGGCTCACCAGACATAGCCTTCCCTCGCATAAATAATATAAGTTTCTGACTTTTACCTCCCTCTTTTCTCCTCCTCCTGGCCTCCGCTGGGGTTGAAGCCGGAGCCGGGACAGGTTGGACAGTCTACCCCCCTCTGGCAGGAAACTTAGCCCACGCCGGGGCCTCCGTAGACTTAACAATTTTCTCCCTCCATTTGGCAGGTGTTTCATCTATTCTAGCCTCCATTAACTTCATTACCACAATTATTAACATAAAACCACCGGCAATCTCTCAATACCAAACACCCCTATTCGTGTGATCAATCCTTGTTACAACTGTTTTACTTCTTATAGCCCTCCCCGTTCTAGCAGCCGGCATCACTATGCTACTCACGGATCGTAATCTCAACACAACTTTCTTTGACCCCGCTGGAGGGGGGGACCCCATCCTATATCAACATTTATTCTGATTCTTCCCCCCTAATAATTCATCAGCAACACCCACGTGCAGTAGAAGCCACCACTAAATATTTTCTCACACAAGCAACAGCCTCCGCACTTCTCCTATTCGCAGGCACAACAAACGCCTGAATAACAGGACAATGAAACATCACCGACATACTTTCACCAACCTCCGCCACACTCATCACACTAGCCCTAGCCTTAAAAATCGGCCTAGCTCCTATACACTTCTGACTACCAGAAGTCCTCCAAGGACTTAACCTAACCACCGGACTCATCCTCTCCACATGACAAAAACTTGCCCCCTTTGCCATCCTCCTTCAACTTTATCCGCTTCTTAACCCAAATATCCTTATAGCCCTAGGAGTCACCTCCATTGTCGTTGGAGGCTGAAGCGGGCTCAACCAAACACAACTACGAAAAATCCTAGCATACTCATCAATTGCACACCTAGGATGAATAATTACCATTATCCACTTCGCCCCAAATCTAACCCTGTTAAACCTCACCCTCTACATTATCATGACAACTTCAATATTCCTTCTATTTAACACCCTTAATGCAACAAAAATTAACTCAATCTCTGTATCAGCCACTAAATCCCCACTACTTTCAATCATGACACTACTTACTCTACTCTCATTAGGGGGCTTACCTCCACTCTCAGGATTTATACCAAAATGACTCATCTTACAAGAAATGGCTAAACAGGACCTCCTAATCCCGGCCACTATTATGGCCCTAGCAACCCTCCTCAGCTTACATTACTATGTATAATACTCATTAATCGACTGTCAACTATTTCATTACATACTATGTTTAATACTCATTAGTAAATGTCCAACTAATACACTATATATAATTTTTAACCCCCATTTTTATGATCTATTAATATTATATGATATCAGACTGTATTTATATATAATCTAGTCCACATATATATATATATTGTACATATTAATATATATTATACATATGTATAATACTCATTAACCGACTATCAACTATTTCATTACACATGTGTGTATGGTACTCATTAATAAAGGTACAGCTATTCCATTACATAAAATTTTTAATCCTTATTTTATTAATTTAAGCAAAGCCATTA-CTAATAA
>C018EM
ACCCTCCTAGGTGACGATCAGATTTATAATGTCATTGTTACAGCCCACGCCCTTGTAATAATCTTTTTCATGGTCATACCAATTATGATCGGCGGATTTGGCAACTGACTCGTCCCTTTAATAATCGGCTCACCAGACATAGCCTTCCCTCGCATAAATAATATAAGTTTCTGACTTTTACCTCCCTCTTTTCTCCTCCTCCTGGCCTCCGCTGGGGTTGAAGCCGGAGCCGGGACAGGTTGGACAGTCTACCCCCCTCTGGCAGGAAACTTAGCCCACGCCGGGGCCTCCGTAGACTTAACAATTTTCTCCCTCCATTTGGCAGGTGTTTCATCTATTCTAGCCTCCATTAACTTCATTACCACAATTATTAACATAAAACCACCGGCAATCTCTCAATACCAAACACCCCTATTCGTGTGATCAATCCTTGTTACAACTGTTTTACTTCTTATAGCCCTCCCCGTTCTAGCAGCCGGCATCACTATGCTACTCACGGATCGTAATCTCAACACAACTTTCTTTGACCCCGCTGGAGGGGGGGACCCCATCCTATATCAACATTTATTCTGATTCTTCCCCCCTAATAATTCATCAGCAACACCCACGTGCAGTAGAAGCCACCACTAAATATTTTCTCACACAAGCAACAGCCTCCGCACTTCTCCTATTCGCAGGCACAACAAACGCCTGAATAACAGGACAATGAAACATCACCGACATACTTTCACCAACCTCCGCCACACTCATCACACTAGCCCTAGCCTTAAAAATCGGCCTAGCTCCTATACACTTCTGACTACCAGAAGTCCTCCAAGGACTTAACCTAACCACCGGACTCATCCTCTCCACATGACAAAAACTTGCCCCCTTTGCCATCCTCCTTCAACTTTATCCGCTTCTTAACCCAAATATCCTTATAGCCCTAGGAGTCACCTCCATTGTCGTTGGAGGCTGAAGCGGGCTCAACCAAACACAACTACGAAAAATCCTAGCATACTCATCAATTGCACACCTAGGATGAATAATTACCATTATCCACTTCGCCCCAAATCTAACCCTGTTAAACCTCACCCTCTACATTATCATGACAACTTCAATATTCCTTCTATTTAACACCCTTAATGCAACAAAAATTAACTCAATCTCTGTATCAGCCACTAAATCCCCACTACTTTCAATCATGACACTACTTACTCTACTCTCATTAGGGGGCTTACCTCCACTCTCAGGATTTATACCAAAATGACTCATCTTACAAGAAATGGCTAAACAGGACCTCCTAATCCCGGCCACTATTATGGCCCTAGCAACCCTCCTCAGCTTACATTACTATGTATAATACTCATTAATCGACTGTCAACTATTTCATTACATACTATGTTTAATACTCATTAGTAAATGTCCAACTAATACACTATATATAATTTTTAACCCCCATTTTTATGATCTATTAATATTATATGATATCAGACTGTATTTATATATAATCTAGTCCACATATATATATATATTGTACATATTAATATATATTATACATATGTATAATACTCATTAACCGACTATCAACTATTTCATTACACATGTGTGTATGGTACTCATTAATAAAGGTACAGCTATTCCATTACATAAAATTTTTAATCCTTATTTTATTAATTTAAGCAAAGCCATTA-CTAATAA
>C020EM
ACCCTCCTAGGTGACGATCAGATTTATAATGTCATTGTTACAGCCCACGCCCTTGTAATAATCTTTTTCATGGTCATACCAATTATGATCGGCGGATTTGGCAACTGACTCGTCCCTTTAATAATCGGCTCACCAGACATAGCCTTCCCTCGCATAAATAATATAAGTTTCTGACTTTTACCTCCCTCTTTTCTCCTCCTCCTGGCCTCCGCTGGGGTTGAAGCCGGAGCCGGGACAGGTTGGACAGTCTACCCCCCTCTGGCAGGAAACTTAGCCCACGCCGGGGCCTCCGTAGACTTAACAATTTTCTCCCTCCATTTGGCAGGTGTTTCATCTATTCTAGCCTCCATTAACTTCATTACCACAATTATTAACATAAAACCACCGGCAATCTCTCAATACCAAACACCCCTATTCGTGTGATCAATCCTTGTTACAACTGTTTTACTTCTTATAGCCCTCCCCGTTCTAGCAGCCGGCATCACTATGCTACTCACGGATCGTAATCTCAACACAACTTTCTTTGACCCCGCTGGAGGGGGGGACCCCATCCTATATCAACATTTATTCTGATTCTTCCCCCCTAATAATTCATCAGCAACACCCACGTGCAGTAGAAGCCACCACTAAATATTTTCTCACACAAGCAACAGCCTCCGCACTTCTCCTATTCGCAGGCACAACAAACGCCTGAATAACAGGACAATGAAACATCACCGACATACTTTCACCAACCTCCGCCACACTCATCACACTAGCCCTAGCCTTAAAAATCGGCCTAGCTCCTATACACTTCTGACTACCAGAAGTCCTCCAAGGACTTAACCTAACCACCGGACTCATCCTCTCCACATGACAAAAACTTGCCCCCTTTGCCATCCTCCTTCAACTTTATCCGCTTCTTAACCCAAATATCCTTATAGCCCTAGGAGTCACCTCCATTGTCGTTGGAGGCTGAAGCGGGCTCAACCAAACACAACTACGAAAAATCCTAGCATACTCATCAATTGCACACCTAGGATGAATAATTACCATTATCCACTTCGCCCCAAATCTAACCCTGTTAAACCTCACCCTCTACATTATCATGACAACTTCAATATTCCTTCTATTTAACACCCTTAATGCAACAAAAATTAACTCAATCTCTGTATCAGCCACTAAATCCCCACTACTTTCAATCATGACACTACTTACTCTACTCTCATTAGGGGGCTTACCTCCACTCTCAGGATTTATACCAAAATGACTCATCTTACAAGAAATGGCTAAACAGGACCTCCTAATCCCGGCCACTATTATGGCCCTAGCAACCCTCCTCAGCTTACATTACTATGTATAATACTCATTAATCGACTGTCAACTATTTCATTACATACTATGTTTAATACTCATTAGTAAATGTCCAACTAATACACTATATATAATTTTTAACCCCCATTTTTATGATCTATTAATATTATATGATATCAGACTGTATTTATATATAATCTAGTCCACATATATATATATATTGTACATATTAATATATATTATACATATGTATAATACTCATTAACCGACTATCAACTATTTCATTACACATGTGTGTATGGTACTCATTAATAAAGGTACAGCTATTCCATTACATAAAATTTTTAATCCTTATTTTATTAATTTAAGCAAAGCCATTA-CTAATAA
>C021EM
ACCCTCCTAGGTGACGATCAGATTTATAATGTCATTGTTACAGCCCACGCCCTTGTAATAATCTTTTTCATGGTCATACCAATTATGATCGGCGGATTTGGCAACTGACTCGTCCCTTTAATAATCGGCTCACCAGACATAGCCTTCCCTCGCATAAATAATATAAGTTTCTGACTTTTACCTCCCTCTTTTCTCCTCCTCCTGGCCTCCGCTGGGGTTGAAGCCGGAGCCGGGACAGGTTGGACAGTCTACCCCCCTCTGGCAGGAAACTTAGCCCACGCCGGGGCCTCCGTAGACTTAACAATTTTCTCCCTCCATTTGGCAGGTGTTTCATCTATTCTAGCCTCCATTAACTTCATTACCACAATTATTAACATAAAACCACCGGCAATCTCTCAATACCAAACACCCCTATTCGTGTGATCAATCCTTGTTACAACTGTTTTACTTCTTATAGCCCTCCCCGTTCTAGCAGCCGGCATCACTATGCTACTCACGGATCGTAATCTCAACACAACTTTCTTTGACCCCGCTGGAGGGGGGGACCCCATCCTATATCAACATTTATTCTGATTCTTCCCCCCTAATAATTCATCAGCAACACCCACGTGCAGTAGAAGCCACCACTAAATATTTTCTCACACAAGCAACAGCCTCCGCACTTCTCCTATTCGCAGGCACAACAAACGCCTGAATAACAGGACAATGAAACATCACCGACATACTTTCACCAACCTCCGCCACACTCATCACACTAGCCCTAGCCTTAAAAATCGGCCTAGCTCCTATACACTTCTGACTACCAGAAGTCCTCCAAGGACTTAACCTAACCACCGGACTCATCCTCTCCACATGACAAAAACTTGCCCCCTTTGCCATCCTCCTTCAACTTTATCCGCTTCTTAACCCAAATATCCTTATAGCCCTAGGAGTCACCTCCATTGTCGTTGGAGGCTGAAGCGGGCTCAACCAAACACAACTACGAAAAATCCTAGCATACTCATCAATTGCACACCTAGGATGAATAATTACCATTATCCACTTCGCCCCAAATCTAACCCTGTTAAACCTCACCCTCTACATTATCATGACAACTTCAATATTCCTTCTATTTAACACCCTTAATGCAACAAAAATTAACTCAATCTCTGTATCAGCCACTAAATCCCCACTACTTTCAATCATGACACTACTTACTCTACTCTCATTAGGGGgCTTACCTCCACTCTCAGGATTTATACCAAAATGACTCATCTTACAAGAAATGGCTAAACAGGACCTCCTAATCCCGGCCACTATTATGGCCCTAGCAACCCTCCTCAGCTTACATTACTATGTATAATACTCATTAATCGACTGTCAACTATTTCATTACATACTATGTTTAATACTCATTAGTAAATGTCCAACTAATACACTATATATAATTTTTAACCCCCATTTTTATGATCTATTAATATTATATGATATCAGACTGTATTTATATATAACCTAGTCCACATATATATATATATTGTACATATTAATATATATTATACATATGTATAATACTCATTAACCGACTATCAACTATTTCATTACACATGTGTGTATGGTACTCATTAATAAAGGTACAGCTATTCCATTACATAAAATTTTTAATCCTTATTTTATTAATTTAAGCAAAGCCATTA-CTAATAA
>C022EM
ACCCTCCTAGGTGACGATCAGATTTATAATGTCATTGTTACAGCCCACGCCCTTGTAATAATCTTTTTCATGGTCATACCAATTATGATCGGCGGATTTGGCAACTGACTCGTCCCTTTAATAATCGGCTCACCAGACATAGCCTTCCCTCGCATAAATAATATAAGTTTCTGACTTTTACCTCCCTCTTTTCTCCTCCTCCTGGCCTCCGCTGGGGTTGAAGCCGGAGCCGGGACAGGTTGGACAGTCTACCCCCCTCTGGCAGGAAACTTAGCCCACGCCGGGGCCTCCGTAGACTTAACAATTTTCTCCCTCCATTTGGCAGGTGTTTCATCTATTCTAGCCTCCATTAACTTCATTACCACAATTATTAACATAAAACCACCGGCAATCTCTCAATACCAAACACCCCTATTCGTGTGATCAATCCTTGTTACAACTGTTTTACTTCTTATAGCCCTCCCCGTTCTAGCAGCCGGCATCACTATGCTACTCACGGATCGTAATCTCAACACAACTTTCTTTGACCCCGCTGGAGGGGGGGACCCCATCCTATATCAACATTTATTCTGATTCTTCCCCCCTAATAATTCATCAGCAACACCCACGTGCAGTAGAAGCCACCACTAAATATTTTCTCACACAAGCAACAGCCTCCGCACTTCTCCTATTCGCAGGCACAACAAACGCCTGAATAACAGGACAATGAAACATCACCGACATACTTTCACCAACCTCCGCCACACTCATCACACTAGCCCTAGCCTTAAAAATCGGCCTAGCTCCTATACACTTCTGACTACCAGAAGTCCTCCAAGGACTTAACCTAACCACCGGACTCATCCTCTCCACATGACAAAAACTTGCCCCCTTTGCCATCCTCCTTCAACTTTATCCGCTTCTTAACCCAAATATCCTTATAGCCCTAGGAGTCACCTCCATTGTCGTTGGAGGCTGAAGCGGGCTCAACCAAACACAACTACGAAAAATCCTAGCATACTCATCAATTGCACACCTAGGATGAATAATTACCATTATCCACTTCGCCCCAAATCTAACCCTGTTAAACCTCACCCTCTACATTATCATGACAACTTCAATATTCCTTCTATTTAACACCCTTAATGCAACAAAAATTAACTCAATCTCTGTATCAGCCACTAAATCCCCACTACTTTCAATCATGACACTACTTACTCTACTCTCATTAGGGGGCTTACCTCCACTCTCAGGATTTATACCAAAATGACTCATCTTACAAGAAATGGCTAAACAGGACCTCCTAATCCCGGCCACTATTATGGCCCTAGCAACCCTCCTCAGCTTACATTACTATGTATAATACTCATTAATCGACTGTCAACTATTTCATTACATACTATGTTTAATACTCATTAGTAAATGTCCAACTAATACACTATATATAATTTTTAACCCCCATTTTTATGATCTATTAATATTATATGATATCAGACTGTATTTATATATAATCTAGTCCTCATATATATATATATTGTACATATTAATATATATTATACATATGTATAATACTCATTAACCGACTATCAACTATTTCATTACACATGTGTGTATGGTACTCATTAATAAAGGTACAGCTATTCCATTACATAAAATTTTTAATCCTTATTTTATTAATTTAAGCAAAGCCATTA-CTAATAA
>C024EM
ACCCTCCTAGGTGACGATCAGATTTATAATGTCATTGTTACAGCCCACGCCCTTGTAATAATCTTTTTCATGGTCATACCAATTATGATCGGCGGATTTGGCAACTGACTCGTCCCTTTAATAATCGGCTCACCAGACATAGCCTTCCCTCGCATAAATAATATAAGTTTCTGACTTTTACCTCCCTCTTTTCTCCTCCTCCTGGCCTCCGCTGGGGTTGAAGCCGGAGCCGGGACAGGTTGGACAGTCTACCCCCCTCTGGCAGGAAACTTAGCCCACGCCGGGGCCTCCGTAGACTTAACAATTTTCTCCCTCCATTTGGCAGGTGTTTCATCTATTCTAGCCTCCATTAACTTCATTACCACAATTATTAACATAAAACCACCGGCAATCTCTCAATACCAAACACCCCTATTCGTGTGATCAATCCTTGTTACAACTGTTTTACTTCTTATAGCCCTCCCCGTTCTAGCAGCCGGCATCACTATGCTACTCACGGATCGTAATCTCAACACAACTTTCTTTGACCCCGCTGGAGGGGGGGACCCCATCCTATATCAACATTTATTCTGATTCTTCCCCCCTAATAATTCATCAGCAACACCCACGTGCAGTAGAAGCCACCACTAAATATTTTCTCACACAAGCAACAGCCTCCGCACTTCTCCTATTCGCAGGCACAACAAACGCCTGAATAACAGGACAATGAAACATCACCGACATACTTTCACCAACCTCCGCCACACTCATCACACTAGCCCTAGCCTTAAAAATCGGCCTAGCTCCTATACACTTCTGACTACCAGAAGTCCTCCAAGGACTTAACCTAACCACCGGACTCATCCTCTCCACATGACAAAAACTTGCCCCCTTTGCCATCCTCCTTCAACTTTATCCGCTTCTTAACCCAAATATCCTTATAGCCCTAGGAGTCACCTCCATTGTCGTTGGAGGCTGAAGCGGGCTCAACCAAACACAACTACGAAAAATCCTAGCATACTCATCAATTGCACACCTAGGATGAATAATTACCATTATCCACTTCGCCCCAAATCTAACCCTGTTAAACCTCACCCTCTACATTATCATGACAACTTCAATATTCCTTCTATTTAACACCCTTAATGCAACAAAAATTAACTCAATCTCTGTATCAGCCACTAAATCCCCACTACTTTCAATCATGACACTACTTACTCTACTCTCATTAGGGGGCTTACCTCCACTCTCAGGATTTATACCAAAATGACTCATCTTACAAGAAATGGCTAAACAGGACCTCCTAATCCCGGCCACTATTATGGCCCTAGCAACCCTCCTCAGCTTACATTACTATGTATAATACTCATTAATCGACTGTCAACTATTTCATTACATACTATGTTTAATACTCATTAGTAAATGTCCAACTAATACACTATATATAATTTTTAACCCCCATTTTTATGATCTATTAATATTATATGATATCAGACTGTATTTATATATAATCTAGTCCACATATATATATATATTGTACATATTAATATATATTATACATATGTATAATACTCATTAACCGACTATCAACTATTTCATTACACATGTGTGTATGGTACTCATTAATAAAGGTACAGCTATTCCATTACATAAAATTTTTAATCCTTATTTTATTAATTTAAGCAAAGCCATTA-CTAATAA
>C001PO
ACCCTCCTAGGTGACGATCAGATTTATAATGTCATTGTTACAGCCCACGCCCTTGTAATAATCTTTTTCATGGTCATACCAATTATGATCGGCGGATTTGGCAACTGACTCGTCCCTTTAATAATCGGCTCACCAGACATAGCCTTCCCTCGCATAAATAATATAAGTTTCTGACTTTTACCTCCCTCTTTTCTCCTCCTCCTGGCCTCCGCTGGGGTTGAAGCCGGAGCCGGGACAGGTTGGACAGTCTACCCCCCTCTGGCAGGAAACTTAGCCCACGCCGGGGCCTCCGTAGACTTAACAATTTTCTCCCTCCATTTGGCAGGTGTTTCATCTATTCTAGCCTCCATTAACTTCATTACCACAATTATTAACATAAAACCACCGGCAATCTCTCAATACCAAACACCCCTATTCGTGTGATCAATCCTTGTTACAACTGTTTTACTTCTTATAGCCCTCCCCGTTCTAGCAGCCGGCATCACTATGCTACTCACGGATCGTAATCTCAACACAACTTTCTTTGACCCCGCTGGAGGGGGGGACCCCATCCTATATCAACATTTATTCTGATTCTTCCCCCCTAATAATTCATCAGCAACACCCACGTGCAGTAGAAGCCACCACTAAATATTTTCTCACACAAGCAACAGCCTCCGCACTTCTCCTATTCGCAGGCACAACAAACGCCTGAATAACAGGACAATGAAACATCACCGACATACTTTCACCAACCTCCGCCACACTCATCACACTAGCCCTAGCCTTAAAAATCGGCCTAGCTCCTATACACTTCTGACTACCAGAAGTCCTCCAAGGACTTAACCTAACCACCGGACTCATCCTCTCCACATGACAAAAACTTGCCCCCTTTGCCATCCTCCTTCAACTTTATCCGCTTCTTAACCCAAATATCCTTATAGCCCTAGGAGTCACCTCCATTGTCGTTGGAGGCTGAAGCGGGCTCAACCAAACACAACTACGAAAAATCCTAGCATACTCATCAATTGCACACCTAGGATGAATAATTACCATTATCCACTTCGCCCCAAATCTAACCCTGTTAAACCTCACCCTCTACATTATCATGACAACTTCAATATTCCTTCTATTTAACACCCTTAATGCAACAAAAATTAACTCAATCTCTGTATCAGCCACTAAATCCCCACTACTTTCAATCATGACACTACTTACTCTACTCTCATTAGGGGGCTTACCTCCACTCTCAGGATTTATACCAAAATGACTCATCTTACAAGAAATGGCTAAACAGGACCTCCTAATCCCGGCCACTATTATGGCCCTAGCAACCCTCCTCAGCTTACATTACTATGTATAATACTCATTAATCGACTGTCAACTATTTCATTACATACTATGTTTAATACTCATTAGTAAATGTCCAACTAATACACTATATATAATTTTTAACCCCCATTTTTATGATCTATTAATATTATATGATATCAGACTGTATTTATATATAACCTAGTCCACATATATATATATATTGTACATATTAATATATATTATACATATGTATAATACTCATTAACCGACTATCAACTATTTCATTACACATGTGTGTATGGTACTCATTAATAAAGGTACAGCTATTCCATTACATAAAATTTTTAATCCTTATTTTATTAATTTAAGCAAAGCCATTA-CTAATAA
>C002PO
ACCCTCCTAGGTGACGATCAGATTTATAATGTCATTGTTACAGCCCACGCCCTTGTAATAATCTTTTTCATGGTCATACCAATTATGATCGGCGGATTTGGCAACTGACTCGTCCCTTTAATAATCGGCTCACCAGACATAGCCTTCCCTCGCATAAATAATATAAGTTTCTGACTTTTACCTCCCTCTTTTCTCCTCCTCCTGGCCTCCGCTGGGGTTGAAGCCGGAGCCGGGACAGGTTGGACAGTCTACCCCCCTCTGGCAGGAAACTTAGCCCACGCCGGGGCCTCCGTAGACTTAACAATTTTCTCCCTCCATTTGGCAGGTGTTTCATCTATTCTAGCCTCCATTAACTTCATTACCACAATTATTAACATAAAACCACCGGCAATCTCTCAATACCAAACACCCCTATTCGTGTGATCAATCCTTGTTACAACTGTTTTACTTCTTATAGCCCTCCCCGTTCTAGCAGCCGGCATCACTATGCTACTCACGGATCGTAATCTCAACACAACTTTCTTTGACCCCGCTGGAGGGGGGGACCCCATCCTATATCAACATTTATTCTGATTCTTCCCCCCTAATAATTCATCAGCAACACCCACGTGCAGTAGAAGCCACCACTAAATATTTTCTCACACAAGCAACAGCCTCCGCACTTCTCCTATTCGCAGGCACAACAAACGCCTGAATAACAGGACAATGAAACATCACCGACATACTTTCACCAACCTCCGCCACACTCATCACACTAGCCCTAGCCTTAAAAATCGGCCTAGCTCCTATACACTTCTGACTACCAGAAGTCCTCCAAGGACTTAACCTAACCACCGGACTCATCCTCTCCACATGACAAAAACTTGCCCCCTTTGCCATCCTCCTTCAACTTTATCCGCTTCTTAACCCAAATATCCTTATAGCCCTAGGAGTCACCTCCATTGTCGTTGGAGGCTGAAGCGGGCTCAACCAAACACAACTACGAAAAATCCTAGCATACTCATCAATTGCACACCTAGGATGAATAATTACCATTATCCACTTCGCCCCAAATCTAACCCTGTTAAACCTCACCCTCTACATTATCATGACAACTTCAATATTCCTTCTATTTAACACCCTTAATGCAACAAAAATTAACTCAATCTCTGTATCAGCCACTAAATCCCCACTACTTTCAATCATGACATTACTTACTCTACTCTCATTAGGGGGCTTACCTCCACTCTCAGGATTTATACCAAAATGACTCATCTTACAAGAAATGGCTAAACAGGACCTCCTAATCCCGGCCACTATTATGGCCCTAGCAACCCTCCTCAGCTTACATTACTATGTATAATACTCATTAATCGACTGTCAACTATTTCATTACATACTATGTTTAATACTCATTAGTAAATGTCCAACTAATACACTATATATAATTTTTAACCCCCATTTTTATGATCTATTAATATTATATGATATCAGACTGTATTTATATATAACCTAGTCCACATATATATATATATTGTACATATTAATATATATTATACATATGTATAATACTCATTAACCGACTATCAACTATTTCATTACACATGTGTGTATGGTACTCATTAATAAAGGTACAGCTATTCCATTACATAAAATTTTTAATCCTTATTTTATTAATTTAAGCAAAGCCATTA-CTAATAA
>C003PO
ACCCTCCTAGGTGACGATCAGATTTATAATGTCATTGTTACAGCCCACGCCCTTGTAATAATCTTTTTCATGGTCATACCAATTATGATCGGCGGATTTGGCAACTGACTCGTCCCTTTAATAATCGGCTCGCCAGACATAGCCTTCCCTCGCATAAATAATATAAGTTTCTGACTTTTACCTCCCTCTTTTCTCCTCCTCCTGGCCTCCGCTGGGGTTGAAGCCGGAGCCGGGACAGGTTGGACAGTCTACCCCCCTCTGGCAGGAAACTTAGCCCACGCCGGGGCCTCCGTAGACTTAACAATTTTCTCCCTACATTTGGCAGGTGTTTCATCTATTCTAGCCTCCATTAACTTCATTACCACAATTATTAACATAAAACCACCGGCAATCTCTCAATACCAAACACCCCTATTCGTGTGATCAATCCTTGTTACAACTGTTTTACTTCTTATGGCCCTCCCCGTTTTAGCAGCCGGCATCACTATACTACTTACGGATCGTAATCTCAACACAACTTTCTTTGACCCCGCTGGAGGGGGGGACCCCATCCTATATCAACATTTATTCTGATTCTTCCCCCCTAATAATTCATCAGCAACACCCACGTGCAGTAGAAGCCACCACTAAATATTTTCTCACACAAGCAACAGCCTCCGCACTTCTCCTATTCGCAGGCACAACAAACGCCTGAATAACAGGACAATGAAACATCACCGACATACTTTCACCAACCTCCGCCACACTCATCACACTAGCCCTAGCCTTAAAAATCGGCCTAGCTCCTATACACTTCTGACTACCAGAAGTCCTCCAAGGACTTAACCTAACCACCGGACTCATCCTCTCCACATGACAAAAACTTGCCCCCTTTGCCATCCTCCTTCAACTTTATCCGCTTCTTAACCCAAATATCCTTATAGCCCTAGGAGTCACCTCCATTGTCGTTGGAGGCTGAAGCGGGCTCAACCAAACACAACTACGAAAAATCCTAGCATACTCATCAATTGCACACCTAGGATGAATAATTACCATTATCCACTTCGCCCCAAATCTAACCCTGTTAAACCTCACCCTCTACATTATCATGACAACTTCAATATTCCTTCTATTTAACACCCTTAATGCAACAAAAATTAACTCAATCTCTGTATCAGCCACTAAATCCCCACTACTTTCAATCATGACACTACTTACTCTACTCTCATTAGGGGGCTTACCTCCACTCTCAGGATTTATACCAAAATGACTCATCTTACAAGAAATGGCTAAACAGGACCTCCTAATCCCGGCCACTATTATGGCCCTAGCAACCCTCCTCAGCTTACATTACTATGTATAATACTCATTAATCGACTGTCAACTATTTCATTACATACTATGTTTAATACTCATTAGTAAATGTCCAACTAATACACTATATATAATTTTTAACCCCCATTTTTATGATCTATTAATATTATATGATATCAGACTGTATTTATATATAACCTAGTCCACATATATATATATATTGTACATATTAATATATATTATACATATGTATAATACTCATTAACCGACTATCAACTATTTCATTACACATGTGTGTATGGTACTCATTAATAAAGGTACAGCTATTCCATTACATAAAATTTTTAATCCTTATTTTATTAATTTAAGCAAAGCCATTA-CTAATAA
>C004PO
ACCCTCCTAGGTGACGATCAGATTTATAATGTCATTGTTACAGCCCACGCCCTTGTAATAATCTTTTTCATGGTCATACCAATTATGATCGGCGGATTTGGCAACTGACTCGTCCCTTTAATAATCGGCTCACCAGACATAGCCTTCCCTCGCATAAATAATATAAGTTTCTGACTTTTACCTCCCTCTTTTCTCCTCCTCCTGGCCTCCGCTGGGGTTGAAGCCGGAGCCGGGACAGGTTGGACAGTCTACCCCCCTCTGGCAGGAAACTTAGCCCACGCCGGGGCCTCCGTAGACTTAACAATTTTCTCCCTCCATTTGGCAGGTGTTTCATCTATTCTAGCCTCCATTAACTTCATTACCACAATTATTAACATAAAACCACCGGCAATCTCTCAATACCAAACACCCCTATTCGTGTGATCAATCCTTGTTACAACTGTTTTACTTCTTATAGCCCTCCCCGTTCTAGCAGCCGGCATCACTATGCTACTCACGGATCGTAATCTCAACACAACTTTCTTTGACCCCGCTGGAGGGGGGGACCCCATCCTATATCAACATTTATTCTGATTCTTCCCCCCTAATAATTCATCAGCAACACCCACGTGCAGTAGAAGCCACCACTAAATATTTTCTCACACAAGCAACAGCCTCCGCACTTCTCCTATTCGCAGGCACAACAAACGCCTGAATAACAGGACAATGAAACATCACCGACATACTTTCACCAACCTCCGCCACACTCATCACACTAGCCCTAGCCTTAAAAATCGGCCTAGCTCCTATACACTTCTGACTACCAGAAGTCCTCCAAGGACTTAACCTAACCACCGGACTCATCCTCTCCACATGACAAAAACTTGCCCCCTTTGCCATCCTCCTTCAACTTTATCCGCTTCTTAACCCAAATATCCTTATAGCCCTAGGAGTCACCTCCATTGTCGTTGGAGGCTGAAGCGGGCTCAACCAAACACAACTACGAAAAATCCTAGCATACTCATCAATTGCACACCTAGGATGAATAATTACCATTATCCACTTCGCCCCAAATCTAACCCTGTTAAACCTCACCCTCTACATTATCATGACAACTTCAATATTCCTTCTATTTAACACCCTTAATGCAACAAAAATTAACTCAATCTCTGTATCAGCCACTAAATCCCCACTACTTTCAATCATGACACTACTTACTCTACTCTCATTAGGGGGCTTACCTCCACTCTCAGGATTTATACCAAAATGACTCATCTTACAAGAAATGGCTAAACAGGACCTCCTAATCCCGGCCACTATTATGGCCCTAGCAACCCTCCTCAGCTTACATTACTATGTATAATACTCATTAATCGACTGTCAACTATTTCATTACATACTATGTTTAATACTCATTAGTAAATGTCCAACTAATACACTATATATAATTTTTAACCCCCATTTTTATGATCTATTAATATTATATGATATCAGACTGTATTTATATATAACCTAGTCCACATATATATATATATTGTACATATTAATATATATTATACATATGTATAATACTCATTAACCGACTATCAACTATTTCATTACACATGTGTGTATGGTACTCATTAATAAAGGTACAGCTATTCCATTACATAAAATTTTTAATCCTTATTTTATTAATTTAAGCAAAGCCATTA-CTAATAA
>C005PO
ACCCTCCTAGGTGACGATCAGATTTATAATGTCATTGTTACAGCCCACGCCCTTGTAATAATCTTTTTCATGGTCATACCAATTATGATCGGCGGATTTGGCAACTGACTCGTCCCTTTAATAATCGGCTCACCAGACATAGCCTTCCCTCGCATAAATAATATAAGTTTCTGACTTTTACCTCCCTCTTTTCTCCTCCTCCTGGCCTCCGCTGGGGTTGAAGCCGGAGCCGGGACAGGTTGGACAGTCTACCCCCCTCTGGCAGGAAACTTAGCCCACGCCGGGGCCTCCGTAGACTTAACAATTTTCTCCCTCCATTTGGCAGGTGTTTCATCTATTCTAGCCTCCATTAACTTCATTACCACAATTATTAACATAAAACCACCGGCAATCTCTCAATACCAAACACCCCTATTCGTGTGATCAATCCTTGTTACAACTGTTTTACTTCTTATAGCCCTCCCCGTTCTAGCAGCCGGCATCACTATGCTACTCACGGATCGTAATCTCAACACAACTTTCTTTGACCCCGCTGGAGGGGGGGACCCCATCCTATATCAACATTTATTCTGATTCTTCCCCCCTAATAATTCATCAGCAACACCCACGTGCAGTAGAAGCCACCACTAAATATTTTCTCACACAAGCAACAGCCTCCGCACTTCTCCTATTCGCAGGCACAACAAACGCCTGAATAACAGGACAATGAAACATCACCGACATACTTTCACCAACCTCCGCCACACTCATCACACTAGCCCTAGCCTTAAAAATCGGCCTAGCTCCTATACACTTCTGACTACCAGAAGTCCTCCAAGGACTTAACCTAACCACCGGACTCATCCTCTCCACATGACAAAAACTTGCCCCCTTTGCCATCCTCCTTCAACTTTATCCGCTTCTTAACCCAAATATCCTTATAGCCCTAGGAGTCACCTCCATTGTCGTTGGAGGCTGAAGCGGGCTCAACCAAACACAACTACGAAAAATCCTAGCATACTCATCAATTGCACACCTAGGATGAATAATTACCATTATCCACTTCGCCCCAAATCTAACCCTGTTAAACCTCACCCTCTACATTATCATGACAACTTCAATATTCCTTCTATTTAACACCCTTAATGCAACAAAAATTAACTCAATCTCTGTATCAGCCACTAAATCCCCACTACTTTCAATCATGACACTACTTACTCTACTCTCATTAGGGGGCTTACCTCCACTCTCAGGATTTATACCAAAATGACTCATCTTACAAGAAATGGCTAAACAGGACCTCCTAATCCCGGCCACTATTATGGCCCTAGCAACCCTCCTCAGCTTACATTACTATGTATAATACTCATTAATCGACTGTCAACTATTTCATTACATACTATGTTTAATACTCATTAGTAAATGTCCAACTAATACACTATATATAATTTTTAACCCCCATTTTTATGATCTATTAATATTATATGATATCAGACTGTATTTATATATAACCTAGTCCACATATATATATATATTGTACATATTAATATATATTATACATATGTATAATACTCATTAACCGACTATCAACTATTTCATTACACATGTGTGTATGGTACTCATTAATAAAGGTACAGCTATTCCATTACATAAAATTTTTAATCCTTATTTTATTAATTTAAGCAAAGCCATTA-CTAATAA
>C006PO
ACCCTCCTAGGTGACGATCAGATTTATAATGTCATTGTTACAGCCCACGCCCTTGTAATAATCTTTTTCATGGTCATACCAATTATGATCGGCGGATTTGGCAACTGACTCGTCCCTTTAATAATCGGCTCACCAGACATAGCCTTCCCTCGCATAAATAATATAAGTTTCTGACTTTTACCTCCCTCTTTTCTCCTCCTCCTGGCCTCCGCTGGGGTTGAAGCCGGAGCCGGGACAGGTTGGACAGTCTACCCCCCTCTGGCAGGAAACTTAGCCCACGCCGGGGCCTCCGTAGACTTAACAATTTTCTCCCTCCATTTGGCAGGTGTTTCATCTATTCTAGCCTCCATTAACTTCATTACCACAATTATTAACATAAAACCACCGGCAATCTCTCAATACCAAACACCCCTATTCGTGTGATCAATCCTTGTTACAACTGTTTTACTTCTTATAGCCCTCCCCGTTCTAGCAGCCGGCATCACTATGCTACTCACGGATCGTAATCTCAACACAACTTTCTTTGACCCCGCTGGAGGGGGGGACCCCATCCTATATCAACATTTATTCTGATTCTTCCCCCCTAATAATTCATCAGCAACACCCACGTGCAGTAGAAGCCACCACTAAATATTTTCTCACACAAGCAACAGCCTCCGCACTTCTCCTATTCGCAGGCACAACAAACGCCTGAATAACAGGACAATGAAACATCACCGACATACTTTCACCAACCTCCGCCACACTCATCACACTAGCCCTAGCCTTAAAAATCGGCCTAGCTCCTATACACTTCTGACTACCAGAAGTCCTCCAAGGACTTAACCTAACCACCGGACTCATCCTCTCCACATGACAAAAACTTGCCCCCTTTGCCATCCTCCTTCAACTTTATCCGCTTCTTAACCCAAATATCCTTATAGCCCTAGGAGTCACCTCCATTGTCGTTGGAGGCTGAAGCGGGCTCAACCAAACACAACTACGAAAAATCCTAGCATACTCATCAATTGCACACCTAGGATGAATAATTACCATTATCCACTTCGCCCCAAATCTAACCCTGTTAAACCTCACCCTCTACATTATCATGACAACTTCAATATTCCTTCTATTTAACACCCTTAATGCAACAAAAATTAACTCAATCTCTGTATCAGCCACTAAATCCCCACTACTTTCAATCATGACACTACTTACTCTACTCTCATTAGGGGGCTTACCTCCACTCTCAGGATTTATACCAAAATGACTCATCTTACAAGAAATGGCTAAACAGGACCTCCTAATCCCGGCCACTATTATGGCCCTAGCAACCCTCCTCAGCTTACATTACTATGTATAATACTCATTAATCGACTGTCAACTATTTCATTACATACTATGTTTAATACTCATTAGTAAATGTCCAACTAATACACTATATATAATTTTTAACCCCCATTTTTATGATCTATTAATATTATATGATATCAGACTGTATTTATATATAACCTAGTCCACATATATATATATATTGTACATATTAATATATATTATACATATGTATAATACTCATTAACCGACTATCAACTATTTCATTACACATGTGTGTATGGTACTCATTAATAAAGGTACAGCTATTCCATTACATAAAATTTTTAATCCTTATTTTATTAATTTAAGCAAAGCCATTA-CTAATAA
>C007PO
ACCCTCCTAGGTGACGATCAGATTTATAATGTCATTGTTACAGCCCACGCCCTTGTAATAATCTTTTTTATGGTCATACCAATTATGATCGGCGGATTTGGCAACTGACTCGTCCCTTTAATAATCGGCTCACCAGATATAGCCTTCCCTCGCATAAATAATATAAGTTTCTGACTTTTACCTCCCTCTTTTCTCCTCCTCCTGGCCTCCGCTGGGGTTGAAGCCGGAGCCGGGACAGGTTGGACAGTCTACCCCCCTCTGGCAGGAAACTTAGCCCACGCCGGGGCCTCCGTAGACTTAACAATTTTCTCCCTCCATTTGGCAGGTGTTTCATCTATTCTAGCCTCCATTAACTTCATTACCACAATTATTAACATAAAACCACCGGCAATCTCTCAATACCAAACACCCCTATTCGTGTGATCAATCCTTGTTACAACTGTTTTACTTCTTATAGCCCTCCCCGTTCTAGCAGCCGGCATCACTATACTACTCACGGATCGTAATCTCAACACAACTTTCTTTGACCCAGCTGGAGGGGGGGACCCCATCCTATATCAACACTTATTCTGATTCTTCCCCCCTAATAATTCATCAGCAACACCCACGTGCAGTAGAAGCCACCACTAAATATTTTCTCACACAAGCAACAGCCTCCGCACTTCTCCTATTCGCAGGCACAACAAACGCCTGAATAACAGGACAATGAAACATCACCGACATACTTTCACCAACCTCCGCCACACTCATCACACTAGCCCTAGCCTTAAAAATCGGCCTAGCTCCTATACACTTCTGACTACCAGAAGTCCTCCAAGGACTTAACCTAACCACCGGGCTCATCCTCTCCACATGACAAAAACTTGCCCCCTTTGCCATCCTCCTTCAACTTTATCCGCTTCTTAACCCAAATATCCTTATAGCCCTAGGAGTCACCTCCATTGTCGTTGGAGGCTGAAGCGGGCTCAACCAAACACAACTACGAAAAATCCTAGCATACTCATCAATTGCACACCTAGGATGAATAATTACCATTATCCACTTCGCCCCAAATCTAACCCTGTTAAACCTCACCCTCTACATTATCATGACAACTTCAATATTCCTTCTATTTAACACCCTTAATGCAACAAAAATTAACTCAATCTCTGTATCAGCCACTAAATCCCCACTACTTTCAATCATGACACTACTTACTCTACTCTCATTAGGGGGCTTACCTCCACTCTCAGGATTTATACCAAAATGACTCATCTTACAAGAAATGGCTAAACAGGACCTCCTAATCCCGGCCACTATTATGGCCCTAGCAACCCTCCTCAGCTTACATTACTATGTATAATACTCATTAATCGACTGTCAACTATTTCATTACATACTATGTTTAATACTCATTAGTAAATGTCCAACTAATACACTATATATAATTTTTAACCCCCATTTTTATGATCTATTAATATTATATGATATCAGACTGTATTTATATATAACCTAGTCCACATATATATATATATTGTACATATTAATATATATTATACATATGTATAATACTCATTAACCGACTATCAACTATTTCATTACACATGTGTGTATGGTACTCATTAATAAAGGTACAGCTATTCCATTACATAAAATTTTTAATCCTTATTTTATTAATTTAAGCAAAGCCATTA-CTAATAA
>C008PO
ACCCTCCTAGGTGACGATCAGATTTATAATGTCATTGTTACAGCCCACGCCCTTGTAATAATCTTTTTTATGGTCATACCAATTATGATCGGCGGATTTGGCAACTGACTCGTCCCTTTAATAATCGGCTCACCAGATATAGCCTTCCCTCGCATAAATAATATAAGTTTCTGACTTTTACCTCCCTCTTTTCTCCTCCTCCTGGCCTCCGCTGGGGTTGAAGCCGGAGCCGGGACAGGTTGGACAGTCTACCCCCCTCTGGCAGGAAACTTAGCCCACGCCGGGGCCTCCGTAGACTTAACAATTTTCTCCCTCCATTTGGCAGGTGTTTCATCTATTCTAGCCTCCATTAACTTCATTACCACAATTATTAACATAAAACCACCGGCAATCTCTCAATACCAAACACCCCTATTCGTGTGATCAATCCTTGTTACAACTGTTTTACTTCTTATAGCCCTCCCCGTTCTAGCAGCCGGCATCACTATACTACTCACGGATCGTAATCTCAACACAACTTTCTTTGACCCAGCTGGAGGGGGGGACCCCATCCTATATCAACACTTATTCTGATTCTTCCCCCCTAATAATTCATCAGCAACACCCACGTGCAGTAGAAGCCACCACTAAATATTTTCTCACACAAGCAACAGCCTCCGCACTTCTCCTATTCGCAGGCACAACAAACGCCTGAATAACAGGACAATGAAACATCACCGACATACTTTCACCAACCTCCGCCACACTCATCACACTAGCCCTAGCCTTAAAAATCGGCCTAGCTCCTATACACTTCTGACTACCAGAAGTCCTCCAAGGACTTAACCTAACCACCGGGCTCATCCTCTCCACATGACAAAAACTTGCCCCCTTTGCCATCCTCCTTCAACTTTATCCGCTTCTTAACCCAAATATCCTTATAGCCCTAGGAGTCACCTCCATTGTCGTTGGAGGCTGAAGCGGGCTCAACCAAACACAACTACGAAAAATCCTAGCATACTCATCAATTGCACACCTAGGATGAATAATTACCATTATCCACTTCGCCCCAAATCTAACCCTGTTAAACCTCACCCTCTACATTATCATGACAACTTCAATATTCCTTCTATTTAACACCCTTAATGCAACAAAAATTAACTCAATCTCTGTATCAGCCACTAAATCCCCACTACTTTCAATCATGACACTACTTACTCTACTCTCATTAGGGGGCTTACCTCCACTCTCAGGATTTATACCAAAATGACTCATCTTACAAGAAATGGCTAAACAGGACCTCCTAATCCCGGCCACTATTATGGCCCTAGCAACCCTCCTCAGCTTACATTACTATGTATAATACTCATTAATCGACTGTCAACTATTTCATTACATACTATGTTTAATACTCATTAGTAAATGTCCAACTAATACACTATATATAATTTTTAACCCCCATTTTTATGATCTATTAATATTATATGATATCAGACTGTATTTATATATAACCTAGTCCACATATATATATATATTGTACATATTAATATATATTATACATATGTATAATACTCATTAACCGACTATCAACTATTTCATTACACATGTGTGTATGGTACTCATTAATAAAGGTACAGCTATTCCATTACATAAAATTTTTAATCCTTATTTTATTAATTTAAGCAAAGCCATTA-CTAATAA
>C001UK
ACCCTCCTAGGTGACGATCAGATTTATAATGTCATTGTTACAGCCCACGCCCTTGTAATAATCTTTTTCATGGTCATACCAATTATGATCGGCGGATTTGGCAACTGACTCGTCCCTTTAATAATCGGCTCACCAGACATAGCCTTCCCTCGCATAAATAATATAAGTTTCTGACTTTTACCTCCCTCTTTTCTCCTCCTCCTGGCCTCCGCTGGGGTTGAAGCCGGAGCCGGGACAGGTTGGACAGTCTACCCCCCTCTGGCAGGAAACTTAGCCCACGCCGGGGCCTCCGTAGACTTAACAATTTTCTCCCTCCATTTGGCAGGTGTTTCATCTATTCTAGCCTCCATTAACTTCATTACCACAATTATTAACATAAAACCACCGGCAATCTCTCAATACCAAACACCCCTATTCGTGTGATCAATCCTTGTTACAACTGTTTTACTTCTTATAGCCCTCCCCGTTCTAGCAGCCGGCATCACTATGCTACTCACGGATCGTAATCTCAACACAACTTTCTTTGACCCCGCTGGAGGGGGGGACCCCATCCTATATCAACATTTATTCTGATTCTTCCCCCCTAATAATTCATCAGCAACACCCACGTGCAGTAGAAGCCACCACTAAATATTTTCTCACACAAGCAACAGCCTCCGCACTTCTCCTATTCGCAGGCACAACAAACGCCTGAATAACAGGACAATGAAACATCACCGACATACTTTCACCAACCTCCGCCACACTCATCACACTAGCCCTAGCCTTAAAAATCGGCCTAGCTCCTATACACTTCTGACTACCAGAAGTCCTCCAAGGACTTAACCTAACCACCGGACTCATCCTCTCCACATGACAAAAACTTGCCCCCTTTGCCATCCTCCTTCAACTTTATCCGCTTCTTAACCCAAATATCCTTATAGCCCTAGGAGTCACCTCCATTGTCGTTGGAGGCTGAAGCGGGCTCAACCAAACACAACTACGAAAAATCCTAGCATACTCATCAATTGCACACCTAGGATGAATAATTACCATTATCCACTTCGCCCCAAATCTAACCCTGTTAAACCTCACCCTCTACATTATCATGACAACTTCAATATTCCTTCTATTTAACACCCTTAATGCAACAAAAATTAACTCAATCTCTGTATCAGCCACTAAATCCCCACTACTTTCAATCATGACACTACTTACTCTACTCTCATTAGGGGGCTTACCTCCACTCTCAGGATTTATACCAAAATGACTCATCTTACAAGAAATGGCTAAACAGGACCTCCTAATCCCGGCCACTATTATGGCCCTAGCAACCCTCCTCAGCTTACATTACTATGTATAATACTCATTAATCGACTGTCAACTATTTCATTACATACTATGTTTAATACTCATTAGTAAATGTCCAACTAATACACTATATATAATTTTTAACCCCCATTTTTATGATCTATTAATATTATATGATATCAGACTGTATTTATATATAACCTAGTCCACATATATATATATATTGTACATATTAATATATATTATACATATGTATAATACTCATTAACCGACTATCAACTATTTCATTACACATGTGTGTATGGTACTCATTAATAAAGGTACAGCTATTCCATTACATAAAATTTTTAATCCTTATTTTATTAATTTAAGCAAAGCCATTA-CTAATAA
>C001UK
ACCCTCCTAGGTGACGATCAGATTTATAATGTCATTGTTACAGCCCACGCCCTTGTAATAATCTTTTTCATGGTCATACCAATTATGATCGGCGGATTTGGCAACTGACTCGTCCCTTTAATAATCGGCTCACCAGACATAGCCTTCCCTCGCATAAATAATATAAGTTTCTGACTTTTACCTCCCTCTTTTCTCCTCCTCCTGGCCTCCGCTGGGGTTGAAGCCGGAGCCGGGACAGGTTGGACAGTCTACCCCCCTCTGGCAGGAAACTTAGCCCACGCCGGGGCCTCCGTAGACTTAACAATTTTCTCCCTCCATTTGGCAGGTGTTTCATCTATTCTAGCCTCCATTAACTTCATTACCACAATTATTAACATAAAACCACCGGCAATCTCTCAATACCAAACACCCCTATTCGTGTGATCAATCCTTGTTACAACTGTTTTACTTCTTATAGCCCTCCCCGTTCTAGCAGCCGGCATCACTATGCTACTCACGGATCGTAATCTCAACACAACTTTCTTTGACCCCGCTGGAGGGGGGGACCCCATCCTATATCAACATTTATTCTGATTCTTCCCCCCTAATAATTCATCAGCAACACCCACGTGCAGTAGAAGCCACCACTAAATATTTTCTCACACAAGCAACAGCCTCCGCACTTCTCCTATTCGCAGGCACAACAAACGCCTGAATAACAGGACAATGAAACATCACCGACATACTTTCACCAACCTCCGCCACACTCATCACACTAGCCCTAGCCTTAAAAATCGGCCTAGCTCCTATACACTTCTGACTACCAGAAGTCCTCCAAGGACTTAACCTAACCACCGGACTCATCCTCTCCACATGACAAAAACTTGCCCCCTTTGCCATCCTCCTTCAACTTTATCCGCTTCTTAACCCAAATATCCTTATAACCCTAGGAGTCACCTCCATTGTCGTTGGAGGCTGAAGCGGGCTCAACCAAACACAACTACGAAAAATCCTAGCATACTCATCAATTGCGCACCTAGGATGAATAATTACCATTATCCACTTCGCCCCAAATCTAACCCTGTTAAACCTCACCCTCTACATTATCATGACAACTTCAATATTCCTTCTATTTAACACCCTTAATGCAACAAAAATTAACTCAATCTCTGTATCAGCCACTAAATCCCCACTACTTTCAATCATGACACTACTCACTCTACTCTCATTAGGGGGCTTACCTCCACTCTCAGGATTTATACCAAAATGACTCATCTTACAAGAAATGGCTAAACAGGACCTCCTAATCCCGGCCACTATTATGGCCCTAGCAACCCTCCTCAGCTTACATTACTATGTATAATACTCATTAATCGACTGTCAACTATTTCATTACATACTATGTTTAATACTCATTAGTAAATGTCCAACTAATACACTATATATAATTTTTAACCCCCATTTTTATGATCTATTAATATTATATGATATCAGACTGTATTTATATATAACCTAGTCCACATATATATATATATTGTACATATTAATATATATTATACATATGTATAATACTCATTAACCGACTATCAACTATTTCATTACACATGTGTGTATGGTACTCATTAATAAAGGTACAGCTATTCCATTACATAAAATTTTTAATCCTTATTTTATTAATTTAAGCAAAGCCATTA-CTAATAA
