# Supplementary material for: Natural history and molecular evolution of demersal Mediterranean sharks and skates inferred by comparative phylogeographic and demographic analyses
Source: PeerJ. 2018 Sep 18;6:e5560. doi: 10.7717/peerj.5560 (PMC6149499; doi:10.7717/peerj.5560)
Supplement: Supplemental Information 2 [file peerj-06-5560-s004.fas]

>M001AD
CCTTCTAATCCGAGCAGAACTAAGTCAACCCGGGACCCTCCTAGGTGATGATCAGATTTATAATGTCATTGTTACAGCCCACGCCTTCGTAATAATCTTTTTTATGGTTATACCAATCATGATCGGAGGATTTGGCAATTGACTTGTCCCATTAATAATCGGCTCACCAGACATAGCCTTCCCTCGCATAAATAATATAAGTTTCTGACTTTTACCTCCCTCTTTTCTTCTTCTCCTAGCTTCCGCTGGGGTTGAAGCTGGGGCCGGAACAGGTTGAACAGTCTACCCACCCCTCGCAGGAAACCTAGCCCACGCCGGGGCTTCCGTAGATTTAACAATTTTCTCCCTTCATTTGGCGGGTGTCTCATCTATTCTAGCCTCCATTAACTTCATTACCACAATTATCAACATAAAACCCCCAGCAATTTCTCAATACCAAACACCACTATTTGTGTGGTCCATCCTTGTTACAACCGTCTTACTTCTTATAGCCCTACCAGTCCTAGCAGCTGGTATCACTATATTACTCACAGATCGCAATCTTAACACAACTTTCTTTGACCCTGCTGGAGGAGGAGACCCAATTCTATATCAACATTTACTTTTAATTTGAATAGGACTAGAAATTAATACTATAGCCATTATTCCATTAATAATTCATCAACAACATCCACGTGCAGTAGAAGCCACCACTAAATATTTCCTTACACAAGCAACAGCCTCCGCACTTCTCTTATTCGCAGGCACAACAAACGCCTGAATAACAGGACAATGAAACATTACCGACATACTTTCACCAACCTCCGCCACACTCATCACACTAGCCCTAGCCTTAAAAATTGGCCTAGCTCCTATACATTTCTGATTACCAGAAGTCCTCCAAGGACTTAACTTAACCACCGGACTTATCCTATCCACATGACAAAAACTTGCCCCATTCGCCATCCTCCTTCAACTTTACCCCCTTCTCAACCCAGACATACTTATAGCTTTAGGAGTTACCTCCATTGTCATTGGGGGCTGAAGTGGACTCAACCAAACACAACTACGAAAAATCCTAGCATACTCATCAATCGCACACCTAGGGTGAATAATTACCATTATCCACTTCGCCCCTAACCTAACCCTATTAAACCTCACCCTGTATATTATTATAACAACTTCAATATTCCTTTTATTCAACACCCTTAATTCAACAAAAATTAATACAATCTCCGTATCAGCCACTAAATCCCCACTACTCTCAATCATAACACTACTTACTCTACTCTCATTAGGGGGTTTGCCTCCCCTCTCAGGATTTTGCCCTAAGTTAGTCAGATATACATCTATATTATTAAGTCCACATACATCTAATATATACATTATACATTACTATGTATAATACTCATTAATCGACTGTCAACTATTTCATTACATACTATGATTAATACACATTAGTAAATGTCCAACTAATACATTATATATAATTCTTAACCCCCATTTTTATGATCTATTAATATTTATATGATATCAGATTATGGTTATATATATAATCTAGTCCCCATTTATATATATATTGTACATATGTATAATACTCATTAACTGATTACCAACTATTTCATTACACATGTGTGTATGGTACTCATTAATAAATGTTCAAATATTTCATTACATATAATTTTTAATACTTATTCTACTAATTAGAGCAAAGCCATTACTAATAATCCACTCAATTACCCCATTTTTTTCCCAACAACAGATCTGACACACCCGTCCTCTTAATAATTAATTATATTGACTGTCCATTAACGGTCACGGCTGGCGAGAACCGACCAATACCCTAATATATCCCCCTTTGCACGGTTTGTGGTACTGATAATTAATAATCCTCTAATCTTGCTCAAATGCTCGCATTTGGCACCCTCGGTTTACCCCCACTCTCATTCGCGTCAGCCTGAAATTCCTCTAGCTCCCTCGATTGTCATTCTACTCTTAATCGTCTCAAGATTTCTAGACCTCCCAGTTTTTTTTGGGGGATGAGACAATCGC
>M002AD
CCTTCTAATCCGAGCAGAACTAAGTCAACCCGGGACCCTCCTAGGTGATGATCAGATTTATAATGTCATTGTTACAGCCCACGCCTTCGTAATAATCTTTTTTATGGTTATACCAATCATGATCGGAGGATTTGGCAATTGACTTGTCCCATTAATAATCGGCTCACCAGACATAGCCTTCCCTCGCATAAATAATATAAGTTTCTGACTTTTACCTCCCTCTTTTCTTCTTCTCCTAGCTTCCGCTGGGGTTGAAGCTGGGGCCGGAACAGGTTGAACAGTCTACCCACCCCTCGCAGGAAACCTAGCCCACGCCGGGGCTTCCGTAGATTTAACAATTTTCTCCCTTCATTTGGCGGGTGTCTCATCTATTCTAGCCTCCATTAACTTCATTACCACAATTATCAACATAAAACCCCCAGCAATTTCTCAATACCAAACACCACTATTTGTGTGGTCCATCCTTGTTACAACCGTCTTACTTCTTATAGCCCTACCAGTCCTAGCAGCTGGTATCACTATATTACTCACAGATCGCAATCTTAACACAACTTTCTTTGACCCTGCTGGAGGAGGAGACCCAATTCTATATCAACATTTACTTTTAATTTGAATAGGACTAGAAATTAATACTATAGCCATTATTCCATTAATAATTCATCAACAACATCCACGTGCAGTAGAAGCCACCACTAAATATTTCCTTACACAAGCAACAGCCTCCGCACTTCTCTTATTCGCAGGCACAACAAACGCCTGAATAACAGGACAATGAAACATTACCGACATACTTTCACCAACCTCCGCCACACTCATCACACTAGCCCTAGCCTTAAAAATTGGCCTAGCTCCTATACATTTCTGATTACCAGAAGTCCTCCAAGGACTTAACTTAACCACCGGACTTATCCTATCCACATGACAAAAACTTGCCCCATTCGCCATCCTCCTTCAACTTTACCCCCTTCTCAACCCAGACATACTTATAGCTTTAGGAGTTACCTCCATTGTCATTGGGGGCTGAAGTGGACTCAACCAAACACAACTACGAAAAATCCTAGCATACTCATCAATCGCACACCTAGGGTGAATAATTACCATTATCCACTTCGCCCCTAACCTAACCCTATTAAACCTCACCCTGTATATTATTATAACAACTTCAATATTCCTTTTATTCAACACCCTTAATTCAACAAAAATTAATACAATCTCCGTATCAGCCACTAAATCCCCACTACTCTCAATCATAACACTACTTACTCTACTCTCATTAGGGGGTTTGCCTCCCCTCTCAGGATTTTGCCCTAAGTTAGTCAGATATACATCTATATTATTAAGTCCACATACATCTAATATATACATTATACATTACTATGTATAATACTCATTAATCGACTGTCAACTATTTCATTACATACTATGATTAATACACATTAGTAAATGTCCAACTAATACATTATATATAATTCTTAACCCCCATTTTTATGATCTATTAATATTTATATGATATCAGATTATGGTTATATATATAATCTAGTCCCCATTTATATATATATTGTACATATGTATAATACTCATTAACTGATTACCAACTATTTCATTACACATGTGTGTATGGTACTCATTAATAAATGTTCAAATATTTCATTACATATAATTTTTAATACTTATTCTACTAATTAGAGCAAAGCCATTACTAATAATCCACTCAATTACCCCATTTTTTTCCCAACAACAGATCTGACACACCCGTCCTCTTAATAATTAATTATATTGACTGTCCATTAACGGTCACGGCTGGCGAGAACCGACCAATACCCTAATATATCCCCCTTTGCACGGTTTGTGGTACTGATAATTAATAATCCTCTAATCTTGCTCAAATGCTCGCATTTGGCACCCTCGGTTTACCCCCACTCTCATTCGCGTCAGCCTGAAATTCCTCTAGCTCCCTCGATTGTCATTCTACTCTTAATCGTCTCAAGATTTCTAGACCTCCCAGTTTTTTTTGGGGGATGAGACAATCGC
>M003AD
CCTTCTAATCCGAGCAGAACTAAGTCAACCCGGGACCCTCCTAGGTGATGATCAGATTTATAATGTCATTGTTACAGCCCACGCCTTCGTAATAATCTTTTTTATGGTTATACCAATCATGATCGGAGGATTTGGCAATTGACTTGTCCCATTAATAATCGGCTCACCAGACATAGCCTTCCCTCGCATAAATAATATAAGTTTCTGACTTTTACCTCCCTCTTTTCTTCTTCTCCTAGCTTCCGCTGGGGTTGAAGCTGGGGCCGGAACAGGTTGAACAGTCTACCCACCCCTCGCAGGAAACCTAGCCCACGCCGGGGCTTCCGTAGATTTAACAATTTTCTCCCTTCATTTGGCGGGTGTCTCATCTATTCTAGCCTCCATTAACTTCATTACCACAATTATCAACATAAAACCCCCAGCAATTTCTCAATACCAAACACCACTATTTGTGTGGTCCATCCTTGTTACAACCGTCTTACTTCTTATAGCCCTACCAGTCCTAGCAGCTGGTATCACTATATTACTCACAGATCGCAATCTTAACACAACTTTCTTTGACCCTGCTGGAGGAGGAGACCCAATTCTATATCAACATTTACTTTTAATTTGAATAGGACTAGAAATTAATACTATAGCCATTATTCCATTAATAATTCATCAACAACATCCACGTGCAGTAGAAGCCACCACTAAATATTTCCTTACACAAGCAACAGCCTCCGCACTTCTCTTATTCGCAGGCACAACAAACGCCTGAATAACAGGACAATGAAACATTACCGACATACTTTCACCAACCTCCGCCACACTCATCACACTAGCCCTAGCCTTAAAAATTGGCCTAGCTCCTATACATTTCTGATTACCAGAAGTCCTCCAAGGACTTAACTTAACCACCGGACTTATCCTATCCACATGACAAAAACTTGCCCCATTCGCCATCCTCCTTCAACTTTACCCCCTTCTCAACCCAGACATACTTATAGCTTTAGGAGTTACCTCCATTGTCATTGGGGGCTGAAGTGGACTCAACCAAACACAACTACGAAAAATCCTAGCATACTCATCAATCGCACACCTAGGGTGAATAATTACCATTATCCACTTCGCCCCTAACCTAACCCTATTAAACCTCACCCTGTATATTATTATAACAACTTCAATATTCCTTTTATTCAACACCCTTAATTCAACAAAAATTAATACAATCTCCGTATCAGCCACTAAATCCCCACTACTCTCAATCATAACACTACTTACTCTACTCTCATTAGGGGGTTTGCCTCCCCTCTCAGGATTTTGCCCTAAGTTAGTCAGATATACATCTATATTATTAAGTCCACATACATCTAATATATACATTATACATTACTATGTATAATACTCATTAATCGACTGTCAACTATTTCATTACATACTATGATTAATACACATTAGTAAATGTCCAACTAATACATTATATATAATTCTTAACCCCCATTTTTATGATCTATTAATATTTATATGATATCAGATTATGGTTATATATATAATCTAGTCCCCATTTATATATATATTGTACATATGTATAATACTCATTAACTGATTACCAACTATTTCATTACACATGTGTGTATGGTACTCATTAATAAATGTTCAAATATTTCATTACATATAATTTTTAATACTTATTCTACTAATTAGAGCAAAGCCATTACTAATAATCCACTCAATTACCCCATTTTTTTCCCAACAACAGATCTGACACACCCGTCCTCTTAATAATTAATTATATTGACTGTCCATTAACGGTCACGGCTGGCGAGAACCGACCAATACCCTAATATATCCCCCTTTGCACGGTTTGTGGTACTGATAATTAATAATCCTCTAATCTTGCTCAAATGCTCGCATTTGGCACCCTCGGTTTACCCCCACTCTCATTCGCGTCAGCCTGAAATTCCTCTAGCTCCCTCGATTGTCATTCTACTCTTAATCGTCTCAAGATTTCTAGACCTCCCAGTTTTTTTTGGGGGATGAGACAATCGC
>M004AD
CCTTCTAATCCGAGCAGAACTAAGTCAACCCGGGACCCTCCTAGGTGATGATCAGATTTATAATGTCATTGTTACAGCCCACGCCTTCGTAATAATCTTTTTTATGGTCATACCAATCATGATCGGAGGATTTGGCAATTGACTTGTCCCATTAATAATCGGCTCACCAGACATAGCCTTCCCTCGCATAAATAATATAAGTTTCTGACTTTTACCTCCCTCTTTTCTTCTTCTCCTAGCTTCCGCTGGGGTTGAAGCTGGGGCCGGAACAGGTTGAACAGTCTACCCACCCCTCGCAGGAAACCTAGCCCACGCCGGGGCTTCCGTAGATTTAACAATTTTCTCCCTTCATTTGGCGGGTGTCTCATCTATTCTAGCCTCCATTAACTTCATTACCACAATTATCAACATAAAACCCCCAGCAATTTCTCAATACCAAACACCACTATTTGTGTGGTCCATCCTTGTTACAACCGTCTTACTTCTTATAGCCCTACCAGTCCTAGCAGCTGGTATCACTATATTACTCACAGATCGCAATCTTAACACAACTTTCTTTGACCCTGCTGGAGGAGGAGACCCAATTCTATATCAACATTTACTTTTAATTTGAATAGGACTAGAAATTAATACTATAGCCATTATTCCATTAATAATTCATCAACAACATCCACGTGCAGTAGAAGCCACCACTAAATATTTCCTTACACAAGCAACAGCCTCCGCACTTCTCTTATTCGCAGGCACAACAAACGCCTGAATAACAGGACAATGAAACATTACCGACATACTTTCACCAACCTCCGCCACACTCATCACACTAGCCCTAGCCTTAAAAATTGGCCTAGCTCCTATACATTTCTGATTACCAGAAGTCCTCCAAGGACTTAACTTAACCACCGGACTTATCCTATCCACATGACAAAAACTTGCCCCATTCGCCATCCTCCTTCAACTTTACCCCCTTCTCAACCCAGACATACTTATAGCTTTAGGAGTTACCTCCATTGTCATTGGGGGCTGAAGTGGACTCAACCAAACACAACTACGAAAAATCCTAGCATACTCATCAATCGCACACCTAGGGTGAATAATTACCATTATCCACTTCGCCCCTAACCTAACCCTATTAAACCTCACCCTGTATATTATTATAACAACTTCAATATTCCTTTTATTCAACACCCTTAATTCAACAAAAATTAATACAATCTCCGTATCAGCCACTAAATCCCCACTACTCTCAATCATAACACTACTTACTCTACTCTCATTAGGGGGTCTACCTCCCCTCTCAGGATTTTGCCCTAAGTTAGTCAGATATACATCTATATTATTAAGTCCACATACATCTAATATATACATTATACATTACTATGTATAATACTCATTAATCGACTGTCAACTATTTCATTACATACTATGATTAATACACATTAGTAAATGTCCAACTAATACATTATATATAATTCTTAACCCCCATTTTTATGATCTATTAATATTTATATGATATCAGATTATGGTTATATATATAATCTAGTCCCCATTTATATATATATTGTACATATGTATAATACTCATTAACTGATTACCAACTATTTCATTACACATGTGTGTATGGTACTCATTAATAAATGTTCAAATATTTCATTACATATAATTTTTAATACTTATTCTACTAATTAGAGCAAAGCCATTACTAATAATCCACTCAATTACCCCATTTTTTTCCTAACAACAGATCTGACACACCCATCCTCTTAATAATTAATTATATTGACTGTCCATTAACGGTCACGGCTGGCGAGAACCGACCAATACCCTAATATATCCCCCTTTGCACGGTTTGTGGTACTGATAATTAATAATCCTCTAATCTTGCTCAAATGCTCGCATTTGGCACCCTCGGTTTACCCCCACTCTCATTCGCGTCAGCCTGAAATTCCTCTAGCTCCCTCGATTGTCATTCTACTCTTAATCGTCTCAAGATTTCTAGACCTCCCAGTTTTTTTTTGGGGATGAGACAATTAC
>M005AD
CCTTCTAATCCGAGCAGAACTAAGTCAACCCGGGACCCTCCTAGGTGATGATCAGATTTATAATGTCATTGTTACAGCCCACGCCTTCGTAATAATCTTTTTTATGGTCATACCAATCATGATCGGAGGATTTGGCAATTGACTTGTCCCATTAATAATCGGCTCACCAGACATAGCCTTCCCTCGCATAAATAATATAAGTTTCTGACTTTTACCTCCCTCTTTTCTTCTTCTCCTAGCTTCCGCTGGGGTTGAAGCTGGGGCCGGAACAGGTTGAACAGTCTACCCACCCCTCGCAGGAAACCTAGCCCACGCCGGGGCTTCCGTAGATTTAACAATTTTCTCCCTTCATTTGGCGGGTGTCTCATCTATTCTAGCCTCCATTAACTTCATTACCACAATTATCAACATAAAACCCCCAGCAATTTCTCAATACCAAACACCACTATTTGTGTGGTCCATCCTTGTTACAACCGTCTTACTTCTTATAGCCCTACCAGTCCTAGCAGCTGGTATCACTATATTACTCACAGATCGCAATCTTAACACAACTTTCTTTGACCCTGCTGGAGGAGGAGACCCAATTCTATATCAACATTTACTTTTAATTTGAATAGGACTAGAAATTAATACTATAGCCATTATTCCATTAATAATTCATCAACAACATCCACGTGCAGTAGAAGCCACCACTAAATATTTCCTTACACAAGCAACAGCCTCCGCACTTCTCTTATTCGCAGGCACAACAAACGCCTGAATAACAGGACAATGAAACATTACCGACATACTTTCACCAACCTCCGCCACACTCATCACACTAGCCCTAGCCTTAAAAATTGGCCTAGCTCCTATACATTTCTGATTACCAGAAGTCCTCCAAGGACTTAACTTAACCACCGGACTTATCCTATCCACATGACAAAAACTTGCCCCATTCGCCATCCTCCTTCAACTTTACCCCCTTCTCAACCCAGACATACTTATAGCTTTAGGAGTTACCTCCATTGTCATTGGGGGCTGAAGTGGACTCAACCAAACACAACTACGAAAAATCCTAGCATACTCATCAATCGCACACCTAGGGTGAATAATTACCATTATCCACTTCGCCCCTAACCTAACCCTATTAAACCTCACCCTGTATATTATTATAACAACTTCAATATTCCTTTTATTCAACACCCTTAATTCAACAAAAATTAATACAATCTCCGTATCAGCCACTAAATCCCCACTACTCTCAATCATAACACTACTTACTCTACTCTCATTAGGGGGTCTACCTCCCCTCTCAGGATTTTGCCCTAAGTTAGTCAGATATACATCTATATTATTAAGTCCACATACATCTAATATATACATTATACATTACTATGTATAATACTCATTAATCGACTGTCAACTATTTCATTACATACTATGATTAATACACATTAGTAAATGTCCAACTAATACATTATATATAATTCTTAACCCCCATTTTTATGATCTATTAATATTTATATGATATCAGATTATGGTTATATATATAATCTAGTCCCCATTTATATATATATTGTACATATGTATAATACTCATTAACTGATTACCAACTATTTCATTACACATGTGTGTATGGTACTCATTAATAAATGTTCAAATATTTCATTACATATAATTTTTAATACTTATTCTACTAATTAGAGCAAAGCCATTACTAATAATCCACTCAATTACCCCATTTTTTTCCTAACAACAGATCTGACACACCCATCCTCTTAATAATTAATTATATTGACTGTCCATTAACGGTCACGGCTGGCGAGAACCGACCAATACCCTAATATATCCCCCTTTGCACGGTTTGTGGTACTGATAATTAATAATCCTCTAATCTTGCTCAAATGCTCGCATTTGGCACCCTCGGTTTACCCCCACTCTCATTCGCGTCAGCCTGAAATTCCTCTAGCTCCCTCGATTGTCATTCTACTCTTAATCGTCTCAAGATTTCTAGACCTCCCAGTTTTTTTTTGGGGATGAGACAATTAC
>M006AD
CCTTCTAATCCGAGCAGAACTAAGTCAACCCGGGACCCTCCTAGGTGATGATCAGATTTATAATGTCATTGTTACAGCCCACGCCTTCGTAATAATCTTTTTTATGGTTATACCAATCATGATCGGAGGATTTGGCAATTGACTTGTCCCATTAATAATCGGCTCACCAGACATAGCCTTCCCTCGCATAAATAATATAAGTTTCTGACTTTTACCTCCCTCTTTTCTTCTTCTCCTAGCTTCCGCTGGGGTTGAAGCTGGGGCCGGAACAGGTTGAACAGTCTACCCACCCCTCGCAGGAAACCTAGCCCACGCCGGGGCTTCCGTAGATTTAACAATTTTCTCCCTTCATTTGGCGGGTGTCTCATCTATTCTAGCCTCCATTAACTTCATTACCACAATTATCAACATAAAACCCCCAGCAATTTCTCAATACCAAACACCACTATTTGTGTGATCCATCCTTGTTACAACCGTCTTACTTCTTATAGCCCTACCAGTCCTAGCAGCTGGTATCACTATATTACTCACAGATCGCAATCTTAACACAACTTTCTTTGACCCTGCTGGAGGAGGAGACCCAATTCTATATCAACATTTACTTTTAATTTGAATAGGACTAGAAATTAATACTATAGCCATTATTCCATTAATAATTCATCAACAACATCCACGTGCAGTAGAAGCCACCACTAAATATTTCCTTACACAAGCAACAGCCTCCGCACTTCTCTTATTCGCAGGCACAACAAACGCCTGAATAACAGGACAATGAAACATTACCGACATACTTTCACCAACCTCCGCCACACTCATCACACTAGCCCTAGCCTTAAAAATTGGCCTAGCTCCTATACATTTCTGATTACCAGAAGTCCTCCAAGGACTTAACTTAACCACCGGACTTATCCTATCCACATGACAAAAACTTGCCCCATTCGCCATCCTCCTTCAACTTTACCCCCTTCTCAACCCAGACATACTTATAGCTTTAGGAGTTACCTCCATTGTCATTGGGGGCTGAAGTGGACTCAACCAAACACAACTACGAAAAATCCTAGCATACTCATCAATCGCACACCTAGGGTGAATAATTACCATTATCCACTTCGCCCCTAACCTAACCCTATTAAACCTCACCCTGTATATTATTATAACAACTTCAATATTCCTTTTATTCAACACCCTTAATTCAACAAAAATTAATACAATCTCCGTATCAGCCACTAAATCCCCACTACTCTCAATCATAACACTACTTACTCTACTCTCATTAGGGGGTTTGCCTCCCCTCTCAGGATTTTGCCCTAAGTTAGTCAGATATACATCTATATTATTAAGTCCACATACATCTAATATATACATTATACATTACTATGTATAATACTCATTAATCGACTGTCAACTATTTCATTACATACTATGATTAATACACATTAGTAAATGTCCAACTAATACATTATATATAATTCTTAACCCCCATTTTTATGATCTATTAATATTTATATGATATCAGATTATGGTTATATATATAATCTAGTCCCCATTTATATATATATTGTACATATGTATAATACTCATTAACTGATTACCAACTATTTCATTACACATGTGTGTATGGTACTCATTAATAAATGTTCAAATATTTCATTACATATAATTTTTAATACTTATTCTACTAATTAGAGCAAAGCCATTACTAATAATCCACTCAATTACCCCATTTTTTTCCCAACAACAGATCTGACACACCCGTCCTCTTAATAATTAATTATATTGACTGTCCATTAACGGTCACGGCTGGCGAGAACCGACCAATACCCTAATATATCCCCCTTTGCACGGTTTGTGGTACTGATAATTAATAATCCTCTAATCTTGCTCAAATGCTCGCATTTGGCACCCTCGGTTTACCCCCACTCTCATTCGCGTCAGCCTGAAATTCCTCTAGCTCCCTCGATTGTCATTCTACTCTTAATCGTCTCAAGATTTCTAGACCTCCCAGTTTTTTTTGGGGGATGAGACAATCGC
>M007AD
CCTTCTAATCCGAGCAGAACTAAGTCAACCCGGGACCCTCCTAGGTGATGATCAGATTTATAATGTCATTGTTACAGCCCACGCCTTCGTAATAATCTTTTTTATGGTCATACCAATCATGATCGGAGGATTTGGCAATTGACTTGTCCCATTAATAATCGGCTCACCAGACATAGCCTTCCCTCGCATAAATAATATAAGTTTCTGACTTTTACCTCCCTCTTTTCTTCTTCTCCTAGCTTCCGCTGGGGTTGAAGCTGGGGCCGGAACAGGTTGAACAGTCTACCCACCCCTCGCAGGAAACCTAGCCCACGCCGGGGCTTCCGTAGATTTAACAATTTTCTCCCTTCATTTGGCGGGTGTCTCATCTATTCTAGCCTCCATTAACTTCATTACCACAATTATCAACATAAAACCCCCAGCAATTTCTCAATACCAAACACCACTATTTGTGTGGTCCATCCTTGTTACAACCGTCTTACTTCTTATAGCCCTACCAGTCCTAGCAGCTGGTATCACTATATTACTCACAGATCGCAATCTTAACACAACTTTCTTTGACCCTGCTGGAGGAGGAGACCCAATTCTATATCAACATTTACTTTTAATTTGAATAGGACTAGAAATTAATACTATAGCCATTATTCCATTAATAATTCATCAACAACATCCACGTGCAGTAGAAGCCACCACTAAATATTTCCTTACACAAGCAACAGCCTCCGCACTTCTCTTATTCGCAGGCACAACAAACGCCTGAATAACAGGACAATGAAACATTACCGACATACTTTCACCAACCTCCGCCACACTCATCACACTAGCCCTAGCCTTAAAAATTGGCCTAGCTCCTATACATTTCTGATTACCAGAAGTCCTCCAAGGACTTAACTTAACCACCGGACTTATCCTATCCACATGACAAAAACTTGCCCCATTCGCCATCCTCCTTCAACTTTACCCCCTTCTCAACCCAGACATACTTATAGCTTTAGGAGTTACCTCCATTGTCATTGGGGGCTGAAGTGGACTCAACCAAACACAACTACGAAAAATCCTAGCATACTCATCAATCGCACACCTAGGGTGAATAATTACCATTATCCACTTCGCCCCTAACCTAACCCTATTAAACCTCACCCTGTATATTATTATAACAACTTCAATATTCCTTTTATTCAACACCCTTAATTCAACAAAAATTAATACAATCTCCGTATCAGCCACTAAATCCCCACTACTCTCAATCATAACACTACTTACTCTACTCTCATTAGGGGGTCTACCTCCCCTCTCAGGATTTTGCCCTAAGTTAGTCAGATATACATCTATATTATTAAGTCCACATACATCTAATATATACATTATACATTACTATGTATAATACTCATTAATCGACTGTCAACTATTTCATTACATACTATGATTAATACACATTAGTAAATGTCCAACTAATACATTATATATAATTCTTAACCCCCATTTTTATGATCTATTAATATTTATATGATATCAGATTATGGTTATATATATAATCTAGTCCCCATTTATATATATATTGTACATATGTATAATACTCATTAACTGATTACCAACTATTTCATTACACATGTGTGTATGGTACTCATTAATAAATGTTCAAATATTTCATTACATATAATTTTTAATACTTATTCTACTAATTAGAGCAAAGCCATTACTAATAATCCACTCAATTACCCCATTTTTTTCCTAACAACAGATCTGACACACCCATCCTCTTAATAATTAATTATATTGACTGTCCATTAACGGTCACGGCTGGCGAGAACCGACCAATACCCTAATATATCCCCCTTTGCACGGTTTGTGGTACTGATAATTAATAATCCTCTAATCTTGCTCAAATGCTCGCATTTGGCACCCTCGGTTTACCCCCACTCTCATTCGCGTCAGCCTGAAATTCCTCTAGCTCCCTCGATTGTCATTCTACTCTTAATCGTCTCAAGATTTCTAGACCTCCCAGTTTTTTTTTGGGGATGAGACAATTAC
>M008AD
CCTTCTAATCCGAGCAGAACTAAGTCAACCCGGGACCCTCCTAGGTGATGATCAGATTTATAATGTCATTGTTACAGCCCACGCCTTCGTAATAATCTTTTTTATGGTTATACCAATCATGATCGGAGGATTTGGCAATTGACTTGTCCCATTAATAATCGGCTCACCAGACATAGCCTTCCCTCGCATAAATAATATAAGTTTCTGACTTTTACCTCCCTCTTTTCTTCTTCTCCTAGCTTCCGCTGGGGTTGAAGCTGGGGCCGGAACAGGTTGAACAGTCTACCCACCCCTCGCAGGAAACCTAGCCCACGCCGGGGCTTCCGTAGATTTAACAATTTTCTCCCTTCATTTGGCGGGTGTCTCATCTATTCTAGCCTCCATTAACTTCATTACCACAATTATCAACATAAAACCCCCAGCAATTTCTCAATACCAAACACCACTATTTGTGTGGTCCATCCTTGTTACAACCGTCTTACTTCTTATAGCCCTACCAGTCCTAGCAGCTGGTATCACTATATTACTCACAGATCGCAATCTTAACACAACTTTCTTTGACCCTGCTGGAGGAGGAGACCCAATTCTATATCAACATTTACTTTTAATTTGAATAGGACTAGAAATTAATACTATAGCCATTATTCCATTAATAATTCATCAACAACATCCACGTGCAGTAGAAGCCACCACTAAATATTTCCTTACACAAGCAACAGCCTCCGCACTTCTCTTATTCGCAGGCACAACAAACGCCTGAATAACAGGACAATGAAACATTACCGACATACTTTCACCAACCTCCGCCACACTCATCACACTAGCCCTAGCCTTAAAAATTGGCCTAGCTCCTATACATTTCTGATTACCAGAAGTCCTCCAAGGACTTAACTTAACCACCGGACTTATCCTATCCACATGACAAAAACTTGCCCCATTCGCCATCCTCCTTCAACTTTACCCCCTTCTCAACCCAGACATACTTATAGCTTTAGGAGTTACCTCCATTGTCATTGGGGGCTGAAGTGGACTCAACCAAACACAACTACGAAAAATCCTAGCATACTCATCAATCGCACACCTAGGGTGAATAATTACCATTATCCACTTCGCCCCTAACCTAACCCTATTAAACCTCACCCTGTATATTATTATAACAACTTCAATATTCCTTTTATTCAACACCCTTAATTCAACAAAAATTAATACAATCTCCGTATCAGCCACTAAATCCCCACTACTCTCAATCATAACACTACTTACTCTACTCTCATTAGGGGGTTTGCCTCCCCTCTCAGGATTTTGCCCTAAGTTAGTCAGATATACATCTATATTATTAAGTCCACATACATCTAATATATACATTATACATTACTATGTATAATACTCATTAATCGACTGTCAACTATTTCATTACATACTATGATTAATACACATTAGTAAATGTCCAACTAATACATTATATATAATTCTTAACCCCCATTTTTATGATCTATTAATATTTATATGATATCAGATTATGGTTATATATATAATCTAGTCCCCATTTATATATATATTGTACATATGTATAATACTCATTAACTGATTACCAACTATTTCATTACACATGTGTGTATGGTACTCATTAATAAATGTTCAAATATTTCATTACATATAATTTTTAATACTTATTCTACTAATTAGAGCAAAGCCATTACTAATAATCCACTCAATTACCCCATTTTTTTCCCAACAACAGATCTGACACACCCGTCCTCTTAATAATTAATTATATTGACTGTCCATTAACGGTCACGGCTGGCGAGAACCGACCAATACCCTAATATATCCCCCTTTGCACGGTTTGTGGTACTGATAATTAATAATCCTCTAATCTTGCTCAAATGCTCGCATTTGGCACCCTCGGTTTACCCCCACTCTCATTCGCGTCAGCCTGAAATTCCTCTAGCTCCCTCGATTGTCATTCTACTCTTAATCGTCTCAAGATTTCTAGACCTCCCAGTTTTTTTTGGGGGATGAGACAATCGC
>M009AD
CCTTCTAATCCGAGCAGAACTAAGTCAACCCGGGACCCTCCTAGGTGATGATCAGATTTATAATGTCATTGTTACAGCCCACGCCTTCGTAATAATCTTTTTTATGGTCATACCAATCATGATCGGAGGATTTGGCAATTGACTTGTCCCATTAATAATCGGCTCACCAGACATAGCCTTCCCTCGCATAAATAATATAAGTTTCTGACTTTTACCTCCCTCTTTTCTTCTTCTCCTAGCTTCCGCTGGGGTTGAAGCTGGGGCCGGAACAGGTTGAACAGTCTACCCACCCCTCGCAGGAAACCTAGCCCACGCCGGGGCTTCCGTAGATTTAACAATTTTCTCCCTTCATTTGGCGGGTGTCTCATCTATTCTAGCCTCCATTAACTTCATTACCACAATTATCAACATAAAACCCCCAGCAATTTCTCAATACCAAACACCACTATTTGTGTGGTCCATCCTTGTTACAACCGTCTTACTTCTTATAGCCCTACCAGTCCTAGCAGCTGGTATCACTATATTACTCACAGATCGCAATCTTAACACAACTTTCTTTGACCCTGCTGGAGGAGGAGACCCAATTCTATATCAACATTTACTTTTAATTTGAATAGGACTAGAAATTAATACTATAGCCATTATTCCATTAATAATTCATCAACAACATCCACGTGCAGTAGAAGCCACCACTAAATATTTCCTTACACAAGCAACAGCCTCCGCACTTCTCTTATTCGCAGGCACAACAAACGCCTGAATAACAGGACAATGAAACATTACCGACATACTTTCACCAACCTCCGCCACACTCATCACACTAGCCCTAGCCTTAAAAATTGGCCTAGCTCCTATACATTTCTGATTACCAGAAGTCCTCCAAGGACTTAACTTAACCACCGGACTTATCCTATCCACATGACAAAAACTTGCCCCATTCGCCATCCTCCTTCAACTTTACCCCCTTCTCAACCCAGACATACTTATAGCTTTAGGAGTTACCTCCATTGTCATTGGGGGCTGAAGTGGACTCAACCAAACACAACTACGAAAAATCCTAGCATACTCATCAATCGCACACCTAGGGTGAATAATTACCATTATCCACTTCGCCCCTAACCTAACCCTATTAAACCTCACCCTGTATATTATTATAACAACTTCAATATTCCTTTTATTCAACACCCTTAATTCAACAAAAATTAATACAATCTCCGTATCAGCCACTAAATCCCCACTACTCTCAATCATAACACTACTTACTCTACTCTCATTAGGGGGTCTACCTCCCCTCTCAGGATTTTGCCCTAAGTTAGTCAGATATACATCTATATTATTAAGTCCACATACATCTAATATATACATTATACATTACTATGTATAATACTCATTAATCGACTGTCAACTATTTCATTACATACTATGATTAATACACATTAGTAAATGTCCAACTAATACATTATATATAATTCTTAACCCCCATTTTTATGATCTATTAATATTTATATGATATCAGATTATGGTTATATATATAATCTAGTCCCCATTTATATATATATTGTACATATGTATAATACTCATTAACTGATTACCAACTATTTCATTACACATGTGTGTATGGTACTCATTAATAAATGTTCAAATATTTCATTACATATAATTTTTAATACTTATTCTACTAATTAGAGCAAAGCCATTACTAATAATCCACTCAATTACCCCATTTTTTTCCTAACAACAGATCTGACACACCCATCCTCTTAATAATTAATTATATTGACTGTCCATTAACGGTCACGGCTGGCGAGAACCGACCAATACCCTAATATATCCCCCTTTGCACGGTTTGTGGTACTGATAATTAATAATCCTCTAATCTTGCTCAAATGCTCGCATTTGGCACCCTCGGTTTACCCCCACTCTCATTCGCGTCAGCCTGAAATTCCTCTAGCTCCCTCGATTGTCATTCTACTCTTAATCGTCTCAAGATTTCTAGACCTCCCAGTTTTTTTTTGGGGATGAGACAATTAC
>M010AD
CCTTCTAATCCGAGCAGAACTAAGTCAACCCGGGACCCTCCTAGGTGATGATCAGATTTATAATGTCATTGTTACAGCCCACGCCTTCGTAATAATCTTTTTTATGGTCATACCAATCATGATCGGAGGATTTGGCAATTGACTTGTCCCATTAATAATCGGCTCACCAGACATAGCCTTCCCTCGCATAAATAATATAAGTTTCTGACTTTTACCTCCCTCTTTTCTTCTTCTCCTAGCTTCCGCTGGGGTTGAAGCTGGGGCCGGAACAGGTTGAACAGTCTACCCACCCCTCGCAGGAAACCTAGCCCACGCCGGGGCTTCCGTAGATTTAACAATTTTCTCCCTTCATTTGGCGGGTGTCTCATCTATTCTAGCCTCCATTAACTTCATTACCACAATTATCAACATAAAACCCCCAGCAATTTCTCAATACCAAACACCACTATTTGTGTGGTCCATCCTTGTTACAACCGTCTTACTTCTTATAGCCCTACCAGTCCTAGCAGCTGGTATCACTATATTACTCACAGATCGCAATCTTAACACAACTTTCTTTGACCCTGCTGGAGGAGGAGACCCAATTCTATATCAACATTTACTTTTAATTTGAATAGGACTAGAAATTAATACTATAGCCATTATTCCATTAATAATTCATCAACAACATCCACGTGCAGTAGAAGCCACCACTAAATATTTCCTTACACAAGCAACAGCCTCCGCACTTCTCTTATTCGCAGGCACAACAAACGCCTGAATAACAGGACAATGAAACATTACCGACATACTTTCACCAACCTCCGCCACACTCATCACACTAGCCCTAGCCTTAAAAATTGGCCTAGCTCCTATACATTTCTGATTACCAGAAGTCCTCCAAGGACTTAACTTAACCACCGGACTTATCCTATCCACATGACAAAAACTTGCCCCATTCGCCATCCTCCTTCAACTTTACCCCCTTCTCAACCCAGACATACTTATAGCTTTAGGAGTTACCTCCATTGTCATTGGGGGCTGAAGTGGACTCAACCAAACACAACTACGAAAAATCCTAGCATACTCATCAATCGCACACCTAGGGTGAATAATTACCATTATCCACTTCGCCCCTAACCTAACCCTATTAAACCTCACCCTGTATATTATTATAACAACTTCAATATTCCTTTTATTCAACACCCTTAATTCAACAAAAATTAATACAATCTCCGTATCAGCCACTAAATCCCCACTACTCTCAATCATAACACTACTTACTCTACTCTCATTAGGGGGTCTACCTCCCCTCTCAGGATTTTGCCCTAAGTTAGTCAGATATACATCTATATTATTAAGTCCACATACATCTAATATATACATTATACATTACTATGTATAATACTCATTAATCGACTGTCAACTATTTCATTACATACTATGATTAATACACATTAGTAAATGTCCAACTAATACATTATATATAATTCTTAACCCCCATTTTTATGATCTATTAATATTTATATGATATCAGATTATGGTTATATATATAATCTAGTCCCCATTTATATATATATTGTACATATGTATAATACTCATTAACTGATTACCAACTATTTCATTACACATGTGTGTATGGTACTCATTAATAAATGTTCAAATATTTCATTACATATAATTTTTAATACTTATTCTACTAATTAGAGCAAAGCCATTACTAATAATCCACTCAATTACCCCATTTTTTTCCTAACAACAGATCTGACACACCCATcCTCTTAATAATTAATTATATTGACTGTCCATTAACGGTCACGGCTGGCGAGAACCGACCAATACCCTAATATATCCCCCTTTGCACGGTTTGTGGTACTGATAATTAATAATCCTCTAATCTTGCTCAAATGCTCGCATTTGGCACCCTCGGTTTACCCCCACTCTCATTCGCGTCAGCCTGAAATTCCTCTAGCTCCCTCGATTGTCATTCTACTCTTAATCGTCTCAAGATTTCTAGACCTCCCAGTTTTTTTTTGGGGATGAGACAATTAC
>M011AD
CCTTCTAATCCGAGCAGAACTAAGTCAACCCGGGACCCTCCTAGGTGATGATCAGATTTATAATGTCATTGTTACAGCCCACGCCTTCGTAATAATCTTTTTTATGGTTATACCAATCATGATCGGAGGATTTGGCAATTGACTTGTCCCATTAATAATCGGCTCACCAGACATAGCCTTCCCTCGCATAAATAATATAAGTTTCTGACTTTTACCTCCCTCTTTTCTTCTTCTCCTAGCTTCCGCTGGGGTTGAAGCTGGGGCCGGAACAGGTTGAACAGTCTACCCACCCCTCGCAGGAAACCTAGCCCACGCCGGGGCTTCCGTAGATTTAACAATTTTCTCCCTTCATTTGGCGGGTGTCTCATCTATTCTAGCCTCCATTAACTTCATTACCACAATTATCAACATAAAACCCCCAGCAATTTCTCAATACCAAACACCACTATTTGTGTGGTCCATCCTTGTTACAACCGTCTTACTTCTTATAGCCCTACCAGTCCTAGCAGCTGGTATCACTATATTACTCACAGATCGCAATCTTAACACAACTTTCTTTGACCCTGCTGGAGGAGGAGACCCAATTCTATATCAACATTTACTTTTAATTTGAATAGGACTAGAAATTAATACTATAGCCATTATTCCATTAATAATTCATCAACAACATCCACGTGCAGTAGAAGCCACCACTAAATATTTCCTTACACAAGCAACAGCCTCCGCACTTCTCTTATTCGCAGGCACAACAAACGCCTGAATAACAGGACAATGAAACATTACCGACATACTTTCACCAACCTCCGCCACACTCATCACACTAGCCCTAGCCTTAAAAATTGGCCTAGCTCCTATACATTTCTGATTACCAGAAGTCCTCCAAGGACTTAACTTAACCACCGGACTTATCCTATCCACATGACAAAAACTTGCCCCATTCGCCATCCTCCTTCAACTTTACCCCCTTCTCAACCCAGACATACTTATAGCTTTAGGAGTTACCTCCATTGTCATTGGGGGCTGAAGTGGACTCAACCAAACACAACTACGAAAAATCCTAGCATACTCATCAATCGCACACCTAGGGTGAATAATTACCATTATCCACTTCGCCCCTAACCTAACCCTATTAAACCTCACCCTGTATATTATTATAACAACTTCAATATTCCTTTTATTCAACACCCTTAATTCAACAAAAATTAATACAATCTCCGTATCAGCCACTAAATCCCCACTACTCTCAATCATAACACTACTTACTCTACTCTCATTAGGGGGTTTGCCTCCCCTCTCAGGATTTTGCCCTAAGTTAGTCAGATATACATCTATATTATTAAGTCCACATACATCTAATATATACATTATACATTACTATGTATAATACTCATTAATCGACTGTCAACTATTTCATTACATACTATGATTAATACACATTAGTAAATGTCCAACTAATACATTATATATAATTCTTAACCCCCATTTTTATGATCTATTAATATTTATATGATATCAGATTATGGTTATATATATAATCTAGTCCCCATTTATATATATATTGTACATATGTATAATACTCATTAACTGATTACCAACTATTTCATTACACATGTGTGTATGGTACTCATTAATAAATGTTCAAATATTTCATTACATATAATTTTTAATACTTATTCTACTAATTAGAGCAAAGCCATTACTAATAATCCACTCAATTACCCCATTTTTTTCCCAACAACAGATCTGACACACCCGTCCTCTTAATAATTAATTATATTGACTGTCCATTAACGGTCACGGCTGGCGAGAACCGACCAATACCCTAATATATCCCCCTTTGCACGGTTTGTGGTACTGATAATTAATAATCCTCTAATCTTGCTCAAATGCTCGCATTTGGCACCCTCGGTTTACCCCCACTCTCATTCGCGTCAGCCTGAAATTCCTCTAGCTCCCTCGATTGTCATTCTACTCTTAATCGTCTCAAGATTTCTAGACCTCCCAGTTTTTTTTGGGGGATGAGACAATCGC
>M012AD
CCTTCTAATCCGAGCAGAACTAAGTCAACCCGGGACCCTCCTAGGTGATGATCAGATTTATAATGTCATTGTTACAGCCCACGCCTTCGTAATAATCTTTTTTATGGTCATACCAATCATGATCGGAGGATTTGGCAATTGACTTGTCCCATTAATAATCGGCTCACCAGACATAGCCTTCCCTCGCATAAATAATATAAGTTTCTGACTTTTACCTCCCTCTTTTCTTCTTCTCCTAGCTTCCGCTGGGGTTGAAGCTGGGGCCGGAACAGGTTGAACAGTCTACCCACCCCTCGCAGGAAACCTAGCCCACGCCGGGGCTTCCGTAGATTTAACAATTTTCTCCCTTCATTTGGCGGGTGTCTCATCTATTCTAGCCTCCATTAACTTCATTACCACAATTATCAACATAAAACCCCCAGCAATTTCTCAATACCAAACACCACTATTTGTGTGGTCCATCCTTGTTACAACCGTCTTACTTCTTATAGCCCTACCAGTCCTAGCAGCTGGTATCACTATATTACTCACAGATCGCAATCTTAACACAACTTTCTTTGACCCTGCTGGAGGAGGAGACCCAATTCTATATCAACATTTACTTTTAATTTGAATAGGACTAGAAATTAATACTATAGCCATTATTCCATTAATAATTCATCAACAACATCCACGTGCAGTAGAAGCCACCACTAAATATTTCCTTACACAAGCAACAGCCTCCGCACTTCTCTTATTCGCAGGCACAACAAACGCCTGAATAACAGGACAATGAAACATTACCGACATACTTTCACCAACCTCCGCCACACTCATCACACTAGCCCTAGCCTTAAAAATTGGCCTAGCTCCTATACATTTCTGATTACCAGAAGTCCTCCAAGGACTTAACTTAACCACCGGACTTATCCTATCCACATGACAAAAACTTGCCCCATTCGCCATCCTCCTTCAACTTTACCCCCTTCTCAACCCAGACATACTTATAGCTTTAGGAGTTACCTCCATTGTCATTGGGGGCTGAAGTGGACTCAACCAAACACAACTACGAAAAATCCTAGCATACTCATCAATCGCACACCTAGGGTGAATAATTACCATTATCCACTTCGCCCCTAACCTAACCCTATTAAACCTCACCCTGTATATTATTATAACAACTTCAATATTCCTTTTATTCAACACCCTTAATTCAACAAAAATTAATACAATCTCCGTATCAGCCACTAAATCCCCACTACTCTCAATCATAACACTACTTACTCTACTCTCATTAGGGGGTCTACCTCCCCTCTCAGGATTTTGCCCTAAGTTAGTCAGATATACATCTATATTATTAAGTCCACATACATCTAATATATACATTATACATTACTATGTATAATACTCATTAATCGACTGTCAACTATTTCATTACATACTATGATTAATACACATTAGTAAATGTCCAACTAATACATTATATATAATTCTTAACCCCCATTTTTATGATCTATTAATATTTATATGATATCAGATTATGGTTATATATATAATCTAGTCCCCATTTATATATATATTGTACATATGTATAATACTCATTAACTGATTACCAACTATTTCATTACACATGTGTGTATGGTACTCATTAATAAATGTTCAAATATTTCATTACATATAATTTTTAATACTTATTCTACTAATTAGAGCAAAGCCATTACTAATAATCCACTCAATTACCCCATTTTTTTCCTAACAACAGATCTGACACACCCATCCTCTTAATAATTAATTATATTGACTGTCCATTAACGGTCACGGCTGGCGAGAACCGACCAATACCCTAATATATCCCCCTTTGCACGGTTTGTGGTACTGATAATTAATAATCCTCTAATCTTGCTCAAATGCTCGCATTTGGCACCCTCGGTTTACCCCCACTCTCATTCGCGTCAGCCTGAAATTCCTCTAGCTCCCTCGATTGTCATTCTACTCTTAATCGTCTCAAGATTTCTAGACCTCCCAGTTTTTTTTTGGGGATGAGACAATTAC
>M013AD
CCTTCTAATCCGAGCAGAACTAAGTCAACCCGGGACCCTCCTAGGTGATGATCAGATTTATAATGTCATTGTTACAGCCCACGCCTTCGTAATAATCTTTTTTATGGTTATACCAATCATGATCGGAGGATTTGGCAATTGACTTGTCCCATTAATAATCGGCTCACCAGACATAGCCTTCCCTCGCATAAATAATATAAGTTTCTGACTTTTACCTCCCTCTTTTCTTCTTCTCCTAGCTTCCGCTGGGGTTGAAGCTGGGGCCGGAACAGGTTGAACAGTCTACCCACCCCTCGCAGGAAACCTAGCCCACGCCGGGGCTTCCGTAGATTTAACAATTTTCTCCCTTCATTTGGCGGGTGTCTCATCTATTCTAGCCTCCATTAACTTCATTACCACAATTATCAACATAAAACCCCCAGCAATTTCTCAATACCAAACACCACTATTTGTGTGGTCCATCCTTGTTACAACCGTCTTACTTCTTATAGCCCTACCAGTCCTAGCAGCTGGTATCACTATATTACTCACAGATCGCAATCTTAACACAACTTTCTTTGACCCTGCTGGAGGAGGAGACCCAATTCTATATCAACATTTACTTTTAATTTGAATAGGACTAGAAATTAATACTATAGCCATTATTCCATTAATAATTCATCAACAACATCCACGTGCAGTAGAAGCCACCACTAAATATTTCCTTACACAAGCAACAGCCTCCGCACTTCTCTTATTCGCAGGCACAACAAACGCCTGAATAACAGGACAATGAAACATTACCGACATACTTTCACCAACCTCCGCCACACTCATCACACTAGCCCTAGCCTTAAAAATTGGCCTAGCTCCTATACATTTCTGATTACCAGAAGTCCTCCAAGGACTTAACTTAACCACCGGACTTATCCTATCCACATGACAAAAACTTGCCCCATTCGCCATCCTCCTTCAACTTTACCCCCTTCTCAACCCAGACATACTTATAGCTTTAGGAGTTACCTCCATTGTCATTGGGGGCTGAAGTGGACTCAACCAAACACAACTACGAAAAATCCTAGCATACTCATCAATCGCACACCTAGGGTGAATAATTACCATTATCCACTTCGCCCCTAACCTAACCCTATTAAACCTCACCCTGTATATTATTATAACAACTTCAATATTCCTTTTATTCAACACCCTTAATTCAACAAAAATTAATACAATCTCCGTATCAGCCACTAAATCCCCACTACTCTCAATCATAACACTACTTACTCTACTCTCATTAGGGGGTTTGCCTCCCCTCTCAGGATTTTGCCCTAAGTTAGTCAGATATACATCTATATTATTAAGTCCACATACATCTAATATATACATTATACATTACTATGTATAATACTCATTAATCGACTGTCAACTATTTCATTACATACTATGATTAATACACATTAGTAAATGTCCAACTAATACATTATATATAATTCTTAACCCCCATTTTTATGATCTATTAATATTTATATGATATCAGATTATGGTTATATATATAATCTAGTCCCCATTTATATATATATTGTACATATGTATAATACTCATTAACTGATTACCAACTATTTCATTACACATGTGTGTATGGTACTCATTAATAAATGTTCAAATATTTCATTACATATAATTTTTAATACTTATTCTACTAATTAGAGCAAAGCCATTACTAATAATCCACTCAATTACCCCATTTTTTTCCCAACAACAGATCTGACACACCCGTCCTCTTAATAATTAATTATATTGACTGTCCATTAACGGTCACGGCTGGCGAGAACCGACCAATACCCTAATATATCCCCCTTTGCACGGTTTGTGGTACTGATAATTAATAATCCTCTAATCTTGCTCAAATGCTCGCATTTGGCACCCTCGGTTTACCCCCACTCTCATTCGCGTCAGCCTGAAATTCCTCTAGCTCCCTCGATTGTCATTCTACTCTTAATCGTCTCAAGATTTCTAGACCTCCCAGTTTTTTTTGGGGGATGAGACAATCGC
>M014AD
CCTTCTAATCCGAGCAGAACTAAGTCAACCCGGGACCCTCCTAGGTGATGATCAGATTTATAATGTCATTGTTACAGCCCACGCCTTCGTAATAATCTTTTTTATGGTCATACCAATCATGATCGGAGGATTTGGCAATTGACTTGTCCCATTAATAATCGGCTCACCAGACATAGCCTTCCCTCGCATAAATAATATAAGTTTCTGACTTTTACCTCCCTCTTTTCTTCTTCTCCTAGCTTCCGCTGGGGTTGAAGCTGGGGCCGGAACAGGTTGAACAGTCTACCCACCCCTCGCAGGAAACCTAGCCCACGCCGGGGCTTCCGTAGATTTAACAATTTTCTCCCTTCATTTGGCGGGTGTCTCATCTATTCTAGCCTCCATTAACTTCATTACCACAATTATCAACATAAAACCCCCAGCAATTTCTCAATACCAAACACCACTATTTGTGTGGTCCATCCTTGTTACAACCGTCTTACTTCTTATAGCCCTACCAGTCCTAGCAGCTGGTATCACTATATTACTCACAGATCGCAATCTTAACACAACTTTCTTTGACCCTGCTGGAGGAGGAGACCCAATTCTATATCAACATTTACTTTTAATTTGAATAGGACTAGAAATTAATACTATAGCCATTATTCCATTAATAATTCATCAACAACATCCACGTGCAGTAGAAGCCACCACTAAATATTTCCTTACACAAGCAACAGCCTCCGCACTTCTCTTATTCGCAGGCACAACAAACGCCTGAATAACAGGACAATGAAACATTACCGACATACTTTCACCAACCTCCGCCACACTCATCACACTAGCCCTAGCCTTAAAAATTGGCCTAGCTCCTATACATTTCTGATTACCAGAAGTCCTCCAAGGACTTAACTTAACCACCGGACTTATCCTATCCACATGACAAAAACTTGCCCCATTCGCCATCCTCCTTCAACTTTACCCCCTTCTCAACCCAGACATACTTATAGCTTTAGGAGTTACCTCCATTGTCATTGGGGGCTGAAGTGGACTCAACCAAACACAACTACGAAAAATCCTAGCATACTCATCAATCGCACACCTAGGGTGAATAATTACCATTATCCACTTCGCCCCTAACCTAACCCTATTAAACCTCACCCTGTATATTATTATAACAACTTCAATATTCCTTTTATTCAACACCCTTAATTCAACAAAAATTAATACAATCTCCGTATCAGCCACTAAATCCCCACTACTCTCAATCATAACACTACTTACTCTACTCTCATTAGGGGGTCTACCTCCCCTCTCAGGATTTTGCCCTAAGTTAGTCAGATATACATCTATATTATTAAGTCCACATACATCTAATATATACATTATACATTACTATGTATAATACTCATTAATCGACTGTCAACTATTTCATTACATACTATGATTAATACACATTAGTAAATGTCCAACTAATACATTATATATAATTCTTAACCCCCATTTTTATGATCTATTAATATTTATATGATATCAGATTATGGTTATATATATAATCTAGTCCCCATTTATATATATATTGTACATATGTATAATACTCATTAACTGATTACCAACTATTTCATTACACATGTGTGTATGGTACTCATTAATAAATGTTCAAATATTTCATTACATATAATTTTTAATACTTATTCTACTAATTAGAGCAAAGCCATTACTAATAATCCACTCAATTACCCCATTTTTTTCCTAACAACAGATCTGACACACCCATCCTCTTAATAATTAATTATATTGACTGTCCATTAACGGTCACGGCTGGCGAGAACCGACCAATACCCTAATATATCCCCCTTTGCACGGTTTGTGGTACTGATAATTAATAATCCTCTAATCTTGCTCAAATGCTCGCATTTGGCACCCTCGGTTTACCCCCACTCTCATTCGCGTCAGCCTGAAATTCCTCTAGCTCCCTCGATTGTCATTCTACTCTTAATCGTCTCAAGATTTCTAGACCTCCCAGTTTTTTTTTGGGGATGAGACAATTAC
>M015AD
CCTTCTAATCCGAGCAGAACTAAGTCAACCCGGGACCCTCCTAGGTGATGATCAGATTTATAATGTCATTGTTACAGCCCACGCCTTCGTAATAATCTTTTTTATGGTTATACCAATCATGATCGGAGGATTTGGCAATTGACTTGTCCCATTAATAATCGGCTCACCAGACATAGCCTTCCCTCGCATAAATAATATAAGTTTCTGACTTTTACCTCCCTCTTTTCTTCTTCTCCTAGCTTCCGCTGGGGTTGAAGCTGGGGCCGGAACAGGTTGAACAGTCTACCCACCCCTCGCAGGAAACCTAGCCCACGCCGGGGCTTCCGTAGATTTAACAATTTTCTCCCTTCATTTGGCGGGTGTCTCATCTATTCTAGCCTCCATTAACTTCATTACCACAATTATCAACATAAAACCCCCAGCAATTTCTCAATACCAAACACCACTATTTGTGTGGTCCATCCTTGTTACAACCGTCTTACTTCTTATAGCCCTACCAGTCCTAGCAGCTGGTATCACTATATTACTCACAGATCGCAATCTTAACACAACTTTCTTTGACCCTGCTGGAGGAGGAGACCCAATTCTATATCAACATTTACTTTTAATTTGAATAGGACTAGAAATTAATACTATAGCCATTATTCCATTAATAATTCATCAACAACATCCACGTGCAGTAGAAGCCACCACTAAATATTTCCTTACACAAGCAACAGCCTCCGCACTTCTCTTATTCGCAGGCACAACAAACGCCTGAATAACAGGACAATGAAACATTACCGACATACTTTCACCAACCTCCGCCACACTCATCACACTAGCCCTAGCCTTAAAAATTGGCCTAGCTCCTATACATTTCTGATTACCAGAAGTCCTCCAAGGACTTAACTTAACCACCGGACTTATCCTATCCACATGACAAAAACTTGCCCCATTCGCCATCCTCCTTCAACTTTACCCCCTTCTCAACCCAGACATACTTATAGCTTTAGGAGTTACCTCCATTGTCATTGGGGGCTGAAGTGGACTCAACCAAACACAACTACGAAAAATCCTAGCATACTCATCAATCGCACACCTAGGGTGAATAATTACCATTATCCACTTCGCCCCTAACCTAACCCTATTAAACCTCACCCTGTATATTATTATAACAACTTCAATATTCCTTTTATTCAACACCCTTAATTCAACAAAAATTAATACAATCTCCGTATCAGCCACTAAATCCCCACTACTCTCAATCATAACACTACTTACTCTACTCTCATTAGGGGGTTTGCCTCCCCTCTCAGGATTTTGCCCTAAGTTAGTCAGATATACATCTATATTATTAAGTCCACATACATCTAATATATACATTATACATTACTATGTATAATACTCATTAATCGACTGTCAACTATTTCATTACATACTATGATTAATACACATTAGTAAATGTCCAACTAATACATTATATATAATTCTTAACCCCCATTTTTATGATCTATTAATATTTATATGATATCAGATTATGGTTATATATATAATCTAGTCCCCATTTATATATATATTGTACATATGTATAATACTCATTAACTGATTACCAACTATTTCATTACACATGTGTGTATGGTACTCATTAATAAATGTTCAAATATTTCATTACATATAATTTTTAATACTTATTCTACTAATTAGAGCAAAGCCATTACTAATAATCCACTCAATTACCCCATTTTTTTCCCAACAACAAATCTGACACACCCGTCCTCTTAATAATTAATTATATTGACTGTCCATTAACGGTCACGGCTGGCGAGAACCGACCAATACCCTAATATATCCCCCTTTGCACGGTTTGTGGTACTGATAATTAATAATCCTCTAATCTTGCTCAAATGCTCGCATTTGGCACCCTCGGTTTACCCCCACTCTCATTCGCGTCAGCCTGAAATTCCTCTAGCTCCCTCGATTGTCATTCTACTCTTAATCGTCTCAAGATTTCTAGACCTCCCAGTTTTTTTTGGGGGATGAGACAATCGC
>M016AD
CCTTCTAATCCGAGCAGAACTAAGTCAACCCGGGACCCTCCTAGGTGATGATCAGATTTATAATGTCATTGTTACAGCCCACGCCTTCGTAATAATCTTTTTTATGGTCATACCAATCATGATCGGAGGATTTGGCAATTGACTTGTCCCATTAATAATCGGCTCACCAGACATAGCCTTCCCTCGCATAAATAATATAAGTTTCTGACTTTTACCTCCCTCTTTTCTTCTTCTCCTAGCTTCCGCTGGGGTTGAAGCTGGGGCCGGAACAGGTTGAACAGTCTACCCACCCCTCGCAGGAAACCTAGCCCACGCCGGGGCTTCCGTAGATTTAACAATTTTCTCCCTTCATTTGGCGGGTGTCTCATCTATTCTAGCCTCCATTAACTTCATTACCACAATTATCAACATAAAACCCCCAGCAATTTCTCAATACCAAACACCACTATTTGTGTGGTCCATCCTTGTTACAACCGTCTTACTTCTTATAGCCCTACCAGTCCTAGCAGCTGGTATCACTATATTACTCACAGATCGCAATCTTAACACAACTTTCTTTGACCCTGCTGGAGGAGGAGACCCAATTCTATATCAACATTTACTTTTAATTTGAATAGGACTAGAAATTAATACTATAGCCATTATTCCATTAATAATTCATCAACAACATCCACGTGCAGTAGAAGCCACCACTAAATATTTCCTTACACAAGCAACAGCCTCCGCACTTCTCTTATTCGCAGGCACAACAAACGCCTGAATAACAGGACAATGAAACATTACCGACATACTTTCACCAACCTCCGCCACACTCATCACACTAGCCCTAGCCTTAAAAATTGGCCTAGCTCCTATACATTTCTGATTACCAGAAGTCCTCCAAGGACTTAACTTAACCACCGGACTTATCCTATCCACATGACAAAAACTTGCCCCATTCGCCATCCTCCTTCAACTTTACCCCCTTCTCAACCCAGACATACTTATAGCTTTAGGAGTTACCTCCATTGTCATTGGGGGCTGAAGTGGACTCAACCAAACACAACTACGAAAAATCCTAGCATACTCATCAATCGCACACCTAGGGTGAATAATTACCATTATCCACTTCGCCCCTAACCTAACCCTATTAAACCTCACCCTGTATATTATTATAACAACTTCAATATTCCTTTTATTCAACACCCTTAATTCAACAAAAATTAATACAATCTCCGTATCAGCCACTAAATCCCCACTACTCTCAATCATAACACTACTTACTCTACTCTCATTAGGGGGTCTACCTCCCCTCTCAGGATTTTGCCCTAAGTTAGTCAGATATACATCTATATTATTAAGTCCACATACATCTAATATATACATTATACATTACTATGTATAATACTCATTAATCGACTGTCAACTATTTCATTACATACTATGATTAATACACATTAGTAAATGTCCAACTAATACATTATATATAATTCTTAACCCCCATTTTTATGATCTATTAATATTTATATGATATCAGATTATGGTTATATATATAATCTAGTCCCCATTTATATATATATTGTACATATGTATAATACTCATTAACTGATTACCAACTATTTCATTACACATGTGTGTATGGTACTCATTAATAAATGTTCAAATATTTCATTACATATAATTTTTAATACTTATTCTACTAATTAGAGCAAAGCCATTACTAATAATCCACTCAATTACCCCATTTTTTTCCTAACAACAGATCTGACACACCCATCCTCTTAATAATTAATTATATTGACTGTCCATTAACGGTCACGGCTGGCGAGAACCGACCAATACCCTAATATATCCCCCTTTGCACGGTTTGTGGTACTGATAATTAATAATCCTCTAATCTTGCTCAAATGCTCGCATTTGGCACCCTCGGTTTACCCCCACTCTCATTCGCGTCAGCCTGAAATTCCTCTAGCTCCCTCGATTGTCATTCTACTCTTAATCGTCTCAAGATTTCTAGACCTCCCAGTTTTTTTTTGGGGATGAGACAATTAC
>M017AD
CCTTCTAATCCGAGCAGAACTAAGTCAACCCGGGACCCTCCTAGGTGATGATCAGATTTATAATGTCATTGTTACAGCCCACGCCTTCGTAATAATCTTTTTTATGGTCATACCAATCATGATCGGAGGATTTGGCAATTGACTTGTCCCATTAATAATCGGCTCACCAGACATAGCCTTCCCTCGCATAAATAATATAAGTTTCTGACTTTTACCTCCCTCTTTTCTTCTTCTCCTAGCTTCCGCTGGGGTTGAAGCTGGGGCCGGAACAGGTTGAACAGTCTACCCACCCCTCGCAGGAAACCTAGCCCACGCCGGGGCTTCCGTAGATTTAACAATTTTCTCCCTTCATTTGGCGGGTGTCTCATCTATTCTAGCCTCCATTAACTTCATTACCACAATTATCAACATAAAACCCCCAGCAATTTCTCAATACCAAACACCACTATTTGTGTGGTCCATCCTTGTTACAACCGTCTTACTTCTTATAGCCCTACCAGTCCTAGCAGCTGGTATCACTATATTACTCACAGATCGCAATCTTAACACAACTTTCTTTGACCCTGCTGGAGGAGGAGACCCAATTCTATATCAACATTTACTTTTAATTTGAATAGGACTAGAAATTAATACTATAGCCATTATTCCATTAATAATTCATCAACAACATCCACGTGCAGTAGAAGCCACCACTAAATATTTCCTTACACAAGCAACAGCCTCCGCACTTCTCTTATTCGCAGGCACAACAAACGCCTGAATAACAGGACAATGAAACATTACCGACATACTTTCACCAACCTCCGCCACACTCATCACACTAGCCCTAGCCTTAAAAATTGGCCTAGCTCCTATACATTTCTGATTACCAGAAGTCCTCCAAGGACTTAACTTAACCACCGGACTTATCCTATCCACATGACAAAAACTTGCCCCATTCGCCATCCTCCTTCAACTTTACCCCCTTCTCAACCCAGACATACTTATAGCTTTAGGAGTTACCTCCATTGTCATTGGGGGCTGAAGTGGACTCAACCAAACACAACTACGAAAAATCCTAGCATACTCATCAATCGCACACCTAGGGTGAATAATTACCATTATCCACTTCGCCCCTAACCTAACCCTATTAAACCTCACCCTGTATATTATTATAACAACTTCAATATTCCTTTTATTCAACACCCTTAATTCAACAAAAATTAATACAATCTCCGTATCAGCCACTAAATCCCCACTACTCTCAATCATAACACTACTTACTCTACTCTCATTAGGGGGTCTACCTCCCCTCTCAGGATTTTGCCCTAAGTTAGTCAGATATACATCTATATTATTAAGTCCACATACATCTAATATATACATTATACATTACTATGTATAATACTCATTAATCGACTGTCAACTATTTCATTACATACTATGATTAATACACATTAGTAAATGTCCAACTAATACATTATATATAATTCTTAACCCCCATTTTTATGATCTATTAATATTTATATGATATCAGATTATGGTTATATATATAATCTAGTCCCCATTTATATATATATTGTACATATGTATAATACTCATTAACTGATTACCAACTATTTCATTACACATGTGTGTATGGTACTCATTAATAAATGTTCAAATATTTCATTACATATAATTTTTAATACTTATTCTACTAATTAGAGCAAAGCCATTACTAATAATCCACTCAATTACCCCATTTTTTTCCTAACAACAGATCTGACACACCCATCCTCTTAATAATTAATTATATTGACTGTCCATTAACGGTCACGGCTGGCGAGAACCGACCAATACCCTAATATATCCCCCTTTGCACGGTTTGTGGTACTGATAATTAATAATCCTCTAATCTTGCTCAAATGCTCGCATTTGGCACCCTCGGTTTACCCCCACTCTCATTCGCGTCAGCCTGAAATTCCTCTAGCTCCCTCGATTGTCATTCTACTCTTAATCGTCTCAAGATTTCTAGACCTCCCAGTTTTTTTTTGGGGATGAGACAATTAC
>M018AD
CCTTCTAATCCGAGCAGAACTAAGTCAACCCGGGACCCTCCTAGGTGATGATCAGATTTATAATGTCATTGTTACAGCCCACGCCTTCGTAATAATCTTTTTTATGGTCATACCAATCATGATCGGAGGATTTGGCAATTGACTTGTCCCATTAATAATCGGCTCACCAGACATAGCCTTCCCTCGCATAAATAATATAAGTTTCTGACTTTTACCTCCCTCTTTTCTTCTTCTCCTAGCTTCCGCTGGGGTTGAAGCTGGGGCCGGAACAGGTTGAACAGTCTACCCACCCCTCGCAGGAAACCTAGCCCACGCCGGGGCTTCCGTAGATTTAACAATTTTCTCCCTTCATTTGGCGGGTGTCTCATCTATTCTAGCCTCCATTAACTTCATTACCACAATTATCAACATAAAACCCCCAGCAATTTCTCAATACCAAACACCACTATTTGTGTGGTCCATCCTTGTTACAACCGTCTTACTTCTTATAGCCCTACCAGTCCTAGCAGCTGGTATCACTATATTACTCACAGATCGCAATCTTAACACAACTTTCTTTGACCCTGCTGGAGGAGGAGACCCAATTCTATATCAACATTTACTTTTAATTTGAATAGGACTAGAAATTAATACTATAGCCATTATTCCATTAATAATTCATCAACAACATCCACGTGCAGTAGAAGCCACCACTAAATATTTCCTTACACAAGCAACAGCCTCCGCACTTCTCTTATTCGCAGGCACAACAAACGCCTGAATAACAGGACAATGAAACATTACCGACATACTTTCACCAACCTCCGCCACACTCATCACACTAGCCCTAGCCTTAAAAATTGGCCTAGCTCCTATACATTTCTGATTACCAGAAGTCCTCCAAGGACTTAACTTAACCACCGGACTTATCCTATCCACATGACAAAAACTTGCCCCATTCGCCATCCTCCTTCAACTTTACCCCCTTCTCAACCCAGACATACTTATAGCTTTAGGAGTTACCTCCATTGTCATTGGGGGCTGAAGTGGACTCAACCAAACACAACTACGAAAAATCCTAGCATACTCATCAATCGCACACCTAGGGTGAATAATTACCATTATCCACTTCGCCCCTAACCTAACCCTATTAAACCTCACCCTGTATATTATTATAACAACTTCAATATTCCTTTTATTCAACACCCTTAATTCAACAAAAATTAATACAATCTCCGTATCAGCCACTAAATCCCCACTACTCTCAATCATAACACTACTTACTCTACTCTCATTAGGGGGTCTACCTCCCCTCTCAGGATTTTGCCCTAAGTTAGTCAGATATACATCTATATTATTAAGTCCACATACATCTAATATATACATTATACATTACTATGTATAATACTCATTAATCGACTGTCAACTATTTCATTACATACTATGATTAATACACATTAGTAAATGTCCAACTAATACATTATATATAATTCTTAACCCCCATTTTTATGATCTATTAATATTTATATGATATCAGATTATGGTTATATATATAATCTAGTCCCCATTTATATATATATTGTACATATGTATAATACTCATTAACTGATTACCAACTATTTCATTACACATGTGTGTATGGTACTCATTAATAAATGTTCAAATATTTCATTACATATAATTTTTAATACTTATTCTACTAATTAGAGCAAAGCCATTACTAATAATCCACTCAATTACCCCATTTTTTTCCTAACAACAGATCTGACACACCCATCCTCTTAATAATTAATTATATTGACTGTCCATTAACGGTCACGGCTGGCGAGAACCGACCAATACCCTAATATATCCCCCTTTGCACGGTTTGTGGTACTGATAATTAATAATCCTCTAATCTTGCTCAAATGCTCGCATTTGGCACCCTCGGTTTACCCCCACTCTCATTCGCGTCAGCCTGAAATTCCTCTAGCTCCCTCGATTGTCATTCTACTCTTAATCGTCTCAAGATTTCTAGACCTCCCAGTTTTTTTTTGGGGATGAGACAATTAC
>M019AD
CCTTCTAATCCGAGCAGAACTAAGTCAACCCGGGACCCTCCTAGGTGATGATCAGATTTATAATGTCATTGTTACAGCCCACGCCTTCGTAATAATCTTTTTTATGGTCATACCAATCATGATCGGAGGATTTGGCAATTGACTTGTCCCATTAATAATCGGCTCACCAGACATAGCCTTCCCTCGCATAAATAATATAAGTTTCTGACTTTTACCTCCCTCTTTTCTTCTTCTCCTAGCTTCCGCTGGGGTTGAAGCTGGGGCCGGAACAGGTTGAACAGTCTACCCACCCCTCGCAGGAAACCTAGCCCACGCCGGGGCTTCCGTAGATTTAACAATTTTCTCCCTTCATTTGGCGGGTGTCTCATCTATTCTAGCCTCCATTAACTTCATTACCACAATTATCAACATAAAACCCCCAGCAATTTCTCAATACCAAACACCACTATTTGTGTGGTCCATCCTTGTTACAACCGTCTTACTTCTTATAGCCCTACCAGTCCTAGCAGCTGGTATCACTATATTACTCACAGATCGCAATCTTAACACAACTTTCTTTGACCCTGCTGGAGGAGGAGACCCAATTCTATATCAACATTTACTTTTAATTTGAATAGGACTAGAAATTAATACTATAGCCATTATTCCATTAATAATTCATCAACAACATCCACGTGCAGTAGAAGCCACCACTAAATATTTCCTTACACAAGCAACAGCCTCCGCACTTCTCTTATTCGCAGGCACAACAAACGCCTGAATAACAGGACAATGAAACATTACCGACATACTTTCACCAACCTCCGCCACACTCATCACACTAGCCCTAGCCTTAAAAATTGGCCTAGCTCCTATACATTTCTGATTACCAGAAGTCCTCCAAGGACTTAACTTAACCACCGGACTTATCCTATCCACATGACAAAAACTTGCCCCATTCGCCATCCTCCTTCAACTTTACCCCCTTCTCAACCCAGACATACTTATAGCTTTAGGAGTTACCTCCATTGTCATTGGGGGCTGAAGTGGACTCAACCAAACACAACTACGAAAAATCCTAGCATACTCATCAATCGCACACCTAGGGTGAATAATTACCATTATCCACTTCGCCCCTAACCTAACCCTATTAAACCTCACCCTGTATATTATTATAACAACTTCAATATTCCTTTTATTCAACACCCTTAATTCAACAAAAATTAATACAATCTCCGTATCAGCCACTAAATCCCCACTACTCTCAATCATAACACTACTTACTCTACTCTCATTAGGGGGTCTACCTCCCCTCTCAGGATTTTGCCCTAAGTTAGTCAGATATACATCTATATTATTAAGTCCACATACATCTAATATATACATTATACATTACTATGTATAATACTCATTAATCGACTGTCAACTATTTCATTACATACTATGATTAATACACATTAGTAAATGTCCAACTAATACATTATATATAATTCTTAACCCCCATTTTTATGATCTATTAATATTTATATGATATCAGATTATGGTTATATATATAATCTAGTCCCCATTTATATATATATTGTACATATGTATAATACTCATTAACTGATTACCAACTATTTCATTACACATGTGTGTATGGTACTCATTAATAAATGTTCAAATATTTCATTACATATAATTTTTAATACTTATTCTACTAATTAGAGCAAAGCCATTACTAATAATCCACTCAATTACCCCATTTTTTTCCTAACAACAGATCTGACACACCCATCCTCTTAATAATTAATTATATTGACTGTCCATTAACGGTCACGGCTGGCGAGAACCGACCAATACCCTAATATATCCCCCTTTGCACGGTTTGTGGTACTGATAATTAATAATCCTCTAATCTTGCTCAAATGCTCGCATTTGGCACCCTCGGTTTACCCCCACTCTCATTCGCGTCAGCCTGAAATTCCTCTAGCTCCCTCGATTGTCATTCTACTCTTAATCGTCTCAAGATTTCTAGACCTCCCAGTTTTTTTTTGGGGATGAGACAATTAC
>M020AD
CCTTCTAATCCGAGCAGAACTAAGTCAACCCGGGACCCTCCTAGGTGATGATCAGATTTATAATGTCATTGTTACAGCCCACGCCTTCGTAATAATCTTTTTTATGGTCATACCAATCATGATCGGAGGATTTGGCAATTGACTTGTCCCATTAATAATCGGCTCACCAGACATAGCCTTCCCTCGCATAAATAATATAAGTTTCTGACTTTTACCTCCCTCTTTTCTTCTTCTCCTAGCTTCCGCTGGGGTTGAAGCTGGGGCCGGAACAGGTTGAACAGTCTACCCACCCCTCGCAGGAAACCTAGCCCACGCCGGGGCTTCCGTAGATTTAACAATTTTCTCCCTTCATTTGGCGGGTGTCTCATCTATTCTAGCCTCCATTAACTTCATTACCACAATTATCAACATAAAACCCCCAGCAATTTCTCAATACCAAACACCACTATTTGTGTGGTCCATCCTTGTTACAACCGTCTTACTTCTTATAGCCCTACCAGTCCTAGCAGCTGGTATCACTATATTACTCACAGATCGCAATCTTAACACAACTTTCTTTGACCCTGCTGGAGGAGGAGACCCAATTCTATATCAACATTTACTTTTAATTTGAATAGGACTAGAAATTAATACTATAGCCATTATTCCATTAATAATTCATCAACAACATCCACGTGCAGTAGAAGCCACCACTAAATATTTCCTTACACAAGCAACAGCCTCCGCACTTCTCTTATTCGCAGGCACAACAAACGCCTGAATAACAGGACAATGAAACATTACCGACATACTTTCACCAACCTCCGCCACACTCATCACACTAGCCCTAGCCTTAAAAATTGGCCTAGCTCCTATACATTTCTGATTACCAGAAGTCCTCCAAGGACTTAACTTAACCACCGGACTTATCCTATCCACATGACAAAAACTTGCCCCATTCGCCATCCTCCTTCAACTTTACCCCCTTCTCAACCCAGACATACTTATAGCTTTAGGAGTTACCTCCATTGTCATTGGGGGCTGAAGTGGACTCAACCAAACACAACTACGAAAAATCCTAGCATACTCATCAATCGCACACCTAGGGTGAATAATTACCATTATCCACTTCGCCCCTAACCTAACCCTATTAAACCTCACCCTGTATATTATTATAACAACTTCAATATTCCTTTTATTCAACACCCTTAATTCAACAAAAATTAATACAATCTCCGTATCAGCCACTAAATCCCCACTACTCTCAATCATAACACTACTTACTCTACTCTCATTAGGGGGTCTACCTCCCCTCTCAGGATTTTGCCCTAAGTTAGTCAGATATACATCTATATTATTAAGTCCACATACATCTAATATATACATTATACATTACTATGTATAATACTCATTAATCGACTGTCAACTATTTCATTACATACTATGATTAATACACATTAGTAAATGTCCAACTAATACATTATATATAATTCTTAACCCCCATTTTTATGATCTATTAATATTTATATGATATCAGATTATGGTTATATATATAATCTAGTCCCCATTTATATATATATTGTACATATGTATAATACTCATTAACTGATTACCAACTATTTCATTACACATGTGTGTATGGTACTCATTAATAAATGTTCAAATATTTCATTACATATAATTTTTAATACTTATTCTACTAATTAGAGCAAAGCCATTACTAATAATCCACTCAATTACCCCATTTTTTTCCTAACAACAGATCTGACACACCCATCCTCTTAATAATTAATTATATTGACTGTCCATTAACGGTCACGGCTGGCGAGAACCGACCAATACCCTAATATATCCCCCTTTGCACGGTTTGTGGTACTGATAATTAATAATCCTCTAATCTTGCTCAAATGCTCGCATTTGGCACCCTCGGTTTACCCCCACTCTCATTCGCGTCAGCCTGAAATTCCTCTAGCTCCCTCGATTGTCATTCTACTCTTAATCGTCTCAAGATTTCTAGACCTCCCAGTTTTTTTTTGGGGATGAGACAATTAC
>M003TY
CCTTCTAATCCGAGCAGAACTAAGTCAACCCGGGACCCTCCTAGGTGATGATCAGATTTATAATGTCATTGTTACAGCCCACGCCTTCGTAATAATCTTTTTTATGGTTATACCAATCATGATCGGAGGATTTGGCAATTGACTTGTCCCATTAATAATCGGCTCACCAGACATAGCCTTCCCTCGCATAAATAATATAAGTTTCTGACTTTTACCTCCCTCTTTTCTTCTTCTCCTAGCTTCCGCTGGGGTTGAAGCTGGGGCCGGAACAGGTTGAACAGTCTACCCACCCCTCGCAGGAAACCTAGCCCACGCCGGGGCTTCCGTAGATTTAACAATTTTCTCCCTTCATTTGGCGGGTGTCTCATCTATTCTAGCCTCCATTAACTTCATTACCACAATTATCAACATAAAACCCCCAGCAATTTCTCAATACCAAACACCACTATTTGTGTGGTCCATCCTTGTTACAACCGTCTTACTTCTTATAGCCCTACCAGTCCTAGCAGCTGGTATCACTATATTACTCACAGATCGCAATCTTAACACAACTTTCTTTGACCCTGCTGGAGGAGGAGACCCAATTCTATATCAACATTTACTTTTAATTTGAATAGGACTAGAAATTAATACTATAGCCATTATTCCATTAATAATTCATCAACAACATCCACGTGCAGTAGAAGCCACCACTAAATATTTCCTTACACAAGCAACAGCCTCCGCACTTCTCTTATTCGCAGGCACAACAAACGCCTGAATAACAGGACAATGAAACATTACCGACATACTTTCACCAACCTCCGCCACACTCATCACACTAGCCCTAGCCTTAAAAATTGGCCTAGCTCCTATACATTTCTGATTACCAGAAGTCCTCCAAGGACTTAACTTAACCACCGGACTTATCCTATCCACATGACAAAAACTTGCCCCATTCGCCATCCTCCTTCAACTTTACCCCCTTCTCAACCCAGACATACTTATAGCTTTAGGAGTTACCTCCATTGTCATTGGGGGCTGAAGTGGACTCAACCAAACACAACTACGAAAAATCCTAGCATACTCATCAATCGCACACCTAGGGTGAATAATTACCATTATCCACTTCGCCCCTAACCTAACCCTATTAAACCTCACCCTGTATATTATTATAACAACTTCAATATTCCTTTTATTCAACACCCTTAATTCAACAAAAATTAATACAATCTCCGTATCAGCCACTAAATCCCCACTACTCTCAATCATAACACTACTTACTCTACTCTCATTAGGGGGTTTGCCTCCCCTCTCAGGATTTTGCCCTAAGTTAGTCAGATATACATCTATATTATTAAGTCCACATACATCTAATATATACATTATACATTACTATGTATAATACTCATTAATCGACTGTCAACTATTTCATTACATACTATGATTAATACACATTAGTAAATGTCCAACTAATACATTATATATAATTCTTAACCCCCATTTTTATGATCTATTAATATTTATATGATATCAGATTATGGTTATATATATAATCTAGTCCCCATTTATATATATATTGTACATATGTATAATACTCATTAACTGATTACCAACTATTTCATTACACATGTGTGTATGGTACTCATTAATAAATGTTCAAATATTTCATTACATATAATTTTTAATACTTATTCTACTAATTAGAGCAAAGCCATTACTAATAATCCACTCAATTACCCCATTTTTTTCCCAACAACAGATCTGACACACCCGTCCTCTTAATAATTAATTATATTGACTGTCCATTAACGGTCACGGCTGGCGAGAACCGACCAATACCCTAATATATCCCCCTTTGCACGGTTTGTGGTACTGATAATTAATAATCCTCTAATCTTGCTCAAATGCTCGCATTTGGCACCCTCGGTTTACCCCCACTCTCATTCGCGTCAGCCTGAAATTCCTCTAGCTCCCTCGATTGTCATTCTACTCTTAATCGTCTCAAGATTTCTAGACCTCCCAGTTTTTTTTGGGGGATGAGACAATCGC
>M004TY
CCTTCTAATCCGAGCAGAACTAAGTCAACCCGGGACCCTCCTAGGTGATGATCAGATTTATAATGTCATTGTTACAGCCCACGCCTTCGTAATAATCTTTTTTATGGTTATACCAATCATGATCGGAGGATTTGGCAATTGACTTGTCCCATTAATAATCGGCTCACCAGACATAGCCTTCCCTCGCATAAATAATATAAGTTTCTGACTTTTACCTCCCTCTTTTCTTCTTCTCCTAGCTTCCGCTGGGGTTGAAGCTGGGGCCGGAACAGGTTGAACAGTCTACCCACCCCTCGCAGGAAACCTAGCCCACGCCGGGGCTTCCGTAGATTTAACAATTTTCTCCCTTCATTTGGCGGGTGTCTCATCTATTCTAGCCTCCATTAACTTCATTACCACAATTATCAACATAAAACCCCCAGCAATTTCTCAATACCAAACACCACTATTTGTGTGGTCCATCCTTGTTACAACCGTCTTACTTCTTATAGCCCTACCAGTCCTAGCAGCTGGTATCACTATATTACTCACAGATCGCAATCTTAACACAACTTTCTTTGACCCTGCTGGAGGAGGAGACCCAATTCTATATCAACATTTACTTTTAATTTGAATAGGACTAGAAATTAATACTATAGCCATTATTCCATTAATAATTCATCAACAACATCCACGTGCAGTAGAAGCCACCACTAAATATTTCCTTACACAAGCAACAGCCTCCGCACTTCTCTTATTCGCAGGCACAACAAACGCCTGAATAACAGGACAATGAAACATTACCGACATACTTTCACCAACCTCCGCCACACTCATCACACTAGCCCTAGCCTTAAAAATTGGCCTAGCTCCTATACATTTCTGATTACCAGAAGTCCTCCAAGGACTTAACTTAACCACCGGACTTATCCTATCCACATGACAAAAACTTGCCCCATTCGCCATCCTCCTTCAACTTTACCCCCTTCTCAACCCAGACATACTTATAGCTTTAGGAGTTACCTCCATTGTCATTGGGGGCTGAAGTGGACTCAACCAAACACAACTACGAAAAATCCTAGCATACTCATCAATCGCACACCTAGGGTGAATAATTACCATTATCCACTTCGCCCCTAACCTAACCCTATTAAACCTCACCCTGTATATTATTATAACAACTTCAATATTCCTTTTATTCAACACCCTTAATTCAACAAAAATTAATACAATCTCCGTATCAGCCACTAAATCCCCACTACTCTCAATCATAACACTACTTACTCTACTCTCATTAGGGGGTTTGCCTCCCCTCTCAGGATTTTGCCCTAAGTTAGTCAGATATACATCTATATTATTAAGTCCACATACATCTAATATATACATTATACATTACTATGTATAATACTCATTAATCGACTGTCAACTATTTCATTACATACTATGATTAATACACATTAGTAAATGTCCAACTAATACATTATATATAATTCTTAACCCCCATTTTTATGATCTATTAATATTTATATGATATCAGATTATGGTTATATATATAATCTAGTCCCCATTTATATATATATTGTACATATGTATAATACTCATTAACTGATTACCAACTATTTCATTACACATGTGTGTATGGTACTCATTAATAAATGTTCAAATATTTCATTACATATAATTTTTAATACTTATTCTACTAATTAGAGCAAAGCCATTACTAATAATCCACTCAATTACCCCATTTTTTTCCCAACAACAGATCTGACACACCCGTCCTCTTAATAATTAATTATATTGACTGTCCATTAACGGTCACGGCTGGCGAGAACCGACCAATACCCTAATATATCCCCCTTTGCACGGTTTGTGGTACTGATAATTAATAATCCTCTAATCTTGCTCAAATGCTCGCATTTGGCACCCTCGGTTTACCCCCACTCTCATTCGCGTCAGCCTGAAATTCCTCTAGCTCCCTCGATTGTCATTCTACTCTTAATCGTCTCAAGATTTCTAGACCTCCCAGTTTTTTTTGGGGGATGAGACAATCGC
>M005TY
CCTTCTAATCCGAGCAGAACTAAGTCAACCCGGGACCCTCCTAGGTGATGATCAGATTTATAATGTCATTGTTACAGCCCACGCCTTCGTAATAATCTTTTTTATGGTTATACCAATCATGATCGGAGGATTTGGCAATTGACTTGTCCCATTAATAATCGGCTCACCAGACATAGCCTTCCCTCGCATAAATAATATAAGTTTCTGACTTTTACCTCCCTCTTTTCTTCTTCTCCTAGCTTCCGCTGGGGTTGAAGCTGGGGCCGGAACAGGTTGAACAGTCTACCCACCCCTCGCAGGAAACCTAGCCCACGCCGGGGCTTCCGTAGATTTAACAATTTTCTCCCTTCATTTGGCGGGTGTCTCATCTATTCTAGCCTCCATTAACTTCATTACCACAATTATCAACATAAAACCCCCAGCAATTTCTCAATACCAAACACCACTATTTGTGTGGTCCATCCTTGTTACAACCGTCTTACTTCTTATAGCCCTACCAGTCCTAGCAGCTGGTATCACTATATTACTCACAGATCGCAATCTTAACACAACTTTCTTTGACCCTGCTGGAGGAGGAGACCCAATTCTATATCAACATTTACTTTTAATTTGAATAGGACTAGAAATTAATACTATAGCCATTATTCCATTAATAATTCATCAACAACATCCACGTGCAGTAGAAGCCACCACTAAATATTTCCTTACACAAGCAACAGCCTCCGCACTTCTCTTATTCGCAGGCACAACAAACGCCTGAATAACAGGACAATGAAACATTACCGACATACTTTCACCAACCTCCGCCACACTCATCACACTAGCCCTAGCCTTAAAAATTGGCCTAGCTCCTATACATTTCTGATTACCAGAAGTCCTCCAAGGACTTAACTTAACCACCGGACTTATCCTATCCACATGACAAAAACTTGCCCCATTCGCCATCCTCCTTCAACTTTACCCCCTTCTCAACCCAGACATACTTATAGCTTTAGGAGTTACCTCCATTGTCATTGGGGGCTGAAGTGGACTCAACCAAACACAACTACGAAAAATCCTAGCATACTCATCAATCGCACACCTAGGGTGAATAATTACCATTATCCACTTCGCCCCTAACCTAACCCTATTAAACCTCACCCTGTATATTATTATAACAACTTCAATATTCCTTTTATTCAACACCCTTAATTCAACAAAAATTAATACAATCTCCGTATCAGCCACTAAATCCCCACTACTCTCAATCATAACACTACTTACTCTACTCTCATTAGGGGGTTTGCCTCCCCTCTCAGGATTTTGCCCTAAGTTAGTCAGATATACATCTATATTATTAAGTCCACATACATCTAATATATACATTATACATTACTATGTATAATACTCATTAATCGACTGTCAACTATTTCATTACATACTATGATTAATACACATTAGTAAATGTCCAACTAATACATTATATATAATTCTTAACCCCCATTTTTATGATCTATTAATATTTATATGATATCAGATTATGGTTATATATATAATCTAGTCCCCATTTATATATATATTGTACATATGTATAATACTCATTAACTGATTACCAACTATTTCATTACACATGTGTGTATGGTACTCATTAATAAATGTTCAAATATTTCATTACATATAATTTTTAATACTTATTCTACTAATTAGAGCAAAGCCATTACTAATAATCCACTCAATTACCCCATTTTTTTCCCAACAACAGATCTGACACACCCGTCCTCTTAATAATTAATTATATTGACTGTCCATTAACGGTCACGGCTGGCGAGAACCGACCAATACCCTAATATATCCCCCTTTGCACGGTTTGTGGTACTGATAATTAATAATCCTCTAATCTTGCTCAAATGCTCGCATTTGGCACCCTCGGTTTACCCCCACTCTCATTCGCGTCAGCCTGAAATTCCTCTAGCTCCCTCGATTGTCATTCTACTCTTAATCGTCTCAAGATTTCTAGACCTCCCAGTTTTTTTTGGGGGATGAGACAATCGC
>M008TY
CCTTCTAATCCGAGCAGAACTAAGTCAACCCGGGACCCTCCTAGGTGATGATCAGATTTATAATGTCATTGTTACAGCCCACGCCTTCGTAATAATCTTTTTTATGGTTATACCAATCATGATCGGAGGATTTGGCAATTGACTTGTCCCATTAATAATCGGCTCACCAGACATAGCCTTCCCTCGCATAAATAATATAAGTTTCTGACTTTTACCTCCCTCTTTTCTTCTTCTCCTAGCTTCCGCTGGGGTTGAAGCTGGGGCCGGAACAGGTTGAACAGTCTACCCACCCCTCGCAGGAAACCTAGCCCACGCCGGGGCTTCCGTAGATTTAACAATTTTCTCCCTTCATTTGGCGGGTGTCTCATCTATTCTAGCCTCCATTAACTTCATTACCACAATTATCAACATAAAACCCCCAGCAATTTCTCAATACCAAACACCACTATTTGTGTGGTCCATCCTTGTTACAACCGTCTTACTTCTTATAGCCCTACCAGTCCTAGCAGCTGGTATCACTATATTACTCACAGATCGCAATCTTAACACAACTTTCTTTGACCCTGCTGGAGGAGGAGACCCAATTCTATATCAACATTTACTTTTAATTTGAATAGGACTAGAAATTAATACTATAGCCATTATTCCATTAATAATTCATCAACAACATCCACGTGCAGTAGAAGCCACCACTAAATATTTCCTTACACAAGCAACAGCCTCCGCACTTCTCTTATTCGCAGGCACAACAAACGCCTGAATAACAGGACAATGAAACATTACCGACATACTTTCACCAACCTCCGCCACACTCATCACACTAGCCCTAGCCTTAAAAATTGGCCTAGCTCCTATACATTTCTGATTACCAGAAGTCCTCCAAGGACTTAACTTAACCACCGGACTTATCCTATCCACATGACAAAAACTTGCCCCATTCGCCATCCTCCTTCAACTTTACCCCCTTCTCAACCCAGACATACTTATAGCTTTAGGAGTTACCTCCATTGTCATTGGGGGCTGAAGTGGACTCAACCAAACACAACTACGAAAAATCCTAGCATACTCATCAATCGCACACCTAGGGTGAATAATTACCATTATCCACTTCGCCCCTAACCTAACCCTATTAAACCTCACCCTGTATATTATTATAACAACTTCAATATTCCTTTTATTCAACACCCTTAATTCAACAAAAATTAATACAATCTCCGTATCAGCCACTAAATCCCCACTACTCTCAATCATAACACTACTTACTCTACTCTCATTAGGGGGTTTGCCTCCCCTCTCAGGATTTTGCCCTAAGTTAGTCAGATATACATCTATATTATTAAGTCCACATACATCTAATATATACATTATACATTACTATGTATAATACTCATTAATCGACTGTCAACTATTTCATTACATACTATGATTAATACACATTAGTAAATGTCCAACTAATACATTATATATAATTCTTAACCCCCATTTTTATGATCTATTAATATTTATATGATATCAGATTATGGTTATATATATAATCTAGTCCCCATTTATATATATATTGTACATATGTATAATACTCATTAACTGATTACCAACTATTTCATTACACATGTGTGTATGGTACTCATTAATAAATGTTCAAATATTTCATTACATATAATTTTTAATACTTATTCTACTAATTAGAGCAAAGCCATTACTAATAATCCACTCAATTACCCCATTTTTTTCCCAACAACAGATCTGACACACCCGTCCTCTTAATAATTAATTATATTGACTGTCCATTAACGGTCACGGCTGGCGAGAACCGACCAATACCCTAATATATCCCCCTTTGCACGGTTTGTGGTACTGATAATTAATAATCCTCTAATCTTGCTCAAATGCTCGCATTTGGCACCCTCGGTTTACCCCCACTCTCATTCGCGTCAGCCTGAAATTCCTCTAGCTCCCTCGATTGTCATTCTACTCTTAATCGTCTCAAGATTTCTAGACCTCCCAGTTTTTTTTGGGGGATGAGACAATCGC
>M009TY
CCTTCTAATCCGAGCAGAACTAAGTCAACCCGGGACCCTCCTAGGTGATGATCAGATTTATAATGTCATTGTTACAGCCCACGCCTTCGTAATAATCTTTTTTATGGTTATACCAATCATGATCGGAGGATTTGGCAATTGACTTGTCCCATTAATAATCGGCTCACCAGACATAGCCTTCCCTCGCATAAATAATATAAGTTTCTGACTTTTACCTCCCTCTTTTCTTCTTCTCCTAGCTTCCGCTGGGGTTGAAGCTGGGGCCGGAACAGGTTGAACAGTCTACCCACCCCTCGCAGGAAACCTAGCCCACGCCGGGGCTTCCGTAGATTTAACAATTTTCTCCCTTCATTTGGCGGGTGTCTCATCTATTCTAGCCTCCATTAACTTCATTACCACAATTATCAACATAAAACCCCCAGCAATTTCTCAATACCAAACACCACTATTTGTGTGGTCCATCCTTGTTACAACCGTCTTACTTCTTATAGCCCTACCAGTCCTAGCAGCTGGTATCACTATATTACTCACAGATCGCAATCTTAACACAACTTTCTTTGACCCTGCTGGAGGAGGAGACCCAATTCTATATCAACATTTACTTTTAATTTGAATAGGACTAGAAATTAATACTATAGCCATTATTCCATTAATAATTCATCAACAACATCCACGTGCAGTAGAAGCCACCACTAAATATTTCCTTACACAAGCAACAGCCTCCGCACTTCTCTTATTCGCAGGCACAACAAACGCCTGAATAACAGGACAATGAAACATTACCGACATACTTTCACCAACCTCCGCCACACTCATCACACTAGCCCTAGCCTTAAAAATTGGCCTAGCTCCTATACATTTCTGATTACCAGAAGTCCTCCAAGGACTTAACTTAACCACCGGACTTATCCTATCCACATGACAAAAACTTGCCCCATTCGCCATCCTCCTTCAACTTTACCCCCTTCTCAACCCAGACATACTTATAGCTTTAGGAGTTACCTCCATTGTCATTGGGGGCTGAAGTGGACTCAACCAAACACAACTACGAAAAATCCTAGCATACTCATCAATCGCACACCTAGGGTGAATAATTACCATTATCCACTTCGCCCCTAACCTAACCCTATTAAACCTCACCCTGTATATTATTATAACAACTTCAATATTCCTTTTATTCAACACCCTTAATTCAACAAAAATTAATACAATCTCCGTATCAGCCACTAAATCCCCACTACTCTCAATCATAACACTACTTACTCTACTCTCATTAGGGGGTTTGCCTCCCCTCTCAGGATTTTGCCCTAAGTTAGTCAGATATACATCTATATTATTAAGTCCACATACATCTAATATATACATTATACATTACTATGTATAATACTCATTAATCGACTGTCAACTATTTCATTACATACTATGATTAATACACATTAGTAAATGTCCAACTAATACATTATATATAATTCTTAACCCCCATTTTTATGATCTATTAATATTTATATGATATCAGATTATGGTTATATATATAATCTAGTCCCCATTTATATATATATTGTACATATGTATAATACTCATTAACTGATTACCAACTATTTCATTACACATGTGTGTATGGTACTCATTAATAAATGTTCAAATATTTCATTACATATAATTTTTAATACTTATTCTACTAATTAGAGCAAAGCCATTACTAATAATCCACTCAATTACCCCATTTTTTTCCCAACAACAGATCTGACACACCCGTCCTCTTAATAATTAATTATATTGACTGTCCATTAACGGTCACGGCTGGCGAGAACCGACCAATACCCTAATATATCCCCCTTTGCACGGTTTGTGGTACTGATAATTAATAATCCTCTAATCTTGCTCAAATGCTCGCATTTGGCACCCTCGGTTTACCCCCACTCTCATTCGCGTCAGCCTGAAATTCCTCTAGCTCCCTCGATTGTCATTCTACTCTTAATCGTCTCAAGATTTCTAGACCTCCCAGTTTTTTTTGGGGGATGAGACAATCGC
>M010TY
CCTTCTAATCCGAGCAGAACTAAGTCAACCCGGGACCCTCCTAGGTGATGATCAGATTTATAATGTCATTGTTACAGCCCACGCCTTCGTAATAATCTTTTTTATGGTTATACCAATCATGATCGGAGGATTTGGCAATTGACTTGTCCCATTAATAATCGGCTCACCAGACATAGCCTTCCCTCGCATAAATAATATAAGTTTCTGACTTTTACCTCCCTCTTTTCTTCTTCTCCTAGCTTCCGCTGGGGTTGAAGCTGGGGCCGGAACAGGTTGAACAGTCTACCCACCCCTCGCAGGAAACCTAGCCCACGCCGGGGCTTCCGTAGATTTAACAATTTTCTCCCTTCATTTGGCGGGTGTCTCATCTATTCTAGCCTCCATTAACTTCATTACCACAATTATCAACATAAAACCCCCAGCAATTTCTCAATACCAAACACCACTATTTGTGTGGTCCATCCTTGTTACAACCGTCTTACTTCTTATAGCCCTACCAGTCCTAGCAGCTGGTATCACTATATTACTCACAGATCGCAATCTTAACACAACTTTCTTTGACCCTGCTGGAGGAGGAGACCCAATTCTATATCAACATTTACTTTTAATTTGAATAGGACTAGAAATTAATACTATAGCCATTATTCCATTAATAATTCATCAACAACATCCACGTGCAGTAGAAGCCACCACTAAATATTTCCTTACACAAGCAACAGCCTCCGCACTTCTCTTATTCGCAGGCACAACAAACGCCTGAATAACAGGACAATGAAACATTACCGACATACTTTCACCAACCTCCGCCACACTCATCACACTAGCCCTAGCCTTAAAAATTGGCCTAGCTCCTATACATTTCTGATTACCAGAAGTCCTCCAAGGACTTAACTTAACCACCGGACTTATCCTATCCACATGACAAAAACTTGCCCCATTCGCCATCCTCCTTCAACTTTACCCCCTTCTCAACCCAGACATACTTATAGCTTTGGGAGTTACCTCCATTGTCATTGGGGGCTGAAGTGGACTCAACCAAACACAACTACGAAAAATCCTAGCATACTCATCAATCGCACACCTAGGGTGAATAATTACCATTATCCACTTCGCCCCTAACCTAACCCTATTAAACCTCACCCTGTATATTATTATAACAACTTCAATATTCCTTTTATTCAACACCCTTAATTCAACAAAAATTAATACAATCTCCGTATCAGCCACTAAATCCCCACTACTCTCAATCATAACACTACTTACTCTACTCTCATTAGGGGGTTTGCCTCCCCTCTCAGGATTTTGCCCTAAGTTAGTCAGATATACATCTATATTATTAAGTCCACATACATCTAATATATACATTATACATTACTATGTATAATACTCATTAATCGACTGTCAACTATTTCATTACATACTATGATTAATACACATTAGTAAATGTCCAACTAATACATTATATATAATTCTTAACCCCCATTTTTATGATCTATTAATATTTATATGATATCAGATTATGGTTATATATATAATCTAGTCCCCATTTATATATATATTGTACATATGTATAATACTCATTAACTGATTACCAACTATTTCATTACACATGTGTGTATGGTACTCATTAATAAATGTTCAAATATTTCATTACATATAATTTTTAATACTTATTCTACTAATTAGAGCAAAGCCATTACTAATAATCCACTCAATTACCCCATTTTTTTCCCAACAACAGATCTGACACACCCGTCCTCTTAATAATTAATTATATTGACTGTCCATTAACGGTCACGGCTGGCGAGAACCGACCAATACCCTAATATATCCCCCTTTGCACGGTTTGTGGTACTGATAATTAATAATCCTCTAATCTTGCTCAAATGCTCGCATTTGGCACCCTCGGTTTACCCCCACTCTCATTCGCGTCAGCCTGAAATTCCTCTAGCTCCCTCGATTGTCATTCTACTCTTAATCGTCTCAAGATTTCTAGACCTCCCAGTTTTTTTTGGGGGATGAGACAATCGC
>M011TY
CCTTCTAATCCGAGCAGAACTAAGTCAACCCGGGACCCTCCTAGGTGATGATCAGATTTATAATGTCATTGTTACAGCCCACGCCTTCGTAATAATCTTTTTTATGGTTATACCAATCATGATCGGAGGATTTGGCAATTGACTTGTCCCATTAATAATCGGCTCACCAGACATAGCCTTCCCTCGCATAAATAATATAAGTTTCTGACTTTTACCTCCCTCTTTTCTTCTTCTCCTAGCTTCCGCTGGGGTTGAAGCTGGGGCCGGAACAGGTTGAACAGTCTACCCACCCCTCGCAGGAAACCTAGCCCACGCCGGGGCTTCCGTAGATTTAACAATTTTCTCCCTTCATTTGGCGGGTGTCTCATCTATTCTAGCCTCCATTAACTTCATTACCACAATTATCAACATAAAACCCCCAGCAATTTCTCAATACCAAACACCACTATTTGTGTGGTCCATCCTTGTTACAACCGTCTTACTTCTTATAGCCCTACCAGTCCTAGCAGCTGGTATCACTATATTACTCACAGATCGCAATCTTAACACAACTTTCTTTGACCCTGCTGGAGGAGGAGACCCAATTCTATATCAACATTTACTTTTAATTTGAATAGGACTAGAAATTAATACTATAGCCATTATTCCATTAATAATTCATCAACAACATCCACGTGCAGTAGAAGCCACCACTAAATATTTCCTTACACAAGCAACAGCCTCCGCACTTCTCTTATTCGCAGGCACAACAAACGCCTGAATAACAGGACAATGAAACATTACCGACATACTTTCACCAACCTCCGCCACACTCATCACACTAGCCCTAGCCTTAAAAATTGGCCTAGCTCCTATACATTTCTGATTACCAGAAGTCCTCCAAGGACTTAACTTAACCACCGGACTTATCCTATCCACATGACAAAAACTTGCCCCATTCGCCATCCTCCTTCAACTTTACCCCCTTCTCAACCCAGACATACTTATAGCTTTAGGAGTTACCTCCATTGTCATTGGGGGCTGAAGTGGACTCAACCAAACACAACTACGAAAAATCCTAGCATACTCATCAATCGCACACCTAGGGTGAATAATTACCATTATCCACTTCGCCCCTAACCTAACCCTATTAAACCTCACCCTGTATATTATTATAACAACTTCAATATTCCTTTTATTCAACACCCTTAATTCAACAAAAATTAATACAATCTCCGTATCAGCCACTAAATCCCCACTACTCTCAATCATAACACTACTTACTCTACTCTCATTAGGGGGTTTGCCTCCCCTCTCAGGATTTTGCCCTAAGTTAGTCAGATATACATCTATATTATTAAGTCCACATACATCTAATATATACATTATACATTACTATGTATAATACTCATTAATCGACTGTCAACTATTTCATTACATACTATGATTAATACACATTAGTAAATGTCCAACTAATACATTATATATAATTCTTAACCCCCATTTTTATGATCTATTAATATTTATATGATATCAGATTATGGTTATATATATAATCTAGTCCCCATTTATATATATATTGTACATATGTATAATACTCATTAACTGATTACCAACTATTTCATTACACATGTGTGTATGGTACTCATTAATAAATGTTCAAATATTTCATTACATATAATTTTTAATACTTATTCTACTAATTAGAGCAAAGCCATTACTAATAATCCACTCAATTACCCCATTTTTTTCCCAACAACAGATCTGACACACCCGTCCTCTTAATAATTAATTATATTGACTGTCCATTAACGGTCACGGCTGGCGAGAACCGACCAATACCCTAATATATCCCCCTTTGCACGGTTTGTGGTACTGATAATTAATAATCCTCTAATCTTGCTCAAATGCTCGCATTTGGCACCCTCGGTTTACCCCCACTCTCATTCGCGTCAGCCTGAAATTCCTCTAGCTCCCTCGATTGTCATTCTACTCTTAATCGTCTCAAGATTTCTAGACCTCCCAGTTTTTTTTGGGGGATGAGACAATCGC
>M012TY
CCTTCTAATCCGAGCAGAACTAAGTCAACCCGGGACCCTCCTAGGTGATGATCAGATTTATAATGTCATTGTTACAGCCCACGCCTTCGTAATAATCTTTTTTATGGTTATACCAATCATGATCGGAGGATTTGGCAATTGACTTGTCCCATTAATAATCGGCTCACCAGACATAGCCTTCCCTCGCATAAATAATATAAGTTTCTGACTTTTACCTCCCTCTTTTCTTCTTCTCCTAGCTTCCGCTGGGGTTGAAGCTGGGGCCGGAACAGGTTGAACAGTCTACCCACCCCTCGCAGGAAACCTAGCCCACGCCGGGGCTTCCGTAGATTTAACAATTTTCTCCCTTCATTTGGCGGGTGTCTCATCTATTCTAGCCTCCATTAACTTCATTACCACAATTATCAACATAAAACCCCCAGCAATTTCTCAATACCAAACACCACTATTTGTGTGGTCCATCCTTGTTACAACCGTCTTACTTCTTATAGCCCTACCAGTCCTAGCAGCTGGTATCACTATATTACTCACAGATCGCAATCTTAACACAACTTTCTTTGACCCTGCTGGAGGAGGAGACCCAATTCTATATCAACATTTACTTTTAATTTGAATAGGACTAGAAATTAATACTATAGCCATTATTCCATTAATAATTCATCAACAACATCCACGTGCAGTAGAAGCCACCACTAAATATTTCCTTACACAAGCAACAGCCTCCGCACTTCTCTTATTCGCAGGCACAACAAACGCCTGAATAACAGGACAATGAAACATTACCGACATACTTTCACCAACCTCCGCCACACTCATCACACTAGCCCTAGCCTTAAAAATTGGCCTAGCTCCTATACATTTCTGATTACCAGAAGTCCTCCAAGGACTTAACTTAACCACCGGACTTATCCTATCCACATGACAAAAACTTGCCCCATTCGCCATCCTCCTTCAACTTTACCCCCTTCTCAACCCAGACATACTTATAGCTTTAGGAGTTACCTCCATTGTCATTGGGGGCTGAAGTGGACTCAACCAAACACAACTACGAAAAATCCTAGCATACTCATCAATCGCACACCTAGGGTGAATAATTACCATTATCCACTTCGCCCCTAACCTAACCCTATTAAACCTCACCCTGTATATTATTATAACAACTTCAATATTCCTTTTATTCAACACCCTTAATTCAACAAAAATTAATACAATCTCCGTATCAGCCACTAAATCCCCACTACTCTCAATCATAACACTACTTACTCTACTCTCATTAGGGGGTTTGCCTCCCCTCTCAGGATTTTGCCCTAAGTTAGTCAGATATACATCTATATTATTAAGTCCACATACATCTAATATATACATTATACATTACTATGTATAATACTCATTAATCGACTGTCAACTATTTCATTACATACTATGATTAATACACATTAGTAAATGTCCAACTAATACATTATATATAATTCTTAACCCCCATTTTTATGATCTATTAATATTTATATGATATCAGATTATGGTTATATATATAATCTAGTCCCCATTTATATATATATTGTACATATGTATAATACTCATTAACTGATTACCAACTATTTCATTACACATGTGTGTATGGTACTCATTAATAAATGTTCAAATATTTCATTACATATAATTTTTAATACTTATTCTACTAATTAGAGCAAAGCCATTACTAATAATCCACTCAATTACCCCATTTTTTTCCCAACAACAGATCTGACACACCCGTCCTCTTAATAATTAATTATATTGACTGTCCATTAACGGTCACGGCTGGCGAGAACCGACCAATACCCTAATATATCCCCCTTTGCACGGTTTGTGGTACTGATAATTAATAATCCTCTAATCTTGCTCAAATGCTCGCATTTGGCACCCTCGGTTTACCCCCACTCTCATTCGCGTCAGCCTGAAATTCCTCTAGCTCCCTCGATTGTCATTCTACTCTTAATCGTCTCAAGATTTCTAGACCTCCCAGTTTTTTTTGGGGGATGAGACAATCGC
>M013TY
CCTTCTAATCCGAGCAGAACTAAGTCAACCCGGGACCCTCCTAGGTGATGATCAGATTTATAATGTCATTGTTACAGCCCACGCCTTCGTAATAATCTTTTTTATGGTTATACCAATCATGATCGGAGGATTTGGCAATTGACTTGTCCCATTAATAATCGGCTCACCAGACATAGCCTTCCCTCGCATAAATAATATAAGTTTCTGACTTTTACCTCCCTCTTTTCTTCTTCTCCTAGCTTCCGCTGGGGTTGAAGCTGGGGCCGGAACAGGTTGAACAGTCTACCCACCCCTCGCAGGAAACCTAGCCCACGCCGGGGCTTCCGTAGATTTAACAATTTTCTCCCTTCATTTGGCGGGTGTCTCATCTATTCTAGCCTCCATTAACTTCATTACCACAATTATCAACATAAAACCCCCAGCAATTTCTCAATACCAAACACCACTATTTGTGTGGTCCATCCTTGTTACAACCGTCTTACTTCTTATAGCCCTACCAGTCCTAGCAGCTGGTATCACTATATTACTCACAGATCGCAATCTTAACACAACTTTCTTTGACCCTGCTGGAGGAGGAGACCCAATTCTATATCAACATTTACTTTTAATTTGAATAGGACTAGAAATTAATACTATAGCCATTATTCCATTAATAATTCATCAACAACATCCACGTGCAGTAGAAGCCACCACTAAATATTTCCTTACACAAGCAACAGCCTCCGCACTTCTCTTATTCGCAGGCACAACAAACGCCTGAATAACAGGACAATGAAACATTACCGACATACTTTCACCAACCTCCGCCACACTCATCACACTAGCCCTAGCCTTAAAAATTGGCCTAGCTCCTATACATTTCTGATTACCAGAAGTCCTCCAAGGACTTAACTTAACCACCGGACTTATCCTATCCACATGACAAAAACTTGCCCCATTCGCCATCCTCCTTCAACTTTACCCCCTTCTCAACCCAGACATACTTATAGCTTTAGGAGTTACCTCCATTGTCATTGGGGGCTGAAGTGGACTCAACCAAACACAACTACGAAAAATCCTAGCATACTCATCAATCGCACACCTAGGGTGAATAATTACCATTATCCACTTCGCCCCTAACCTAACCCTATTAAACCTCACCCTGTATATTATTATAACAACTTCAATATTCCTTTTATTCAACACCCTTAATTCAACAAAAATTAATACAATCTCCGTATCAGCCACTAAATCCCCACTACTCTCAATCATAACACTACTTACTCTACTCTCATTAGGGGGTTTGCCTCCCCTCTCAGGATTTTGCCCTAAGTTAGTCAGATATACATCTATATTATTAAGTCCACATACATCTAATATATACATTATACATTACTATGTATAATACTCATTAATCGACTGTCAACTATTTCATTACATACTATGATTAATACACATTAGTAAATGTCCAACTAATACATTATATATAATTCTTAACCCCCATTTTTATGATCTATTAATATTTATATGATATCAGATTATGGTTATATATATAATCTAGTCCCCATTTATATATATATTGTACATATGTATAATACTCATTAACTGATTACCAACTATTTCATTACACATGTGTGTATGGTACTCATTAATAAATGTTCAAATATTTCATTACATATAATTTTTAATACTTATTCTACTAATTAGAGCAAAGCCATTACTAATAATCCACTCAATTACCCCATTTTTTTCCCAACAACAGATCTGACACACCCGTCCTCTTAATAATTAATTATATTGACTGTCCATTAACGGTCACGGCTGGCGAGAACCGACCAATACCCTAATATATCCCCCTTTGCACGGTTTGTGGTACTGATAATTAATAATCCTCTAATCTTGCTCAAATGCTCGCATTTGGCACCCTCGGTTTACCCCCACTCTCATTCGCGTCAGCCTGAAATTCCTCTAGCTCCCTCGATTGTCATTCTACTCTTAATCGTCTCAAGATTTCTAGACCTCCCAGTTTTTTTTGGGGGATGAGACAATCGC
>M017TY
CCTTCTAATCCGAGCAGAACTAAGTCAACCCGGGACCCTCCTAGGTGATGATCAGATTTATAATGTCATTGTTACAGCCCACGCCTTCGTAATAATCTTTTTTATGGTTATACCAATCATGATCGGAGGATTTGGCAATTGACTTGTCCCATTAATAATCGGCTCACCAGACATAGCCTTCCCTCGCATAAATAATATAAGTTTCTGACTTTTACCTCCCTCTTTTCTTCTTCTCCTAGCTTCCGCTGGGGTTGAAGCTGGGGCCGGAACAGGTTGAACAGTCTACCCACCCCTCGCAGGAAACCTAGCCCACGCCGGGGCTTCCGTAGATTTAACAATTTTCTCCCTTCATTTGGCGGGTGTCTCATCTATTCTAGCCTCCATTAACTTCATTACCACAATTATCAACATAAAACCCCCAGCAATTTCTCAATACCAAACACCACTATTTGTGTGGTCCATCCTTGTTACAACCGTCTTACTTCTTATAGCCCTACCAGTCCTAGCAGCTGGTATCACTATATTACTCACAGATCGCAATCTTAACACAACTTTCTTTGACCCTGCTGGAGGAGGAGACCCAATTCTATATCAACATTTACTTTTAATTTGAATAGGACTAGAAATTAATACTATAGCCATTATTCCATTAATAATTCATCAACAACATCCACGTGCAGTAGAAGCCACCACTAAATATTTCCTTACACAAGCAACAGCCTCCGCACTTCTCTTATTCGCAGGCACAACAAACGCCTGAATAACAGGACAATGAAACATTACCGACATACTTTCACCAACCTCCGCCACACTCATCACACTAGCCCTAGCCTTAAAAATTGGCCTAGCTCCTATACATTTCTGATTACCAGAAGTCCTCCAAGGACTTAACTTAACCACCGGACTTATCCTATCCACATGACAAAAACTTGCCCCATTCGCCATCCTCCTTCAACTTTACCCCCTTCTCAACCCAGACATACTTATAGCTTTAGGAGTTACCTCCATTGTCATTGGGGGCTGAAGTGGACTCAACCAAACACAACTACGAAAAATCCTAGCATACTCATCAATCGCACACCTAGGGTGAATAATTACCATTATCCACTTCGCCCCTAACCTAACCCTATTAAACCTCACCCTGTATATTATTATAACAACTTCAATATTCCTTTTATTCAACACCCTTAATTCAACAAAAATTAATACAATCTCCGTATCAGCCACTAAATCCCCACTACTCTCAATCATAACACTACTTACTCTACTCTCATTAGGGGGTTTGCCTCCCCTCTCAGGATTTTGCCCTAAGTTAGTCAGATATACATCTATATTATTAAGTCCACATACATCTAATATATACATTATACATTACTATGTATAATACTCATTAATCGACTGTCAACTATTTCATTACATACTATGATTAATACACATTAGTAAATGTCCAACTAATACATTATATATAATTCTTAACCCCCATTTTTATGATCTATTAATATTTATATGATATCAGATTATGGTTATATATATAATCTAGTCCCCATTTATATATATATTGTACATATGTATAATACTCATTAACTGATTACCAACTATTTCATTACACATGTGTGTATGGTACTCATTAATAAATGTTCAAATATTTCATTACATATAATTTTTAATACTTATTCTACTAATTAGAGCAAAGCCATTACTAATAATCCACTCAATTACCCCATTTTTTTCCCAACAACAGATCTGACACACCCGTCCTCTTAATAATTAATTATATTGACTGTCCATTAACGGTCACGGCTGGCGAGAACCGACCAATACCCTAATATATCCCCCTTTGCACGGTTTGTGGTACTGATAATTAATAATCCTCTAATCTTGCTCAAATGCTCGCATTTGGCACCCTCGGTTTACCCCCACTCTCATTCGCGTCAGCCTGAAATTCCTCTAGCTCCCTCGATTGTCATTCTACTCTTAATCGTCTCAAGATTTCTAGACCTCCCAGTTTTTTTTGGGGGATGAGACAATCGC
>M018TY
CCTTCTAATCCGAGCAGAACTAAGTCAACCCGGGACCCTCCTAGGTGATGATCAGATTTATAATGTCATTGTTACAGCCCACGCCTTCGTAATAATCTTTTTTATGGTTATACCAATCATGATCGGAGGATTTGGCAATTGACTTGTCCCATTAATAATCGGCTCACCAGACATAGCCTTCCCTCGCATAAATAATATAAGTTTCTGACTTTTACCTCCCTCTTTTCTTCTTCTCCTAGCTTCCGCTGGGGTTGAAGCTGGGGCCGGAACAGGTTGAACAGTCTACCCACCCCTCGCAGGAAACCTAGCCCACGCCGGGGCTTCCGTAGATTTAACAATTTTCTCCCTTCATTTGGCGGGTGTCTCATCTATTCTAGCCTCCATTAACTTCATTACCACAATTATCAACATAAAACCCCCAGCAATTTCTCAATACCAAACACCACTATTTGTGTGGTCCATCCTTGTTACAACCGTCTTACTTCTTATAGCCCTACCAGTCCTAGCAGCTGGTATCACTATATTACTCACAGATCGCAATCTTAACACAACTTTCTTTGACCCTGCTGGAGGAGGAGACCCAATTCTATATCAACATTTACTTTTAATTTGAATAGGACTAGAAATTAATACTATAGCCATTATTCCATTAATAATTCATCAACAACATCCACGTGCAGTAGAAGCCACCACTAAATATTTCCTTACACAAGCAACAGCCTCCGCACTTCTCTTATTCGCAGGCACAACAAACGCCTGAATAACAGGACAATGAAACATTACCGACATACTTTCACCAACCTCCGCCACACTCATCACACTAGCCCTAGCCTTAAAAATTGGCCTAGCTCCTATACATTTCTGATTACCAGAAGTCCTCCAAGGACTTAACTTAACCACCGGACTTATCCTATCCACATGACAAAAACTTGCCCCATTCGCCATCCTCCTTCAACTTTACCCCCTTCTCAACCCAGACATACTTATAGCTTTAGGAGTTACCTCCATTGTCATTGGGGGCTGAAGTGGACTCAACCAAACACAACTACGAAAAATCCTAGCATACTCATCAATCGCACACCTAGGGTGAATAATTACCATTATCCACTTCGCCCCTAACCTAACCCTATTAAACCTCACCCTGTATATTATTATAACAACTTCAATATTCCTTTTATTCAACACCCTTAATTCAACAAAAATTAATACAATCTCCGTATCAGCCACTAAATCCCCACTACTCTCAATCATAACACTACTTACTCTACTCTCATTAGGGGGTTTGCCTCCCCTCTCAGGATTTTGCCCTAAGTTAGTCAGATATACATCTATATTATTAAGTCCACATACATCTAATATATACATTATACATTACTATGTATAATACTCATTAATCGACTGTCAACTATTTCATTACATACTATGATTAATACACATTAGTAAATGTCCAACTAATACATTATATATAATTCTTAACCCCCATTTTTATGATCTATTAATATTTATATGATATCAGATTATGGTTATATATATAATCTAGTCCCCATTTATATATATATTGTACATATGTATAATACTCATTAACTGATTACCAACTATTTCATTACACATGTGTGTATGGTACTCATTAATAAATGTTCAAATATTTCATTACATATAATTTTTAATACTTATTCTACTAATTAGAGCAAAGCCATTACTAATAATCCACTCAATTACCCCATTTTTTTCCCAACAACAGATCTGACACACCCGTCCTCTTAATAATTAATTATATTGACTGTCCATTAACGGTCACGGCTGGCGAGAACCGACCAATACCCTAATATATCCCCCTTTGCACGGTTTGTGGTACTGATAATTAATAATCCTCTAATCTTGCTCAAATGCTCGCATTTGGCACCCTCGGTTTACCCCCACTCTCATTCGCGTCAGCCTGAAATTCCTCTAGCTCCCTCGATTGTCATTCTACTCTTAATCGTCTCAAGATTTCTAGACCTCCCAGTTTTTTTTGGGGGATGAGACAATCGC
>M019TY
CCTTCTAATCCGAGCAGAACTAAGTCAACCCGGGACCCTCCTAGGTGATGATCAGATTTATAATGTCATTGTTACAGCCCACGCCTTCGTAATAATCTTTTTTATGGTTATACCAATCATGATCGGAGGATTTGGCAATTGACTTGTCCCATTAATAATCGGCTCACCAGACATAGCCTTCCCTCGCATAAATAATATAAGTTTCTGACTTTTACCTCCCTCTTTTCTTCTTCTCCTAGCTTCCGCTGGGGTTGAAGCTGGGGCCGGAACAGGTTGAACAGTCTACCCACCCCTCGCAGGAAACCTAGCCCACGCCGGGGCTTCCGTAGATTTAACAATTTTCTCCCTTCATTTGGCGGGTGTCTCATCTATTCTAGCCTCCATTAACTTCATTACCACAATTATCAACATAAAACCCCCAGCAATTTCTCAATACCAAACACCACTATTTGTGTGGTCCATCCTTGTTACAACCGTCTTACTTCTTATAGCCCTACCAGTCCTAGCAGCTGGTATCACTATATTACTCACAGATCGCAATCTTAACACAACTTTCTTTGACCCTGCTGGAGGAGGAGACCCAATTCTATATCAACATTTACTTTTAATTTGAATAGGACTAGAAATTAATACTATAGCCATTATTCCATTAATAATTCATCAACAACATCCACGTGCAGTAGAAGCCACCACTAAATATTTCCTTACACAAGCAACAGCCTCCGCACTTCTCTTATTCGCAGGCACAACAAACGCCTGAATAACAGGACAATGAAACATTACCGACATACTTTCACCAACCTCCGCCACACTCATCACACTAGCCCTAGCCTTAAAAATTGGCCTAGCTCCTATACATTTCTGATTACCAGAAGTCCTCCAAGGACTTAACTTAACCACCGGACTTATCCTATCCACATGACAAAAACTTGCCCCATTCGCCATCCTCCTTCAACTTTACCCCCTTCTCAACCCAGACATACTTATAGCTTTAGGAGTTACCTCCATTGTCATTGGGGGCTGAAGTGGACTCAACCAAACACAACTACGAAAAATCCTAGCATACTCATCAATCGCACACCTAGGGTGAATAATTACCATTATCCACTTCGCCCCTAACCTAACCCTATTAAACCTCACCCTGTATATTATTATAACAACTTCAATATTCCTTTTATTCAACACCCTTAATTCAACAAAAATTAATACAATCTCCGTATCAGCCACTAAATCCCCACTACTCTCAATCATAACACTACTTACTCTACTCTCATTAGGGGGTTTGCCTCCCCTCTCAGGATTTTGCCCTAAGTTAGTCAGATATACATCTATATTATTAAGTCCACATACATCTAATATATACATTATACATTACTATGTATAATACTCATTAATCGACTGTCAACTATTTCATTACATACTATGATTAATACACATTAGTAAATGTCCAACTAATACATTATATATAATTCTTAACCCCCATTTTTATGATCTATTAATATTTATATGATATCAGATTATGGTTATATATATAATCTAGTCCCCATTTATATATATATTGTACATATGTATAATACTCATTAACTGATTACCAACTATTTCATTACACATGTGTGTATGGTACTCATTAATAAATGTTCAAATATTTCATTACATATAATTTTTAATACTTATTCTACTAATTAGAGCAAAGCCATTACTAATAATCCACTCAATTACCCCATTTTTTTCCCAACAACAGATCTGACACACCCGTCCTCTTAATAATTAATTATATTGACTGTCCATTAACGGTCACGGCTGGCGAGAACCGACCAATACCCTAATATATCCCCCTTTGCACGGTTTGTGGTACTGATAATTAATAATCCTCTAATCTTGCTCAAATGCTCGCATTTGGCACCCTCGGTTTACCCCCACTCTCATTCGCGTCAGCCTGAAATTCCTCTAGCTCCCTCGATTGTCATTCTACTCTTAATCGTCTCAAGATTTCTAGACCTCCCAGTTTTTTTTGGGGGATGAGACAATCGC
>M020TY
CCTTCTAATCCGAGCAGAACTAAGTCAACCCGGGACCCTCCTAGGTGATGATCAGATTTATAATGTCATTGTTACAGCCCACGCCTTCGTAATAATCTTTTTTATGGTTATACCAATCATGATCGGAGGATTTGGCAATTGACTTGTCCCATTAATAATCGGCTCACCAGACATAGCCTTCCCTCGCATAAATAATATAAGTTTCTGACTTTTACCTCCCTCTTTTCTTCTTCTCCTAGCTTCCGCTGGGGTTGAAGCTGGGGCCGGAACAGGTTGAACAGTCTACCCACCCCTCGCAGGAAACCTAGCCCACGCCGGGGCTTCCGTAGATTTAACAATTTTCTCCCTTCATTTGGCGGGTGTCTCATCTATTCTAGCCTCCATTAACTTCATTACCACAATTATCAACATAAAACCCCCAGCAATTTCTCAATACCAAACACCACTATTTGTGTGGTCCATCCTTGTTACAACCGTCTTACTTCTTATAGCCCTACCAGTCCTAGCAGCTGGTATCACTATATTACTCACAGATCGCAATCTTAACACAACTTTCTTTGACCCTGCTGGAGGAGGAGACCCAATTCTATATCAACATTTACTTTTAATTTGAATAGGACTAGAAATTAATACTATAGCCATTATTCCATTAATAATTCATCAACAACATCCACGTGCAGTAGAAGCCACCACTAAATATTTCCTTACACAAGCAACAGCCTCCGCACTTCTCTTATTCGCAGGCACAACAAACGCCTGAATAACAGGACAATGAAACATTACCGACATACTTTCACCAACCTCCGCCACACTCATCACACTAGCCCTAGCCTTAAAAATTGGCCTAGCTCCTATACATTTCTGATTACCAGAAGTCCTCCAAGGACTTAACTTAACCACCGGACTTATCCTATCCACATGACAAAAACTTGCCCCATTCGCCATCCTCCTTCAACTTTACCCCCTTCTCAACCCAGACATACTTATAGCTTTAGGAGTTACCTCCATTGTCATTGGGGGCTGAAGTGGACTCAACCAAACACAACTACGAAAAATCCTAGCATACTCATCAATCGCACACCTAGGGTGAATAATTACCATTATCCACTTCGCCCCTAACCTAACCCTATTAAACCTCACCCTGTATATTATTATAACAACTTCAATATTCCTTTTATTCAACACCCTTAATTCAACAAAAATTAATACAATCTCCGTATCAGCCACTAAATCCCCACTACTCTCAATCATAACACTACTTACTCTACTCTCATTAGGGGGTTTGCCTCCCCTCTCAGGATTTTGCCCTAAGTTAGTCAGATATACATCTATATTATTAAGTCCACATACATCTAATATATACATTATACATTACTATGTATAATACTCATTAATCGACTGTCAACTATTTCATTACATACTATGATTAATACACATTAGTAAATGTCCAACTAATACATTATATATAATTCTTAACCCCCATTTTTATGATCTATTAATATTTATATGATATCAGATTATGGTTATATATATAATCTAGTCCCCATTTATATATATATTGTACATATGTATAATACTCATTAACTGATTACCAACTATTTCATTACACATGTGTGTATGGTACTCATTAATAAATGTTCAAATATTTCATTACATATAATTTTTAATACTTATTCTACTAATTAGAGCAAAGCCATTACTAATAATCCACTCAATTACCCCATTTTTTTCCCAACAACAGATCTGACACACCCGTCCTCTTAATAATTAATTATATTGACTGTCCATTAACGGTCACGGCTGGCGAGAACCGACCAATACCCTAATATATCCCCCTTTGCACGGTTTGTGGTACTGATAATTAATAATCCTCTAATCTTGCTCAAATGCTCGCATTTGGCACCCTCGGTTTACCCCCACTCTCATTCGCGTCAGCCTGAAATTCCTCTAGCTCCCTCGATTGTCATTCtACTCTTAATCGTCTCAAGATTTCTAGACCTCCCAGTTTTTTTTGGGGGATGAGACAATCGC
>M021TY
CCTTCTAATCCGAGCAGAACTAAGTCAACCCGGGACCCTCCTAGGTGATGATCAGATTTATAATGTCATTGTTACAGCCCACGCCTTCGTAATAATCTTTTTTATGGTTATACCAATCATGATCGGAGGATTTGGCAATTGACTTGTCCCATTAATAATCGGCTCACCAGACATAGCCTTCCCTCGCATAAATAATATAAGTTTCTGACTTTTACCTCCCTCTTTTCTTCTTCTCCTAGCTTCCGCTGGGGTTGAAGCTGGGGCCGGAACAGGTTGAACAGTCTACCCACCCCTCGCAGGAAACCTAGCCCACGCCGGGGCTTCCGTAGATTTAACAATTTTCTCCCTTCATTTGGCGGGTGTCTCATCTATTCTAGCCTCCATTAACTTCATTACCACAATTATCAACATAAAACCCCCAGCAATTTCTCAATACCAAACACCACTATTTGTGTGGTCCATCCTTGTTACAACCGTCTTACTTCTTATAGCCCTACCAGTCCTAGCAGCTGGTATCACTATATTACTCACAGATCGCAATCTTAACACAACTTTCTTTGACCCTGCTGGAGGAGGAGACCCAATTCTATATCAACATTTACTTTTAATTTGAATAGGACTAGAAATTAATACTATAGCCATTATTCCATTAATAATTCATCAACAACATCCACGTGCAGTAGAAGCCACCACTAAATATTTCCTTACACAAGCAACAGCCTCCGCACTTCTCTTATTCGCAGGCACAACAAACGCCTGAATAACAGGACAATGAAACATTACCGACATACTTTCACCAACCTCCGCCACACTCATCACACTAGCCCTAGCCTTAAAAATTGGCCTAGCTCCTATACATTTCTGATTACCAGAAGTCCTCCAAGGACTTAACTTAACCACCGGACTTATCCTATCCACATGACAAAAACTTGCCCCATTCGCCATCCTCCTTCAACTTTACCCCCTTCTCAACCCAGACATACTTATAGCTTTAGGAGTTACCTCCATTGTCATTGGGGGCTGAAGTGGACTCAACCAAACACAACTACGAAAAATCCTAGCATACTCATCAATCGCACACCTAGGGTGAATAATTACCATTATCCACTTCGCCCCTAACCTAACCCTATTAAACCTCACCCTGTATATTATTATAACAACTTCAATATTCCTTTTATTCAACACCCTTAATTCAACAAAAATTAATACAATCTCCGTATCAGCCACTAAATCCCCACTACTCTCAATCATAACACTACTTACTCTACTCTCATTAGGGGGTTTGCCTCCCCTCTCAGGATTTTGCCCTAAGTTAGTCAGATATACATCTATATTATTAAGTCCACATACATCTAATATATACATTATACATTACTATGTATAATACTCATTAATCGACTGTCAACTATTTCATTACATACTATGATTAATACACATTAGTAAATGTCCAACTAATACATTATATATAATTCTTAACCCCCATTTTTATGATCTATTAATATTTATATGATATCAGATTATGGTTATATATATAATCTAGTCCCCATTTATATATATATTGTACATATGTATAATACTCATTAACTGATTACCAACTATTTCATTACACATGTGTGTATGGTACTCATTAATAAATGTTCAAATATTTCATTACATATAATTTTTAATACTTATTCTACTAATTAGAGCAAAGCCATTACTAATAATCCACTCAATTACCCCATTTTTTTCCCAACAACAGATCTGACACACCCGTCCTCTTAATAATTAATTATATTGACTGTCCATTAACGGTCACGGCTGGCGAGAACCGACCAATACCCTAATATATCCCCCTTTGCACGGTTTGTGGTACTGATAATTAATAATCCTCTAATCTTGCTCAAATGCTCGCATTTGGCACCCTCGGTTTACCCCCACTCTCATTCGCGTCAGCCTGAAATTCCTCTAGCTCCCTCGATTGTCATTCTACTCTTAATCGTCTCAAGATTTCTAGACCTCCCAGTTTTTTTTGGGGGATGAGACAATCGC
>M022TY
CCTTCTAATCCGAGCAGAACTAAGTCAACCCGGGACCCTCCTAGGTGATGATCAGATTTATAATGTCATTGTTACAGCCCACGCCTTCGTAATAATCTTTTTTATGGTTATACCAATCATGATCGGAGGATTTGGCAATTGACTTGTCCCATTAATAATCGGCTCACCAGACATAGCCTTCCCTCGCATAAATAATATAAGTTTCTGACTTTTACCTCCCTCTTTTCTTCTTCTCCTAGCTTCCGCTGGGGTTGAAGCTGGGGCCGGAACAGGTTGAACAGTCTACCCACCCCTCGCAGGAAACCTAGCCCACGCCGGGGCTTCCGTAGATTTAACAATTTTCTCCCTTCATTTGGCGGGTGTCTCATCTATTCTAGCCTCCATTAACTTCATTACCACAATTATCAACATAAAACCCCCAGCAATTTCTCAATACCAAACACCACTATTTGTGTGGTCCATCCTTGTTACAACCGTCTTACTTCTTATAGCCCTACCAGTCCTAGCAGCTGGTATCACTATATTACTCACAGATCGCAATCTTAACACAACTTTCTTTGACCCTGCTGGAGGAGGAGACCCAATTCTATATCAACATTTACTTTTAATTTGAATAGGACTAGAAATTAATACTATAGCCATTATTCCATTAATAATTCATCAACAACATCCACGTGCAGTAGAAGCCACCACTAAATATTTCCTTACACAAGCAACAGCCTCCGCACTTCTCTTATTCGCAGGCACAACAAACGCCTGAATAACAGGACAATGAAACATTACCGACATACTTTCACCAACCTCCGCCACACTCATCACACTAGCCCTAGCCTTAAAAATTGGCCTAGCTCCTATACATTTCTGATTACCAGAAGTCCTCCAAGGACTTAACTTAACCACCGGACTTATCCTATCCACATGACAAAAACTTGCCCCATTCGCCATCCTCCTTCAACTTTACCCCCTTCTCAACCCAGACATACTTATAGCTTTAGGAGTTACCTCCATTGTCATTGGGGGCTGAAGTGGACTCAACCAAACACAACTACGAAAAATCCTAGCATACTCATCAATCGCACACCTAGGGTGAATAATTACCATTATCCACTTCGCCCCTAACCTAACCCTATTAAACCTCACCCTGTATATTATTATAACAACTTCAATATTCCTTTTATTCAACACCCTTAATTCAACAAAAATTAATACAATCTCCGTATCAGCCACTAAATCCCCACTACTCTCAATCATAACACTACTTACTCTACTCTCATTAGGGGGTTTGCCTCCCCTCTCAGGATTTTGCCCTAAGTTAGTCAGATATACATCTATATTATTAAGTCCACATACATCTAATATATACATTATACATTACTATGTATAATACTCATTAATCGACTGTCAACTATTTCATTACATACTATGATTAATACACATTAGTAAATGTCCAACTAATACATTATATATAATTCTTAACCCCCATTTTTATGATCTATTAATATTTATATGATATCAGATTATGGTTATATATATAATCTAGTCCCCATTTATATATATATTGTACATATGTATAATACTCATTAACTGATTACCAACTATTTCATTACACATGTGTGTATGGTACTCATTAATAAATGTTCAAATATTTCATTACATATAATTTTTAATACTTATTCTACTAATTAGAGCAAAGCCATTACTAATAATCCACTCAATTACCCCATTTTTTTCCCAACAACAGATCTGACACACCCGTCCTCTTAATAATTAATTATATTGACTGTCCATTAACGGTCACGGCTGGCGAGAACCGACCAATACCCTAATATATCCCCCTTTGCACGGTTTGTGGTACTGATAATTAATAATCCTCTAATCTTGCTCAAATGCTCGCATTTGGCACCCTCGGTTTACCCCCACTCTCATTCGCGTCAGCCTGAAATTCCTCTAGCTCCCTCGATTGTCATTCTACTCTTAATCGTCTCAAGATTTCTAGACCTCCCAGTTTTTTTTGGGGGATGAGACAATCGC
>M001AC
CCTTCTAATCCGAGCAGAACTAAGTCAACCCGGGACCCTCCTAGGTGATGATCAGATTTATAATGTCATTGTTACAGCCCACGCCTTCGTAATAATCTTTTTTATGGTTATACCAATCATGATCGGAGGATTTGGCAATTGACTTGTCCCATTAATAATCGGCTCACCAGACATAGCCTTCCCTCGCATAAATAATATAAGTTTCTGACTTTTACCTCCCTCTTTTCTTCTTCTCCTAGCTTCCGCTGGGGTTGAAGCTGGGGCCGGAACAGGTTGAACAGTCTACCCACCCCTCGCAGGAAACCTAGCCCACGCCGGGGCTTCCGTAGATTTAACAATTTTCTCCCTTCATTTGGCGGGTGTCTCATCTATTCTAGCCTCCATTAACTTCATTACCACAATTATCAACATAAAACCCCCAGCAATTTCTCAATACCAAACACCACTATTTGTGTGGTCCATCCTTGTTACAACCGTCTTACTTCTTATAGCCCTACCAGTCCTAGCAGCTGGTATCACTATATTACTCACAGATCGCAATCTTAACACAACTTTCTTTGACCCTGCTGGGGGAGGAGACCCAATTCTATATCAACATTTACTTTTAATTTGAATAGGACTAGAAATTAATACTATAGCTATTATTCCATTAATAATTCATCAACAACATCCACGTGCAGTAGAAGCCACCACTAAATATTTCCTTACACAAGCAACAGCCTCCGCACTTCTCTTATTCGCAGGCACAACAAACGCCTGAATAACAGGACAATGAAACATTACCGACATACTTTCACCAACCTCCGCCACACTCATCACACTAGCCCTAGCCTTAAAAATTGGCCTAGCTCCTATACATTTCTGATTACCAGAAGTCCTCCAAGGACTTAACTTAACCACCGGACTTATCCTATCCACATGACAAAAACTTGCCCCATTCGCCATCCTCCTTCAACTTTACCCCCTTCTCAACCCAGACATACTTATAGCTTTAGGAGTTACCTCCATTGTCATTGGGGGCTGAAGTGGACTCAACCAAACACAACTACGAAAAATCCTAGCATACTCATCAATCGCACACCTAGGGTGAATAATTACCATTATCCACTTCGCCCCTAACCTAACCCTATTAAACCTCACCCTGTATATTATTATAACAACTTCAATATTCCTTTTATTCAACACCCTTAATTCAACAAAAATTAATACAATCTCCGTATCAGCCACTAAATCCCCACTACTCTCAATCATAACACTACTTACTCTACTCTCATTAGGGGGTTTGCCTCCCCTCTCAGGATTTTGCCCTAAGTTAGTCAGATATACATCTATATTATTAAGTCCACATACATCTAATATATACATTATACATTACTATGTATAATACTCATTAATCGACTGTCAACTATTTCATTACATACTATGATTAATACACATTAGTAAATGTCCAACTAATACATTATATATAATTCTTAACCCCCATTTTTATGATCTATTAATATTTATATGATATCAGATTATGGTTAAATATATAATCTAGTCCCCATTTATATATATATTGTACATATGTATAATACTCATTAACTGATTACCAACTATTTCATTACACATGTGTGTATGGTACTCATTAATAAATGTTCAAATATTTCATTACATATAATTTTTAATACTTATTCTACTAATTAGAGCAAAGCCATTACTAATAATCCACTCAATTACCCCATTTTTTTCCCAACAACAGATCTGACACACCCGTCCTCTTAATAATTAATTATATTGACTGTCCATTAACGGTCACGGCTGGCGAGAACCGACCAATACCCTAATATATCCCCCTTTGCACGGTTTGTGGTACTGATAATTAATAATCCTCTAATCTTGCTCAAATGCTCGCATTTGGCACCCTCGGTTTACCCCCACTCTCATTCGCGTCAGCCTGAAATTCCTCTAGCTCCCTCGATTGTCATTCTACTCTTAATCGTCTCAAGATTTCTAGACCTCCCAGTTTTTTTTGGGGGATGAGACAATCGC
>M002AC
CCTTCTAATCCGAGCAGAACTAAGTCAACCCGGGACCCTCCTAGGTGATGATCAGATTTATAATGTCATTGTTACAGCCCACGCCTTCGTAATAATCTTTTTTATGGTTATACCAATCATGATCGGAGGATTTGGCAATTGACTTGTCCCATTAATAATCGGCTCACCAGACATAGCCTTCCCTCGCATAAATAATATAAGTTTCTGACTTTTACCTCCCTCTTTTCTTCTTCTCCTAGCTTCCGCTGGGGTTGAAGCTGGGGCCGGAACAGGTTGAACAGTCTACCCACCCCTCGCAGGAAACCTAGCCCACGCCGGGGCTTCCGTAGATTTAACAATTTTCTCCCTTCATTTGGCGGGTGTCTCATCTATTCTAGCCTCCATTAACTTCATTACCACAATTATCAACATAAAACCCCCAGCAATTTCTCAATACCAAACACCACTATTTGTGTGGTCCATCCTTGTTACAACCGTCTTACTTCTTATAGCCCTACCAGTCCTAGCAGCTGGTATCACTATATTACTCACAGATCGCAATCTTAACACAACTTTCTTTGACCCTGCTGGGGGAGGAGACCCAATTCTATATCAACATTTACTTTTAATTTGAATAGGACTAGAAATTAATACTATAGCTATTATTCCATTAATAATTCATCAACAACATCCACGTGCAGTAGAAGCCACCACTAAATATTTCCTTACACAAGCAACAGCCTCCGCACTTCTCTTATTCGCAGGCACAACAAACGCCTGAATAACAGGACAATGAAACATTACCGACATACTTTCACCAACCTCCGCCACACTCATCACACTAGCCCTAGCCTTAAAAATTGGCCTAGCTCCTATACATTTCTGATTACCAGAAGTCCTCCAAGGACTTAACTTAACCACCGGACTTATCCTATCCACATGACAAAAACTTGCCCCATTCGCCATCCTCCTTCAACTTTACCCCCTTCTCAACCCAGACATACTTATAGCTTTAGGAGTTACCTCCATTGTCATTGGGGGCTGAAGTGGACTCAACCAAACACAACTACGAAAAATCCTAGCATACTCATCAATCGCACACCTAGGGTGAATAATTACCATTATCCACTTCGCCCCTAACCTAACCCTATTAAACCTCACCCTGTATATTATTATAACAACTTCAATATTCCTTTTATTCAACACCCTTAATTCAACAAAAATTAATACAATCTCCGTATCAGCCACTAAATCCCCACTACTCTCAATCATAACACTACTTACTCTACTCTCAATAGGGGGTTTGCCTCCCCTCTCAGGATTTTGCCCTAAGTTAGTCAGATATACATCTATATTATTAAGTCCACATACATCTAATATATACATTATACATTACTATGTATAATACTCATTAATCGACTGTCAACTATTTCATTACATACTATGATTAATACACATTAGTAAATGTCCAACTAATACATTATATATAATTCTTAACCCCCATTTTTATGATCTATTAATATTTATATGATATCAGATTATGGTTAAATATATAATCTAGTCCCCATTTATATATATATTGTACATATGTATAATACTCATTAACTGATTACCAACTATTTCATTACACATGTGTGTATGGTACTCATTAATAAATGTTCAAATATTTCATTACATATAATTTTTAATACTTATTCTACTAATTAGAGCAAAGCCATTACTAATAATCCACTCAATTACCCCATTTTTTTCCCAACAACAGATCTGACACACCCGTCCTCTTAATAATTAATTATATTGACTGTCCATTAACGGTCACGGCTGGCGAGAACCGACCAATACCCTAATATATCCCCCTTTGCACGGTTTGTGGTACTGATAATTAATAATCCTCTAATCTTGCTCAAATGCTCGCATTTGGCACCCTCGGTTTACCCCCACTCTCATTCGCGTCAGCCTGAAATTCCTCTAGCTCCCTCGATTGTCATTCTACTCTTAATCGTCTCAAGATTTCTAGACCTCCCAGTTTTTTTTGGGGGATGAGACAATCGC
>M003AC
CCTTCTAATCCGAGCAGAACTAAGTCAACCCGGGACCCTCCTAGGTGATGATCAGATTTATAATGTCATTGTTACAGCCCACGCCTTCGTAATAATCTTTTTTATGGTTATACCAATCATGATCGGAGGATTTGGCAATTGACTTGTCCCATTAATAATCGGCTCACCAGACATAGCCTTCCCTCGCATAAATAATATAAGTTTCTGACTTTTACCTCCCTCTTTTCTTCTTCTCCTAGCTTCCGCTGGGGTTGAAGCTGGGGCCGGAACAGGTTGAACAGTCTACCCACCCCTCGCAGGAAACCTAGCCCACGCCGGGGCTTCCGTAGATTTAACAATTTTCTCCCTTCATTTGGCGGGTGTCTCATCTATTCTAGCCTCCATTAACTTCATTACCACAATTATCAACATAAAACCCCCAGCAATTTCTCAATACCAAACACCACTATTTGTGTGGTCCATCCTTGTTACAACCGTCTTACTTCTTATAGCCCTACCAGTCCTAGCAGCTGGTATCACTATATTACTCACAGATCGCAATCTTAACACAACTTTCTTTGACCCTGCTGGGGGAGGAGACCCAATTCTATATCAACATTTACTTTTAATTTGAATAGGACTAGAAATTAATACTATAGCTATTATTCCATTAATAATTCATCAACAACATCCACGTGCAGTAGAAGCCACCACTAAATATTTCCTTACACAAGCAACAGCCTCCGCACTTCTCTTATTCGCAGGCACAACAAACGCCTGAATAACAGGACAATGAAACATTACCGACATACTTTCACCAACCTCCGCCACACTCATCACACTAGCCCTAGCCTTAAAAATTGGCCTAGCTCCTATACATTTCTGATTACCAGAAGTCCTCCAAGGACTTAACTTAACCACCGGACTTATCCTATCCACATGACAAAAACTTGCCCCATTCGCCATCCTCCTTCAACTTTACCCCCTTCTCAACCCAGACATACTTATAGCTTTAGGAGTTACCTCCATTGTCATTGGGGGCTGAAGTGGACTCAACCAAACACAACTACGAAAAATCCTAGCATACTCATCAATCGCACACCTAGGGTGAATAATTACCATTATCCACTTCGCCCCTAACCTAACCCTATTAAACCTCACCCTGTATATTATTATAACAACTTCAATATTCCTTTTATTCAACACCCTTAATTCAACAAAAATTAATACAATCTCCGTATCAGCCACTAAATCCCCACTACTCTCAATCATAACACTACTTACTCTACTCTCATTAGGGGGTTTGCCTCCCCTCTCAGGATTTTGCCCTAAGTTAGTCAGATATACATCTATATTATTAAGTCCACATACATCTAATATATACATTATACATTACTATGTATAATACTCATTAATCGACTGTCAACTATTTCATTACATACTATGATTAATACACATTAGTAAATGTCCAACTAATACATTATATATAATTCTTAACCCCCATTTTTATGATCTATTAATATTTATATGATATCAGATTATGGTTAAATATATAATCTAGTCCCCATTTATATATATATTGTACATATGTATAATACTCATTAACTGATTACCAACTATTTCATTACACATGTGTGTATGGTACTCATTAATAAATGTTCAAATATTTCATTACATATAATTTTTAATACTTATTCTACTAATTAGAGCAAAGCCATTACTAATAATCCACTCAATTACCCCATTTTTTTCCCAACAACAGATCTGACACACCCGTCCTCTTAATAATTAATTATATTGACTGTCCATTAACGGTCACGGCTGGCGAGAACCGACCAATACCCTAATATATCCCCCTTTGCACGGTTTGTGGTACTGATAATTAATAATCCTCTAATCTTGCTCAAATGCTCGCATTTGGCACCCTCGGTTTACCCCCACTCTCATTCGCGTCAGCCTGAAATTCCTCTAGCTCCCTCGATTGTCATTCTACTCTTAATCGTCTCAAGATTTCTAGACCTCCCAGTTTTTTTTGGGGGATGAGACAATCGC
>M004AC
CCTTCTAATCCGAGCAGAACTAAGTCAACCCGGGACCCTCCTAGGTGATGATCAGATTTATAATGTCATTGTTACAGCCCACGCCTTCGTAATAATCTTTTTTATGGTTATACCAATCATGATCGGAGGATTTGGCAATTGACTTGTCCCATTAATAATCGGCTCACCAGACATAGCCTTCCCTCGCATAAATAATATAAGTTTCTGACTTTTACCTCCCTCTTTTCTTCTTCTCCTAGCTTCCGCTGGGGTTGAAGCTGGGGCCGGAACAGGTTGAACAGTCTACCCACCCCTCGCAGGAAACCTAGCCCACGCCGGGGCTTCCGTAGATTTAACAATTTTCTCCCTTCATTTGGCGGGTGTCTCATCTATTCTAGCCTCCATTAACTTCATTACCACAATTATCAACATAAAACCCCCAGCAATTTCTCAATACCAAACACCACTATTTGTGTGGTCCATCCTTGTTACAACCGTCTTACTTCTTATAGCCCTACCAGTCCTAGCAGCTGGTATCACTATATTACTCACAGATCGCAATCTTAACACAACTTTCTTTGACCCTGCTGGGGGAGGAGACCCAATTCTATATCAACATTTACTTTTACTTTGAGTAGGACTAGAAATTAATACTATAGCTATTATTCCATTAATAATTCATCAACAACATCCACGTGCAGTAGAAGCCACCACTAAATATTTCCTTACACAAGCAACAGCCTCCGCACTTCTCTTATTCGCAGGCACAACAAACGCCTGAATAACAGGACAATGAAACATTACCGACATACTTTCACCAACCTCCGCCACACTCATCACACTAGCCCTAGCCTTAAAAATTGGCCTAGCTCCTATACATTTCTGATTACCAGAAGTCCTCCAAGGACTTAACTTAACCACCGGACTTATCCTATCCACATGACAAAAACTTGCCCCATTCGCCATCCTCCTTCAACTTTACCCCCTTCTCAACCCAGACATACTTATAGCTTTAGGAGTTACCTCCATTGTCATTGGGGGCTGAAGTGGACTCAACCAAACACAACTACGAAAAATCCTAGCATACTCATCAATCGCACACCTAGGGTGAATAATTACCATTATCCACTTCGCCCCTAACCTAACCCTATTAAACCTCACCCTGTATATTATTATAACAACTTCAATATTCCTTTTATTCAACACCCTTAATTCAACAAAAATTAATACAATCTCCGTATCAGCCACTAAATCCCCACTACTCTCAATCATAACACTACTTACTCTACTCTCATTAGGGGGTTTGCCTCCCCTCTCAGGATTTTGCCCTAAGTTAGTCAGATATACATCTATATTATTAAGTCCACATACATCTAATATATACATTATACATTACTATGTATAATACTCATTAATCGACTGTCAACTATTTCATTACATACTATGATTAATACACATTAGTAAATGTCCAACTAATACATTATATATAATTCTTAACCCCCATTTTTATGATCTATTAATATTTATATGATATCAGATTATGGTTAAATATATAATCTAGTCCCCATTTATATATATATTGTACATATGTATAATACTCATTAACTGATTACCAACTATTTCATTACACATGTGTGTATGGTACTCATTAATAAATGTTCAAATATTTCATTACATATAATTTTTAATACTTATTCTACTAATTAGAGCAAAGCCATTACTAATAATCCACTCAATTACCCCATTTTTTTCCCAACAACAGATCTGACACACCCGTCCTCTTAATAATTAATTATATTGACTGTCCATTAACGGTCACGGCTGGCGAGAACCGACCAATACCCTAATATATCCCCCTTTGCACGGTTTGTGGTACTGATAATTAATAATCCTCTAATCTTGCTCAAATGCTCGCATTTGGCACCCTCGGTTTACCCCCACTCTCATTCGCGTCAGCCTGAAATTCCTCTAGCTCCCTCGATTGTCATTCTACTCTTAATCGTCTCAAGATTTCTAGACCTCCCAGTTTTTTTTGGGGGATGAGACAATCGC
>M005AC
CCTTCTAATCCGAGCAGAACTAAGTCAACCCGGGACCCTCCTAGGTGATGATCAGATTTATAATGTCATTGTTACAGCCCACGCCTTCGTAATAATCTTTTTTATGGTTATACCAATCATGATCGGAGGATTTGGCAATTGACTTGTCCCATTAATAATCGGCTCACCAGACATAGCCTTCCCTCGCATAAATAATATAAGTTTCTGACTTTTACCTCCCTCTTTTCTTCTTCTCCTAGCTTCCGCTGGGGTTGAAGCTGGGGCCGGAACAGGTTGAACAGTCTACCCACCCCTCGCAGGAAACCTAGCCCACGCCGGGGCTTCCGTAGATTTAACAATTTTCTCCCTTCATTTGGCGGGTGTCTCATCTATTCTAGCCTCCATTAACTTCATTACCACAATTATCAACATAAAACCCCCAGCAATTTCTCAATACCAAACACCACTATTTGTGTGGTCCATCCTTGTTACAACCGTCTTACTTCTTATAGCCCTACCAGTCCTAGCAGCTGGTATCACTATATTACTCACAGATCGCAATCTTAACACAACTTTCTTTGACCCTGCTGGGGGAGGAGACCCAATTCTATATCAACATTTACTTTTACTTTGAGCAGGACTAGAAATTAATACTATAGCTATTATTCCATTAATAATTCATCAACAACATCCACGTGCAGTAGAAGCCACCACTAAATATTTCCTTACACAAGCAACAGCCTCCGCACTTCTCTTATTCGCAGGCACAACAAACGCCTGAATAACAGGACAATGAAACATTACCGACATACTTTCACCAACCTCCGCCACACTCATCACACTAGCCCTAGCCTTAAAAATTGGCCTAGCTCCTATACATTTCTGATTACCAGAAGTCCTCCAAGGACTTAACTTAACCACCGGACTTATCCTATCCACATGACAAAAACTTGCCCCATTCGCCATCCTCCTTCAACTTTACCCCCTTCTCAACCCAGACATACTTATAGCTTTAGGAGTTACCTCCATTGTCATTGGGGGCTGAAGTGGACTCAACCAAACACAACTACGAAAAATCCTAGCATACTCATCAATCGCACACCTAGGGTGAATAATTACCATTATCCACTTCGCCCCTAACCTAACCCTATTAAACCTCACCCTGTATATTATTATAACAACTTCAATATTCCTTTTATTCAACACCCTTAATTCAACAAAAATTAATACAATCTCCGTATCAGCCACTAAATCCCCACTACTCTCAATCATAACACTACTTACTCTACTCTCATTAGGGGGTTTGCCTCCCCTCTCAGGATTTTGCCCTAAGTTAGTCAGATATACATCTATATTATTAAGTCCACATACATCTAATATATACATTATACATTACTATGTATAATACTCATTAATCGACTGTCAACTATTTCATTACATACTATGATTAATACACATTAGTAAATGTCCAACTAATACATTATATATAATTCTTAACCCCCATTTTTATGATCTATTAATATTTATATGATATCAGATTATGGTTAAATATATAATCTAGTCCCCATTTATATATATATTGTACATATGTATAATACTCATTAACTGATTACCAACTATTTCATTACACATGTGTGTATGGTACTCATTAATAAATGTTCAAATATTTCATTACATATAATTTTTAATACTTATTCTACTAATTAGAGCAAAGCCATTACTAATAATCCACTCAATTACCCCATTTTTTTCCCAACAACAGATCTGACACACCCGTCCTCTTAATAATTAATTATATTGACTGTCCATTAACGGTCACGGCTGGCGAGAACCGACCAATACCCTAATATATCCCCCTTTGCACGGTTTGTGGTACTGATAATTAATAATCCTCTAATCTTGCTCAAATGCTCGCATTTGGCACCCTCGGTTTACCCCCACTCTCATTCGCGTCAGCCTGAAATTCCTCTAGCTCCCTCGATTGTCATTCTACTCTTAATCGTCTCAAGATTTCTAGACCTCCCAGTTTTTTTTTGGGGATGAGACAATCGC
>M006AC
CCTTCTAATCCGAGCAGAACTAAGTCAACCCGGGACCCTCCTAGGTGATGATCAGATTTATAATGTCATTGTTACAGCCCACGCCTTCGTAATAATCTTTTTTATGGTTATACCAATCATGATCGGAGGATTTGGCAATTGACTTGTCCCATTAATAATCGGCTCACCAGACATAGCCTTCCCTCGCATAAATAATATAAGTTTCTGACTTTTACCTCCCTCTTTTCTTCTTCTCCTAGCTTCCGCTGGGGTTGAAGCTGGGGCCGGAACAGGTTGAACAGTCTACCCACCCCTCGCAGGAAACCTAGCCCACGCCGGGGCTTCCGTAGATTTAACAATTTTCTCCCTTCATTTGGCGGGTGTCTCATCTATTCTAGCCTCCATTAACTTCATTACCACAATTATCAACATAAAACCCCCAGCAATTTCTCAATACCAAACACCACTATTTGTGTGGTCCATCCTTGTTACAACCGTCTTACTTCTTATAGCCCTACCAGTCCTAGCAGCTGGTATCACTATATTACTCACAGATCGCAATCTTAACACAACTTTCTTTGACCCTGCTGGGGGAGGAGACCCAATTCTATATCAACATTTACTTTTAATTTGAATAGGACTAGAAATTAATACTATAGCTATTATTCCATTAATAATTCATCAACAACATCCACGTGCAGTAGAAGCCACCACTAAATATTTCCTTACACAAGCAACAGCCTCCGCACTTCTCTTATTCGCAGGCACAACAAACGCCTGAATAACAGGACAATGAAACATTACCGACATACTTTCACCAACCTCCGCCACACTCATCACACTAGCCCTAGCCTTAAAAATTGGCCTAGCTCCTATACATTTCTGATTACCAGAAGTCCTCCAAGGACTTAACTTAACCACCGGACTTATCCTATCCACATGACAAAAACTTGCCCCATTCGCCATCCTCCTTCAACTTTACCCCCTTCTCAACCCAGACATACTTATAGCTTTAGGAGTTACCTCCATTGTCATTGGGGGCTGAAGTGGACTCAACCAAACACAACTACGAAAAATCCTAGCATACTCATCAATCGCACACCTAGGGTGAATAATTACCATTATCCACTTCGCCCCTAACCTAACCCTATTAAACCTCACCCTGTATATTATTATAACAACTTCAATATTCCTTTTATTCAACACCCTTAATTCAACAAAAATTAATACAATCTCCGTATCAGCCACTAAATCCCCACTACTCTCAATCATAACACTACTTACTCTACTCTCATTAGGGGGTTTGCCTCCCCTCTCAGGATTTTGCCCTAAGTTAGTCAGATATACATCTATATTATTAAGTCCACATACATCTAATATATACATTATACATTACTATGTATAATACTCATTAATCGACTGTCAACTATTTCATTACATACTATGATTAATACACATTAGTAAATGTCCAACTAATACATTATATATAATTCTTAACCCCCATTTTTATGATCTATTAATATTTATATGATATCAGATTATGGTTAAATATATAATCTAGTCCCCATTTATATATATATTGTACATATGTATAATACTCATTAACTGATTACCAACTATTTCATTACACATGTGTGTATGGTACTCATTAATAAATGTTCAAATATTTCATTACATATAATTTTTAATACTTATTCTACTAATTAGAGCAAAGCCATTACTAATAATCCACTCAATTACCCCATTTTTTTCCCAACAACAGATCTGACACACCCGTCCTCTTAATAATTAATTATATTGACTGTCCATTAACGGTCACGGCTGGCGAGAACCGACCAATACCCTAATATATCCCCCTTTGCACGGTTTGTGGTACTGATAATTAATAATCCTCTAATCTTGCTCAAATGCTCGCATTTGGCACCCTCGGTTTACCCCCACTCTCATTCGCGTCAGCCTGAAATTCCTCTAGCTCCCTCGATTGTCATTCTACTCTTAATCGTCTCAAGATTTCTAGACCTCCCAGTTTTTTTTGGGGGATGAGACAATCGC
>M007AC
CCTTCTAATCCGAGCAGAACTAAGTCAACCCGGGACCCTCCTAGGTGATGATCAGATTTATAATGTCATTGTTACAGCCCACGCCTTCGTAATAATCTTTTTTATGGTTATACCAATCATGATCGGAGGATTTGGCAATTGACTTGTCCCATTAATAATCGGCTCACCAGACATAGCCTTCCCTCGCATAAATAATATAAGTTTCTGACTTTTACCTCCCTCTTTTCTTCTTCTCCTAGCTTCCGCTGGGGTTGAAGCTGGGGCCGGAACAGGTTGAACAGTCTACCCACCCCTCGCAGGAAACCTAGCCCACGCCGGGGCTTCCGTAGATTTAACAATTTTCTCCCTTCATTTGGCGGGTGTCTCATCTATTCTAGCCTCCATTAACTTCATTACCACAATTATCAACATAAAACCCCCAGCAATTTCTCAATACCAAACACCACTATTTGTGTGGTCCATCCTTGTTACAACCGTCTTACTTCTTATAGCCCTACCAGTCCTAGCAGCTGGTATCACTATATTACTCACAGATCGCAATCTTAACACAACTTTCTTTGACCCTGCTGGGGGAGGAGACCCAATTCTATATCAACATTTACTTTTAATTTGAATAGGACTAGAAATTAATACTATAGCTATTATTCCATTAATAATTCATCAACAACATCCACGTGCAGTAGAAGCCACCACTAAATATTTCCTTACACAAGCAACAGCCTCCGCACTTCTCTTATTCGCAGGCACAACAAACGCCTGAATAACAGGACAATGAAACATTACCGACATACTTTCACCAACCTCCGCCACACTCATCACACTAGCCCTAGCCTTAAAAATTGGCCTAGCTCCTATACATTTCTGATTACCAGAAGTCCTCCAAGGACTTAACTTAACCACCGGACTTATCCTATCCACATGACAAAAACTTGCCCCATTCGCCATCCTCCTTCAACTTTACCCCCTTCTCAACCCAGACATACTTATAGCTTTAGGAGTTACCTCCATTGTCATTGGGGGCTGAAGTGGACTCAACCAAACACAACTACGAAAAATCCTAGCATACTCATCAATCGCACACCTAGGGTGAATAATTACCATTATCCACTTCGCCCCTAACCTAACCCTATTAAACCTCACCCTGTATATTATTATAACAACTTCAATATTCCTTTTATTCAACACCCTTAATTCAACAAAAATTAATACAATCTCCGTATCAGCCACTAAATCCCCACTACTCTCAATCATAACACTACTTACTCTACTCTCATTAGGGGGTTTGCCTCCCCTCTCAGGATTTTGCCCTAaGTTaGTCAGATATaCaTCTATATTATTAAGTCCaCATACaTCTAATATATACATTATACATTACTATGTATAATACTCATTAATCGACTGTCAACTATTTCATTACATACTATGATTAATACACATTAGTAAATGTCCAACTAATACATTATATATAATTCTTAACCCCCATTTTTATGATCTATTAATATTTATATGATATCAGATTATGGTTAAATATATAATCTAGTCCCCATTTATATATATATTGTACATATGTATAATACTCATTAACTGATTACCAACTATTTCATTACACATGTGTGTATGGTACTCATTAATAAATGTTCAAATATTTCATTACATATAATTTTTAATACTTATTCTACTAATTAGAGCAAAGCCATTACTAATAATCCACTCAATTACCCCATTTTTTTCCCAACAACAGATCTGACACACCCGTCCTCTTAATAATTAATTATATTGACTGTCCATTAACGGTCACGGCTGGCGAGAACCGACCAATACCCTAATATATCCCCCTTTGCACGGTTTGTGGTACTGATAATTAATAATCCTCTAATCTTGCTCAAATGCTCGCATTTGGCACCCTCGGTTTACCCCCACTCTCATTCGCGTCAGCCTGAAATTCCTCTAGCTCCCTCGATTGTCATTCTACTCTTAATCGTCTCAAGATTTCTAGACCTCCCAGTTTTTTTTTGGGGATGAGACAATCGC
>M009AC
CCTTCTAATCCGAGCAGAACTAAGTCAACCCGGGACCCTCCTAGGTGATGATCAGATTTATAATGTCATTGTTACAGCCCACGCCTTCGTAATAATCTTTTTTATGGTTATACCAATCATGATCGGAGGATTTGGCAATTGACTTGTCCCATTAATAATCGGCTCACCAGACATAGCCTTCCCTCGCATAAATAATATAAGTTTCTGACTTTTACCTCCCTCTTTTCTTCTTCTCCTAGCTTCCGCTGGGGTTGAAGCTGGGGCCGGAACAGGTTGAACAGTCTACCCACCCCTCGCAGGAAACCTAGCCCACGCCGGGGCTTCCGTAGATTTAACAATTTTCTCCCTTCATTTGGCGGGTGTCTCATCTATTCTAGCCTCCATTAACTTCATTACCACAATTATCAACATAAAACCCCCAGCAATTTCTCAATACCAAACACCACTATTTGTGTGGTCCATCCTTGTTACAACCGTCTTACTTCTTATAGCCCTACCAGTCCTAGCAGCTGGTATCACTATATTACTCACAGATCGCAATCTTAACACAACTTTCTTTGACCCTGCTGGGGGAGGAGACCCAATTCTATATCAACATTTACTTTTAATTTGAATAGGACTAGAAATTAATACTATAGCTATTATTCCATTAATAATTCATCAACAACATCCACGTGCAGTAGAAGCCACCACTAAATATTTcCTTACACAAGCAACAGCCTCCGCACTTCTCTTATTCGCAGGCACAACAAACGCCTGAATAACAGGACAATGAAACATTACCGACATACTTTCACCAACCTCCGCCACACTCATCACACTAGCCCTAGCCTTAAAAATTGGCCTAGCTCCTATACATTTCTGATTACCAGAAGTCCTCCAAGGACTTAACTTAACCACCGGACTTATCCTATCCACATGACAAAAACTTGCCCCATTCGCCATCCTCCTTCAACTTTACCCCCTTCTCAACCCAGACATACTTATAGCTTTAGGAGTTACCTCCATTGTCATTGGGGGCTGAAGTGGACTCAACCAAACACAACTACGAAAAATCCTAGCATACTCATCAATCGCACACCTAGGGTGAATAATTACCATTATCCACTTCGCCCCTAACCTAACCCTATTAAACCTCACCCTGTATATTATTATAACAACTTCAATATTCCTTTTATTCAACACCCTTAATTCAACAAAAATTAATACAATCTCCGTATCAGCCACTAAATCCCCACTACTCTCAATCATAACACTACTTACTCTACTCTCATTAGGGGGTTTGCCTCCCCTCTCAGGATTTTGCCCTAAGTTAGTCAGATATACATCTATATTATTAAGTCCACATACATCTAATATATACATTATACATTACTATGTATAATACTCATTAATCGACTGTCAACTATTTCATTACATACTATGATTAATACACATTAGTAAATGTCCAACTAATACATTATATATAATTCTTAACCCCCATTTTTATGATCTATTAATATTTATATGATATCAGATTATGGTTAAATATATAATCTAGTCCCCATTTATATATATATTGTACATATGTATAATACTCATTAACTGATTACCAACTATTTCATTACACATGTGTGTATGGTACTCATTAATAAATGTTCAAATATTTCATTACATATAATTTTTAATACTTATTCTACTAATTAGAGCAAAGCCATTACTAATAATCCACTCAATTACCCCATTTTTTTCCCAACAACAGATCTGACACACCCGTCCTCTTAATAATTAATTATATTGACTGTCCATTAACGGTCACGGCTGGCGAGAACCGACCAATACCCTAATATATCCCCCTTTGCACGGTTTGTGGTACTGATAATTAATAATCCTCTAATCTTGCTCAAATGCTCGCATTTGGCACCCTCGGTTTACCCCCACTCTCATTCGCGTCAGCCTGAAATTCCTCTAGCTCCCTCGATTGTCATTCTACTCTTAATCGTCTCAAGATTTCTAGACCTCCCAGTTTTTTTTGGGGGATGAGACAATCGC
>M010AC
CCTTCTAATCCGAGCAGAACTAAGTCAACCCGGGACCCTCCTAGGTGATGATCAGATTTATAATGTCATTGTTACAGCCCACGCCTTCGTAATAATCTTTTTTATGGTTATACCAATCATGATCGGAGGATTTGGCAATTGACTTGTCCCATTAATAATCGGCTCACCAGACATAGCCTTCCCTCGCATAAATAATATAAGTTTCTGACTTTTACCTCCCTCTTTTCTTCTTCTCCTAGCTTCCGCTGGGGTTGAAGCTGGGGCCGGAACAGGTTGAACAGTCTACCCACCCCTCGCAGGAAACCTAGCCCACGCCGGGGCTTCCGTAGATTTAACAATTTTCTCCCTTCATTTGGCGGGTGTCTCATCTATTCTAGCCTCCATTAACTTCATTACCACAATTATCAACATAAAACCCCCAGCAATTTCTCAATACCAAACACCACTATTTGTGTGGTCCATCCTTGTTACAACCGTCTTACTTCTTATAGCCCTACCAGTCCTAGCAGCTGGTATCACTATATTACTCACAGATCGCAATCTTAACACAACTTTCTTTGACCCTGCTGGGGGAGGAGACCCAATTCTATATCAACATTTACTTTTAATTTGAATAGGACTAGAAATTAATACTATAGCTATTATTCCATTAATAATTCATCAACAACATCCACGTGCAGTAGAAGCCACCACTAAATATTTCCTTACACAAGCAACAGCCTCCGCACTTCTCTTATTCGCAGGCACAACAAACGCCTGAATAACAGGACAATGAAACATTACCGACATACTTTCACCAACCTCCGCCACACTCATCACACTAGCCCTAGCCTTAAAAATTGGCCTAGCTCCTATACATTTCTGATTACCAGAAGTCCTCCAAGGACTTAACTTAACCACCGGACTTATCCTATCCACATGACAAAAACTTGCCCCATTCGCCATCCTCCTTCAACTTTACCCCCTTCTCAACCCAGACATACTTATAGCTTTAGGAGTTACCTCCATTGTCATTGGGGGCTGAAGTGGACTCAACCAAACACAACTACGAAAAATCCTAGCATACTCATCAATCGCACACCTAGGGTGAATAATTACCATTATCCACTTCGCCCCTAACCTAACCCTATTAAACCTCACCCTGTATATTATTATAACAACTTCAATATTCCTTTTATTCAACACCCTTAATTCAACAAAAATTAATACAATCTCCGTATCAGCCACTAAATCCCCACTACTCTCAATCATAACACTACTTACTCTACTCTCATTAGGGGGTTTGCCTCCCCTCTCAGGATTTTGCCCTAAGTTAGTCAGATATACATCTATATTATTAAGTCCACATACATCTAATATATACATTATACATTACTATGTATAATACTCATTAATCGACTGTCAACTATTTCATTACATACTATGATTAATACACATTAGTAAATGTCCAACTAATACATTATATATAATTCTTAACCCCCATTTTTATGATCTATTAATATTTATATGATATCAGATTATGGTTAAATATATAATCTAGTCCCCATTTATATATATATTGTACATATGTATAATACTCATTAACTGATTACCAACTATTTCATTACACATGTGTGTATGGTACTCATTAATAAATGTTCAAATATTTCATTACATATAATTTTTAATACTTATTCTACTAATTAGAGCAAAGCCATTACTAATAATCCACTCAATTACCCCATTTTTTTCCCAACAACAGATCTGACACACCCGTCCTCTTAATAATTAATTATATTGACTGTCCATTAACGGTCACGGCTGGCGAGAACCGACCAATACCCTAATATATCCCCCTTTGCACGGTTTGTGGTACTGATAATTAATAATCCTCTAATCTTGCTCAAATGCTCGCATTTGGCACCCTCGGTTTACCCCCACTCTCATTCGCGTCAGCCTGAAATTCCTCTAGCTCCCTCGATTGTCATTCTACTCTTAATCGTCTCAAGATTTCTAGACCTCCCAGTTTTTTTTGGGGGATGAGACAATCGC
>M011AC
CCTTCTAATCCGAGCAGAACTAAGTCAACCCGGGACCCTCCTAGGTGATGATCAGATTTATAATGTCATTGTTACAGCCCACGCCTTCGTAATAATCTTTTTTATGGTTATACCAATCATGATCGGAGGATTTGGCAATTGACTTGTCCCATTAATAATCGGCTCACCAGACATAGCCTTCCCTCGCATAAATAATATAAGTTTCTGACTTTTACCTCCCTCTTTTCTTCTTCTCCTAGCTTCCGCTGGGGTTGAAGCTGGGGCCGGAACAGGTTGAACAGTCTACCCACCCCTCGCAGGAAACCTAGCCCACGCCGGGGCTTCCGTAGATTTAACAATTTTCTCCCTTCATTTGGCGGGTGTCTCATCTATTCTAGCCTCCATTAACTTCATTACCACAATTATCAACATAAAACCCCCAGCAATTTCTCAATACCAAACACCACTATTTGTGTGGTCCATCCTTGTTACAACCGTCTTACTTCTTATAGCCCTACCAGTCCTAGCAGCTGGTATCACTATATTACTCACAGATCGCAATCTTAACACAACTTTCTTTGACCCTGCTGGGGGAGGAGACCCAATTCTATATCAACATTTACTTTTAATTTGAATAGGACTAGAAATTAATACTATAGCTATTATTCCATTAATAATTCATCAACAACATCCACGTGCAGTAGAAGCCACCACTAAATATTTCCTTACACAAGCAACAGCCTCCGCACTTCTCTTATTCGCAGGCACAACAAACGCCTGAATAACAGGACAATGAAACATTACCGACATACTTTCACCAACCTCCGCCACACTCATCACACTAGCCCTAGCCTTAAAAATTGGCCTAGCTCCTATACATTTCTGATTACCAGAAGTCCTCCAAGGACTTAACTTAACCACCGGACTTATCCTATCCACATGACAAAAACTTGCCCCATTCGCCATCCTCCTTCAACTTTACCCCCTTCTCAACCCAGACATACTTATAGCTTTAGGAGTTACCTCCATTGTCATTGGGGGCTGAAGTGGACTCAACCAAACACAACTACGAAAAATCCTAGCATACTCATCAATCGCACACCTAGGGTGAATAATTACCATTATCCACTTCGCCCCTAACCTAACCCTATTAAACCTCACCCTGTATATTATTATAACAACTTCAATATTCCTTTTATTCAACACCCTTAATTCAACAAAAATTAATACAATCTCCGTATCAGCCACTAAATCCCCACTACTCTCAATCATAACACTACTTACTCTACTCTCATTAGGGGGTTTGCCTCCCCTCTCAGGATTTTGCCCTAAGTTAGTCAGATATACATCTATATTATTAAGTCCACATACATCTAATATATACATTATACATTACTATGTATAATACTCATTAATCGACTGTCAACTATTTCATTACATACTATGATTAATACACATTAGTAAATGTCCAACTAATACATTATATATAATTCTTAACCCCCATTTTTATGATCTATTAATATTTATATGATATCAGATTATGGTTAAATATATAATCTAGTCCCCATTTATATATATATTGTACATATGTATAATACTCATTAACTGATTACCAACTATTTCATTACACATGTGTGTATGGTACTCATTAATAAATGTTCAAATATTTCATTACATATAATTTTTAATACTTATTCTACTAATTAGAGCAAAGCCATTACTAATAATCCACTCAATTACCCCATTTTTTTCCCAACAACAGATCTGACACACCCGTCCTCTTAATAATTAATTATATTGACTGTCCATTAACGGTCACGGCTGGCGAGAACCGACCAATACCCTAATATATCCCCCTTTGCACGGTTTGTGGTACTGATAATTAATAATCCTCTAATCTTGCTCAAATGCTCGCATTTGGCACCCTCGGTTTACCCCCACTCTCATTCGCGTCAGCCTGAAATTCCTCTAGCTCCCTCGATTGTCATTCTACTCTTAATCGTCTCAAGATTTCTAGACCTCCCAGTTTTTTTTGGGGGATGAGACAATCGC
>M014AC
CCTTCTAATCCGAGCAGAACTAAGTCAACCCGGGACCCTCCTAGGTGATGATCAGATTTATAATGTCATTGTTACAGCCCACGCCTTCGTAATAATCTTTTTTATGGTTATACCAATCATGATCGGAGGATTTGGCAATTGACTTGTCCCATTAATAATCGGCTCACCAGACATAGCCTTCCCTCGCATAAATAATATAAGTTTCTGACTTTTACCTCCCTCTTTTCTTCTTCTCCTAGCTTCCGCTGGGGTTGAAGCTGGGGCCGGAACAGGTTGAACAGTCTACCCACCCCTCGCAGGAAACCTAGCCCACGCCGGGGCTTCCGTAGATTTAACAATTTTCTCCCTTCATTTGGCGGGTGTCTCATCTATTCTAGCCTCCATTAACTTCATTACCACAATTATCAACATAAAACCCCCAGCAATTTCTCAATACCAAACACCACTATTTGTGTGGTCCATCCTTGTTACAACCGTCTTACTTCTTATAGCCCTACCAGTCCTAGCAGCTGGTATCACTATATTACTCACAGATCGCAATCTTAACACAACTTTCTTTGACCCTGCTGGAGGAGGAGACCCAATTCTATATCAACATTTACTTTTACTTTGAATAGGACTAGAAATTAATACTATAGCTATTATTCCATTAATAATTCATCAACAACATCCACGTGCAGTAGAAGCCACCACTAAATATTTCCTTACACAAGCAACAGCCTCCGCACTTCTCTTATTCGCAGGCACAACAAACGCCTGAATAACAGGACAATGAAACATTACCGACATACTTTCACCAACCTCCGCCACACTCATCACACTAGCCCTAGCCTTAAAAATTGGCCTAGCTCCTATACATTTCTGATTACCAGAAGTCCTCCAAGGACTTAACTTAACCACCGGACTTATCCTATCCACATGACAAAAACTTGCCCCATTCGCCATCCTCCTTCAACTTTACCCCCTTCTCAACCCAGACATACTTATAGCTTTAGGAGTTACCTCCATTGTCATTGGGGGCTGAAGTGGACTCAACCAAACACAACTACGAAAAATCCTAGCATACTCATCAATCGCACACCTAGGGTGAATAATTACCATTATCCACTTCGCCCCTAACCTAACCCTATTAAACCTCACCCTGTATATTATTATAACAACTTCAATATTCCTTTTATTCAACACCCTTAATTCAACAAAAATTAATACAATCTCCGTATCAGCCACTAAATCCCCACTACTCTCAATCATAACACTACTTACTCTACTCTCATTAGGGGGTTTGCCTCCCCTCTCAGGAtTTTGCCCTAAGTTAGTCAGATATACATCTATATTATTAAGTCCACATACATCTAATATATACATTATACATTACTATGTATAATACTCATTAATCGACTGTCAACTATTTCATTACATACTATGATTAATACACATTAGTAAATGTCCAACTAATACATTATATATAATTCTTAACCCCCATTTTTATGATCTATTAATATTTATATGATATCAGATTATGGTTAAATATATAATCTAGTCCCCATTTATATATATATTGTACATATGTATAATACTCATTAACTGATTACCAACTATTTCATTACACATGTGTGTATGGTACTCATTAATAAATGTTCAAATATTTCATTACATATAATTTTTAATACTTATTCTACTAATTAGAGCAAAGCCATTACTAATAATCCACTCAATTACCCCATTTTTTTCCCAACAACAGATCTGACACACCCGTCCTCTTAATAATTAATTATATTGACTGTCCATTAACGGTCACGGCTGGCGAGAACCGACCAATACCCTAATATATCCCCCTTTGCACGGTTTGTGGTACTGATAATTAATAATCCTCTAATCTTGCTCAAATGCTCGCATTTGGCACCCTCGGTTTACCCCCACTCTCATTCGCGTCAGCCTGAAATTCCTCTAGCTCCCTCGATTGTCATTCTACTCTTAATCGTCTCAAGATTTCTAGACCTCCCAGTTTTTTTTGGGGGATGAGACAATCGC
>M015AC
CCTTCTAATCCGAGCAGAACTAAGTCAACCCGGGACCCTCCTAGGTGATGATCAGATTTATAATGTCATTGTTACAGCCCACGCCTTCGTAATAATCTTTTTTATGGTTATACCAATCATGATCGGAGGATTTGGCAATTGACTTGTCCCATTAATAATCGGCTCACCAGACATAGCCTTCCCTCGCATAAATAATATAAGTTTCTGACTTTTACCTCCCTCTTTTCTTCTTCTCCTAGCTTCCGCTGGGGTTGAAGCTGGGGCCGGAACAGGTTGAACAGTCTACCCACCCCTCGCAGGAAACCTAGCCCACGCCGGGGCTTCCGTAGATTTAACAATTTTCTCCCTTCATTTGGCGGGTGTCTCATCTATTCTAGCCTCCATTAACTTCATTACCACAATTATCAACATAAAACCCCCAGCAATTTCTCAATACCAAACACCACTATTTGTGTGGTCCATCCTTGTTACAACCGTCTTACTTCTTATAGCCCTACCAGTCCTAGCAGCTGGTATCACTATATTACTCACAGATCGCAATCTTAACACAACTTTCTTTGACCCTGCTGGAGGAGGAGACCCAATTCTATATCAACATTTACTTTTAATTTGAATAGGACTAGAAATTAATACTATAGCTATTATTCCATTAATAATTCATCAACAACATCCACGTGCAGTAGAAGCCACCACTAAATATTTCCTTACACAAGCAACAGCCTCCGCACTTCTCTTATTCGCAGGCACAACAAACGCCTGAATAACAGGACAATGAAACATTACCGACATACTTTCACCAACCTCCGCCACACTCATCACACTAGCCCTAGCCTTAAAAATTGGCCTAGCTCCTATACATTTCTGATTACCAGAAGTCCTCCAAGGACTTAACTTAACCACCGGACTTATCCTATCCACATGACAAAAACTTGCCCCATTCGCCATCCTCCTTCAACTTTACCCCCTTCTCAACCCAGACATACTTATAGCTTTAGGAGTTACCTCCATTGTCATTGGGGGCTGAAGTGGACTCAACCAAACACAACTACGAAAAATCCTAGCATACTCATCAATCGCACACCTAGGGTGAATAATTACCATTATCCACTTCGCCCCTAACCTAACCCTATTAAACCTCACCCTGTATATTATTATAACAACTTCAATATTCCTTTTATTCAACACCCTTAATTCAACAAAAATTAATACAATCTCCGTATCAGCCACTAAATCCCCACTACTCTCAATCATAACACTACTTACTCTACTCTCATTAGGGGGTTTGCCTCCCCTCTCAGGATTTTGCCCTAAGTTAGTCAGATATACATCTATATTATTAAGTCCACATACATCTAATATATACATTATACATTACTATGTATAATACTCATTAATCGACTGTCAACTATTTCATTACATACTATGATTAATACACATTAGTAAATGTCCAACTAATACATTATATATAATTCTTAACCCCCATTTTTATGATCTATTAATATTTATATGATATCAGATTATGGTTAAATATATAATCTAGTCCCCATTTATATATATATTGTACATATGTATAATACTCATTAACTGATTACCAACTATTTCATTACACATGTGTGTATGGTACTCATTAATAAATGTTCAAATATTTCATTACATATAATTTTTAATACTTATTCTACTAATTAGAGCAAAGCCATTACTAATAATCCACTCAATTACCCCATTTTTTTCCCAACAACAGATCTGACACACCCGTCCTCTTAATAATTAATTATATTGACTGTCCATTAACGGTCACGGCTGGCGAGAACCGACCAATACCCTAATATATCCCCCTTTGCACGGTTTGTGGTACTGATAATTAATAATCCTCTAATCTTGCTCAAATGCTCGCATTTGGCACCCTCGGTTTACCCCCACTCTCATTCGCGTCAGCCTGAAATTCCTCTAGCTCCCTCGATTGTCATTCTACTCTTAATCGTCTCAAGATTTCTAGACCTCCCAGTTTTTTTTGGGGGATGAGACAATCGC
>M007EM
CCTTCTAATCCGAGCAGAACTAAGTCAACCCGGGACCCTCCTAGGTGATGATCAGATTTATAATGTCATTGTTACAGCCCACGCCTTCGTAATAATCTTTTTTATGGTCATACCAATCATGATCGGAGGATTTGGCAATTGACTTGTCCCATTAATAATCGGCTCACCAGACATAGCCTTCCCTCGCATAAATAATATAAGTTTCTGACTTTTACCTCCCTCTTTTCTTCTTCTCCTAGCTTCCGCTGGGGTTGAAGCTGGGGCCGGAACAGGTTGAACAGTCTACCCACCCCTCGCAGGAAACCTAGCCCACGCCGGGGCTTCCGTAGATTTAACAATTTTCTCCCTTCATTTGGCGGGTGTCTCATCTATTCTAGCCTCCATTAACTTCATTACCACAATTATCAACATAAAGCCCCCAGCAATTTCTCAATACCAAACACCACTATTTGTGTGGTCCATCCTTGTTACAACCGTCTTACTTCTTATAGCCCTACCAGTCCTAGCAGCTGGTATCACTATATTACTCACAGATCGCAATCTTAACACAACTTTCTTTGACCCTGCTGGAGGAGGAGACCCAATTCTATATCAACATTTACTTTTAATTTGAATAGGACTAGAAATTAATACTATAGCCATTATTCCATTAATAATTCATCAACAACATCCACGTGCAGTAGAAGCCACCACTAAATATTTCCTTACACAAGCAACAGCCTCCGCACTTCTCCTATTCGCAGGCACAACAAACGCCTGAATAACAGGACAATGAAACATTACCGACATACTTTCACCAACCTCCGCCACACTCATCACACTAGCCCTAGCCTTAAAAATTGGCCTAGCTCCTATACATTTCTGATTACCAGAAGTCCTCCAAGGACTTAACTTAACCACCGGACTTATCCTATCCACATGACAAAAACTTGCCCCATTCGCCATCCTCCTTCAACTTTACCCCCTTCTCAACCCAGACATACTTATAGCTTTAGGAGTTACCTCCATTGTCATTGGGGGCTGAAGTGGACTCAACCAAACACAACTACGAAAAATCCTAGCATACTCATCAATCGCACACCTAGGATGAATAATTACCATTATCCACTTCGCCCCTAACCTAACCCTATTAAACCTCACCCTGTATATTATTATAACAACTTCAATATTCCTTTTATTCAACACCCTTAATTCAACAAAAATTAATACAATCTCCGTATCAGCCACTAAATCCCCACTACTCTCAATCATAACACTACTTACTCTACTCTCATTAGGGGGTTTACCTCCCCTCTCAGGATTTTGCCCTAAGTTAGTCAGATATACATCTATATTATTAAGTCCACATACATCTAATATATACATTATACATTACTATGTATAATACTCATTAATCGACTGTCAACTATTTCATTACATACTATGATTAATACACATTAGTAAATGTCCAACTAATACATTATATATAATTCTTAACCCCCATTTTTATGATCTATTAATATTTATATGATATCAGATTATGGTTATATATATAATCTAGTCCCCATTTATATATATATTGTACATATGTATAATACTCATTAACTGATTACCAACTATTTCATTACACATGTGTGTATGGTACTCATTAATAAATGTTCAAATATTTCATTACATATAATTTTTAATACTTATTCTACTAATTAGAGCAAAGCCATTACTAATAATCCACTCAATTACCCCATTTTTTTCCCAACAACAGATCTGACACACCCATCCTCTTAATAATTAATTATATTGACTGTCCATTAACGGTCACGGCTGGCGAGAACCGACCAATACCCTAATATATCCCCCTTTGCACGGTTTGTGGTACTGATAATTAATAATCCTCTAATCTTGCTCAAATGCTCGCATTTGGCACCCTCGGTTTACCCCCACTCTCATTCGCGTCAGCCTGAAATTCCTCTAGCTCCCTCGATTGTCATTCTACTCTTAATCGTCTCAAGATTTCTAGACCTCCCAGTTTTTTTTTGGGGATGAAACAATTAC
>M008EM
CCTTCTAATCCGAGCAGAACTAAGTCAACCCGGGACCCTCCTAGGTGATGATCAGATTTATAATGTCATTGTTACAGCCCACGCCTTCGTAATAATCTTTTTTATGGTCATACCAATCATGATCGGAGGATTTGGCAATTGACTTGTCCCATTAATAATCGGCTCACCAGACATAGCCTTCCCTCGCATAAATAATATAAGTTTCTGACTTTTACCTCCCTCTTTTCTTCTTCTCCTAGCTTCCGCTGGGGTTGAAGCTGGGGCCGGAACAGGTTGAACAGTCTACCCACCCCTCGCAGGAAACCTAGCCCACGCCGGGGCTTCCGTAGATTTAACAATTTTCTCCCTTCATTTGGCGGGTGTCTCATCTATTCTAGCCTCCATTAACTTCATTACCACAATTATCAACATAAAGCCCCCAGCAATTTCTCAATACCAAACACCACTATTTGTGTGGTCCATCCTTGTTACAACCGTCTTACTTCTTATAGCCCTACCAGTCCTAGCAGCTGGTATCACTATATTACTCACAGATCGCAATCTTAACACAACTTTCTTTGACCCTGCTGGAGGAGGAGACCCAATTCTATATCAACATTTACTTTTAATTTGAATAGGACTAGAAATTAATACTATAGCCATTATTCCATTAATAATTCATCAACAACATCCACGTGCAGTAGAAGCCACCACTAAATATTTCCTTACACAAGCAACAGCCTCCGCACTTCTCCTATTCGCAGGCACAACAAACGCCTGAATAACAGGACAATGAAACATTACCGACATACTTTCACCAACCTCCGCCACACTCATCACACTAGCCCTAGCCTTAAAAATTGGCCTAGCTCCTATACATTTCTGATTACCAGAAGTCCTCCAAGGACTTAACTTAACCACCGGACTTATCCTATCCACATGACAAAAACTTGCCCCATTCGCCATCCTCCTTCAACTTTACCCCCTTCTCAACCCAGACATACTTATAGCTTTAGGAGTTACCTCCATTGTCATTGGGGGCTGAAGTGGACTCAACCAAACACAACTACGAAAAATCCTAGCATACTCATCAATCGCACACCTAGGATGAATAATTACCATTATCCACTTCGCCCCTAACCTAACCCTATTAAACCTCACCCTGTATATTATTATAACAACTTCAATATTCCTTTTATTCAACACCCTTAATTCAACAAAAATTAATACAATCTCCGTATCAGCCACTAAATCCCCACTACTCTCAATCATAACACTACTTACTCTACTCTCATTAGGGGGTTTACCTCCCCTCTCAGGATTTTGCCCTAAGTTAGTCAGATATACATCTATATTATTAAGTCCACATACATCTAATATATACATTATACATTACTATGTATAATACTCATTAATCGACTGTCAACTATTTCATTACATACTATGATTAATACACATTAGTAAATGTCCAACTAATACATTATATATAATTCTTAACCCCCATTTTTATGATCTATTAATATTTATATGATATCAGATTATGGTTATATATATAATCTAGTCCCCATTTATATATATATTGTACATATGTATAATACTCATTAACTGATTACCAACTATTTCATTACACATGTGTGTATGGTACTCATTAATAAATGTTCAAATATTTCATTACATATAATTTTTAATACTTATTCTACTAATTAGAGCAAAGCCATTACTAATAATCCACTCAATTACCCCATTTTTTTCCCAACAACAGATCTGACACACCCATCCTCTTAATAATTAATTATATTGACTGTCCATTAACGGTCACGGCTGGCGAGAACCGACCAATACCCTAATATATCCCCCTTTGCACGGTTTGTGGTACTGATAATTAATAATCCTCTAATCTTGCTCAAATGCTCGCATTTGGCACCCTCGGTTTACCCCCACTCTCATTCGCGTCAGCCTGAAATTCCTCTAGCTCCCTCGATTGTCATTCTACTCTTAATCGTCTCAAGATTTCTAGACCTCCCAGTTTTTTTTTGGGGATGAGACAATTAC
>M010EM
CCTTCTAATCCGAGCAGAACTAAGTCAACCCGGGACCCTCCTAGGTGATGATCAGATTTATAATGTCATTGTTACAGCCCACGCCTTCGTAATAATCTTTTTTATGGTCATACCAATCATGATCGGAGGATTTGGCAATTGACTTGTCCCATTAATAATCGGCTCACCAGACATAGCCTTCCCTCGCATAAATAATATAAGTTTCTGACTTTTACCTCCCTCTTTTCTTCTTCTCCTAGCTTCCGCTGGGGTTGAAGCTGGGGCCGGAACAGGTTGAACAGTCTACCCACCCCTCGCAGGAAACCTAGCCCACGCCGGGGCTTCCGTAGATTTAACAATTTTCTCCCTTCATTTGGCGGGTGTCTCATCTATTCTAGCCTCCATTAACTTCATTACCACAATTATCAACATAAAGCCCCCAGCAATTTCTCAATACCAAACACCACTATTTGTGTGGTCCATCCTTGTTACAACCGTCTTACTTCTTATAGCCCTACCAGTCCTAGCAGCTGGTATCACTATATTACTCACAGATCGCAATCTTAACACAACTTTCTTTGACCCTGCTGGAGGAGGAGACCCAATTCTATATCAACATTTACTTTTAATTTGAATAGGACTAGAAATTAATACTATAGCCATTATTCCATTAATAATTCATCAACAACATCCACGTGCAGTAGAAGCCACCACTAAATATTTCCTTACACAAGCAACAGCCTCCGCACTTCTCCTATTCGCAGGCACAACAAACGCCTGAATAACAGGACAATGAAACATTACCGACATACTTTCACCAACCTCCGCCACACTCATCACACTAGCCCTAGCCTTAAAAATTGGCCTAGCTCCTATACATTTCTGATTACCAGAAGTCCTCCAAGGACTTAACTTAACCACCGGACTTATCCTATCCACATGACAAAAACTTGCCCCATTCGCCATCCTCCTTCAACTTTACCCCCTTCTCAACCCAGACATACTTATAGCTTTAGGAGTTACCTCCATTGTCATTGGGGGCTGAAGTGGACTCAACCAAACACAACTACGAAAAATCCTAGCATACTCATCAATCGCACACCTAGGATGAATAATTACCATTATCCACTTCGCCCCTAACCTAACCCTATTAAACCTCACCCTGTATATTATTATAACAACTTCAATATTCCTTTTATTCAACACCCTTAATTCAACAAAAATTAATACAATCTCCGTATCAGCCACTAAATCCCCACTACTCTCAATCATAACACTACTTACTCTACTCTCATTAGGGGGTTTACCTCCCCTCTCAGGATTTTGCCCTAAGTTAGTCAGATATACATCTATATTATTAAGTCCACATACATCTAATATATACATTATACATTACTATGTATAATACTCATTAATCGACTGTCAACTATTTCATTACATACTATGATTAATACACATTAGTAAATGTCCAACTAATACATTATATATAATTCTTAACCCCCATTTTTATGATCTATTAATATTTATATGATATCAGATTATGGTTATATATATAATCTAGTCCCCATTTATATATATATTGTACATATGTATAATACTCATTAACTGATTACCAACTATTTCATTACACATGTGTGTATGGTACTCATTAATAAATGTTCAAATATTTCATTACATATAATTTTTAATACTTATTCTACTAATTAGAGCAAAGCCATTACTAATAATCCACTCAATTACCCCATTTTTTTCCCAACAACAGATCTGACACACCCATCCTCTTAATAATTAATTATATTGACTGTCCATTAACGGTCACGGCTGGCGAGAACCGACCAATACCCTAATATATCCCCCTTTGCACGGTTTGTGGTACTGATAATTAATAATCCTCTAATCTTGCTCAAATGCTCGCATTTGGCACCCTCGGTTTACCCCCACTCTCATTCGCGTCAGCCTGAAATTCCTCTAGCTCCCTCGATTGTCATTCTACTCTTAATCGTCTCAAGATTTCTAGACCTCCCAGTTTTTTTTTGGGGATGAGACAATTAC
>M012EM
CCTTCTAATCCGAGCAGAACTAAGTCAACCCGGGACCCTCCTAGGTGATGATCAGATTTATAATGTCATTGTTACAGCCCACGCCTTCGTAATAATCTTTTTTATGGTCATACCAATCATGATCGGAGGATTTGGCAATTGACTTGTCCCATTAATAATCGGCTCACCAGACATAGCCTTCCCTCGCATAAATAATATAAGTTTCTGACTTTTACCTCCCTCTTTTCTTCTTCTCCTAGCTTCCGCTGGGGTTGAAGCTGGGGCCGGAACAGGTTGAACAGTCTACCCACCCCTCGCAGGAAACCTAGCCCACGCTGGGGCTTCCGTAGATTTAACAATTTTCTCCCTTCATTTGGCGGGTGTCTCATCTATTCTAGCCTCCATTAATTTCATTACCACAATTATCAACATAAAACCCCCAGCAATTTCTCAATACCAAACACCACTATTTGTGTGGTCCATCCTTGTTACAACCGTCTTACTTCTTATAGCCCTACCAGTCCTAGCAGCTGGTATCACTATATTACTCACAGATCGCAATCTTAACACAACTTTCTTTGACCCTGCTGGAGGAGGAGACCCAATTCTATATCAACATTTACTTTTAATTTGAATAGGACTAGAAATTAATACTATAGCCATTATTCCATTAATAATTCATCAACAACATCCACGTGCAGTAGAAGCCACCACTAAATATTTCCTTACACAAGCAACAGCCTCCGCACTTCTCTTATTCGCAGGCACAACAAACGCCTGAATAACAGGACAATGAAACATTACCGACATACTTTCACCAACCTCCGCCACACTCATCACACTAGCCCTAGCCTTAAAAATTGGCCTAGCTCCTATACATTTCTGATTACCAGAAGTCCTCCAAGGACTTAACTTAACCACCGGACTTATCCTATCCACATGACAAAAACTTGCCCCATTCGCCATCCTCCTTCAACTTTACCCCCTTCTCAACCCAGACATACTTATAGCTTTAGGAGTTACCTCCATTGTCATTGGGGGCTGAAGTGGACTCAACCAAACACAACTACGAAAAATCCTAGCATACTCATCAATCGCACACCTAGGGTGAATAATTACCATTATCCACTTCGCCCCTAACCTAACCCTATTAAACCTCACCCTGTATATTATTATAACAACTTCAATATTCCTTTTATTCAACACCCTTAATTCAACAAAAATTAATACAATCTCCGTATCAGCCACTAAATCCCCACTACTCTCAATCATAACACTACTTACTCTACTCTCATTAGGGGGTTTACCTCCCCTCTCAGGATTTTGCCCTAAGTTAGTCAGATATACATCTATATTATTAAGTCCACATACATCTAATATATACATTATACATTACTATGTATAATACTCATTAATCGACTGTCAACTATTTCATTACATACTATGATTAATACACATTAGTAAATGTCCAACTAATACATTATATATAATTCTTAACCCCCATTTTTATGATCTATTAATATTTATATGATATCAGATTATGGTTATATATATAATCTAGTCCCCATTTATATATATATTGTACATATGTATAATACTCATTAACTGATTACCAACTATTTCATTACACATGTGTGTATGGTACTCATTAATAAATGTTCAAATATTTCATTACATATAATTTTTAATACTTATTCTATTAATTAGAGCAAAGCCATTACTAATAATCCACTCAATTACCCCATTTTTTTCCTAACAACAGATCTGACACACCCGTCCTCTTAATAATTAATTATATTGACTGTCCATTAACGGTCACGGCTGGCGAGAACCGACCAATACCCTAATATATCCCCCTTTGCACGGTTTGTGGTACTGATAATTAATAATCCTCTAATCTTGCTCAAATGCTCGCATTTGGCACCCTCGGTTTACCCCCACTCTCATTCGCGTCAGCCTGAAATTCCTCTAGCTCCCTCGATTGTCATTCTACTCTTAATCGTCTCAAGATTTCTAGACCTCCCAGTTTTTTTTGGGGGATGAAACCATTAC
>M014EM
CCTTCTAATCCGAGCAGAACTAAGTCAACCCGGGACCCTCCTAGGTGATGATCAGATTTATAATGTCATTGTTACAGCCCACGCCTTCGTAATAATCTTTTTTATGGTCATACCAATCATGATCGGAGGATTTGGCAATTGACTTGTCCCATTAATAATCGGCTCACCAGACATAGCCTTCCCTCGCATAAATAATATAAGTTTCTGACTTTTACCTCCCTCTTTTCTTCTTCTCCTAGCTTCCGCTGGGGTTGAAGCTGGGGCCGGAACAGGTTGAACAGTCTACCCACCCCTCGCAGGAAACCTAGCCCACGCTGGGGCTTCCGTAGATTTAACAATTTTCTCCCTTCATTTGGCGGGTGTCTCATCTATTCTAGCCTCCATTAATTTCATTACCACAATTATCAACATAAAACCCCCAGCAATTTCTCAATACCAAACACCACTATTTGTGTGGTCCATCCTTGTTACAACCGTCTTACTTCTTATAGCCCTACCAGTCCTAGCAGCTGGTATCACTATATTACTCACAGATCGCAATCTTAACACAACTTTCTTTGACCCTGCTGGAGGAGGAGACCCAATTCTATATCAACATTTACTTTTAATTTGAATAGGACTAGAAATTAATACTATAGCCATTATTCCATTAATAATTCATCAACAACATCCACGTGCAGTAGAAGCCACCACTAAATATTTCCTTACACAAGCAACAGCCTCCGCACTTCTCTTATTCGCAGGCACAACAAACGCCTGAATAACAGGACAATGGAACATTACCGACATACTTTCACCAACCTCCGCCACACTCATCACACTAGCCCTAGCCTTAAAAATTGGCCTAGCTCCTATACATTTCTGATTACCAGAAGTCCTCCAAGGACTTAACTTAACCACCGGACTTATCCTATCCACATGACAAAAACTTGCCCCATTCGCCATCCTCCTTCAACTTTACCCCCTTCTCAACCCAGACATACTTATAGCTTTAGGAGTTACCTCCATTGTCATTGGGGGCTGAAGTGGACTCAACCAAACACAACTACGAAAAATCCTAGCATACTCATCAATCGCACACCTAGGGTGAATAATTACCATTATCCACTTCGCCCCTAACCTAACCCTATTAAACCTCACCCTGTATATTATTATAACAACTTCAATATTCCTTTTATTCAACACCCTTAATTCAACAAAAATTAATACAATCTCCGTATCAGCCACTAAATCCCCACTACTCTCAATCATAACACTACTTACTCTACTCTCATTAGGGGGTTTACCTCCCCTCTCAGGATTTTGCCCTAAGTTAGTCAGATATACATCTATATTATTAAGTCCACATACATCTAATATATACATTATACATTACTATGTATAATACTCATTAATCGACTGTCAACTATTTCATTACATACTATGATTAATACACATTAGTAAATGTCCAACTAATACATTATATATAATTCTTAACCCCCATTTTTATGATCTATTAATATTTATATGATATCAGATTATGGTTATATATATAATCTAGTCCCCATTTATATATATATTGTACATATGTATAATACTCATTAACTGATTACCAACTATTTCATTACACATGTGTGTATGGTACTCATTAATAAATGTTCAAATATTTCATTGCATATAATTTTTAATACTTATTCTATTAATTAGAGCAAAGCCATTACTAATAATCCACTCAATTACCCCATTTTTTTCCTAACAACAGATCTGACACACCCGTCCTCTTAATAATTAATTATATTGACTGTCCATTAACGGTCACGGCTGGCGAGAACCGACCAATACCCTAATATATCCCCCTTTGCACGGTTTGTGGTACTGATAATTAATAATCCTCTAATCTTGCTCAAATGCTCGCATTTGGCACCCTCGGTTTACCCCCACTCTCATTCGCGTCAGCCTGAAATTCCTCTAGCTCCCTCGATTGTCATTCTACTCTTAATCGTCTCAAGATTTCTAGGCCTCCCAGTTTTTTTTGGGGGATGAAACCATCAC
>M015EM
CCTTCTAATCCGAGCAGAACTAAGTCAACCCGGGACCCTCCTAGGTGATGATCAGATTTATAATGTCATTGTTACAGCCCACGCCTTCGTAATAATCTTTTTTATGGTCATACCAATCATGATCGGAGGATTTGGCAATTGACTTGTCCCATTAATAATCGGCTCACCAGACATAGCCTTCCCTCGCATAAATAATATAAGTTTCTGACTTTTACCTCCCTCTTTTCTTCTTCTCCTAGCTTCCGCTGGGGTTGAAGCTGGGGCCGGAACAGGTTGAACAGTCTACCCACCCCTCGCAGGAAACCTAGCCCACGCTGGGGCTTCCGTAGATTTAACAATTTTCTCCCTTCATTTGGCGGGTGTCTCATCTATTCTAGCCTCCATTAATTTCATTACCACAATTATCAACATAAAACCCCCAGCAATTTCTCAATACCAAACACCACTATTTGTGTGGTCCATCCTTGTTACAACCGTCTTACTTCTTATAGCCCTACCAGTCCTAGCAGCTGGTATCACTATATTACTCACAGATCGCAATCTTAACACAACTTTCTTTGACCCTGCTGGAGGAGGAGACCCAATTCTATATCAACATTTACTTTTAATTTGAATAGGACTAGAAATTAATACTATAGCCATTATTCCATTAATAATTCATCAACAACATCCACGTGCAGTAGAAGCCACCACTAAATATTTCCTTACACAAGCAACAGCCTCCGCACTTCTCTTATTCGCAGGCACAACAAACGCCTGAATAACAGGACAATGAAACATTACCGACATACTTTCACCAACCTCCGCCACACTCATCACACTAGCCCTAGCCTTAAAAATTGGCCTAGCTCCTATACATTTCTGATTACCAGAAGTCCTCCAAGGACTTAACTTAACCACCGGACTTATCCTATCCACATGACAAAAACTTGCCCCATTCGCCATCCTCCTTCAACTTTACCCCCTTCTCAACCCAGACATACTTATAGCTTTAGGAATTACCTCCATTGTCATTGGGGGCTGAAGTGGACTCAACCAAACACAACTACGAAAAATCCTAGCATATTCATCAATCGCACACCTAGGGTGAATAATTACCATTATCCACTTCGCCCCTAACCTAACCCTATTAAACCTCACCCTGTATATTATTATAACAACTTCAATATTCCTTTTATTCAACACCCTTAATTCAACAAAAATTAATACAATCTCCGTATCAGCCACTAAATCCCCACTACTCTCAATCATAACACTACTTACTCTACTCTCATTAGGGGGTTTACCTCCCCTCTCAGGATTTTGCCCTAAGTTAGTCAGATATACATCTATATTATTAAGTCCACATACATCTAATATATACATTATACATTACTATGTATAATACTCATTAATCGACTGTCAACTATTTCATTACATACTATGATTAATACACATTAGTAAATGTCCAACTAATACATTATATATAATTCTTAACCCCCATTTTTATGATCTATTAATATTTATATGATATCAGATTATGGTTATATATATAATCTAGTCCCCATTTATATATATATTGTACATATGTATAATACTCATTAACTGATTACCAACTATTTCATTACACATGTGTGTATGGTACTCATTAATAAATGTTCAAATATTTCATTGCATATAATTTTTAATACTTATTCTATTAATTAGAGCAAAGCCATTACTAATAATCCACTCAATTACCCCATTTTTTTCCTAACAACAGATCTGACACACCCGTCCTCTTAATAATTAATTATATTGACTGTCCATTAACGGTCACGGCTGGCGAGAACCGACCAATACCCTAATATATCCCCCTTTGCACGGTTTGTGGTACTGATAATTAATAATCCTCTAATCTTGCTCAAATGCTCGCATTTGGCACCCTCGGTTTACCCCCACTCTCATTCGCGTCAGCCTGAAATTCCTCTAGCTCCCTCGATTGTCATTCTACTCTTAATCGTCTCAAGATTTCTAGGCCTCCCAGTTTTTTTTGGGGGATGAAACAATCAC
>M017EM
CCTTCTAATCCGAGCAGAACTAAGTCAACCCGGGACCCTCCTAGGTGATGATCAGATTTATAATGTCATTGTTACAGCCCACGCCTTCGTAATAATCTTTTTTATGGTCATACCAATCATGATCGGAGGATTTGGCAATTGACTTGTCCCATTAATAATCGGCTCACCAGACATAGCCTTCCCTCGCATAAATAATATAAGTTTCTGACTTTTACCTCCCTCTTTTCTTCTTCTCCTAGCTTCCGCTGGGGTTGAAGCTGGGGCCGGAACAGGTTGAACAGTCTACCCACCCCTCGCAGGAAACCTAGCCCACGCTGGGGCTTCCGTAGATTTAACAATTTTCTCCCTTCATTTGGCGGGTGTCTCATCTATTCTAGCCTCCATTAATTTCATTACCACAATTATCAACATAAAACCCCCAGCAATTTCTCAATACCAAACACCACTATTTGTGTGGTCCATCCTTGTTACAACCGTCTTACTTCTTATAGCCCTACCAGTCCTAGCAGCTGGTATCACTATATTACTCACAGATCGCAATCTTAACACAACTTTCTTTGACCCTGCTGGAGGAGGAGACCCAATTCTATATCAACATTTACTTTTAATTTGAATAGGACTAGAAATTAATACTATAGCCATTATTCCATTAATAATTCATCAACAACATCCACGTGCAGTAGAAGCCACCACTAAATATTTCCTTACACAAGCAACAGCCTCCGCACTTCTCTTATTCGCAGGCACAACAAACGCCTGAATAACAGGACAATGAAACATTACCGACATACTTTCACCAACCTCCGCCACACTCATCACACTAGCCCTAGCCTTAAAAATTGGCCTAGCTCCTATACATTTCTGATTACCAGAAGTCCTCCAAGGACTTAACTTAACCACCGGACTTATCCTATCCACATGACAAAAACTTGCCCCATTCGCCATCCTCCTTCAACTTTACCCCCTTCTCAACCCAGACATACTTATAGCTTTAGGAGTTACCTCCATTGTCATTGGGGGCTGAAGTGGACTCAACCAAACACAACTACGAAAAATCCTAGCATACTCATCAATCGCACACCTAGGGTGAATAATTACCATTATCCACTTCGCCCCTAACCTAACCCTATTAAACCTCACCCTGTATATTATTATAACAACTTCAATATTCCTTTTATTCAACACCCTTAATTCAACAAAAATTAATACAATCTCCGTATCAGCCACTAAATCCCCACTACTCTCAATCATAACACTACTTACTCTACTCTCATTAGGGGGTTTACCTCCCCTCTCAGGATTTTGCCCTAAGTTAGTCAGATATACATCTATATTATTAAGTCCACATACATCTAATATATACATTATACATTACTATGTATAATACTCATTAATCGACTGTCAACTATTTCATTACATACTATGATTAATACACATTAGTAAATGTCCAACTAATACATTATATATAATTCTTAACCCCCATTTTTATGATCTATTAATATTTATATGATATCAGATTATGGTTATATATATAATCTAGTCCCCATTTATATATATATTGTACATATGTATAATACTCATTAACTGATTACCAACTATTTCATTACACATGTGTGTATGGTACTCATTAATAAATGTTCAAATATTTCATTGCATATAATTTTTAATACTTATTCTATTAATTAGAGCAAAGCCATTACTAATAATCCACTCAATTACCCCATTTTTTTCCTAACAACAGATCTGACACACCCGTCCTCTTAATAATTAATTATATTGACTGTCCATTAACGGTCACGGCTGGCGAGAACCGACCAATACCCTAATATATCCCCCTTTGCACGGTTTGTGGTACTGATAATTAATAATCCTCTAATCTTGCTCAAATGCTCGCATTTGGCACCCTCGGTTTACCCCCACTCTCATTCGCGTCAGCCTGAAATTCCTCTAGCTCCCTCGATTGTCATTCTACTCTTAATCGTCTCAAGATTTCTAGACCTCCCAGTTTTTTTTGGGGGATGAAACCATTAC
>M019EM
CCTTCTAATCCGAGCAGAACTAAGTCAACCCGGGACCCTCCTAGGTGATGATCAGATTTATAATGTCATTGTTACAGCCCACGCCTTCGTAATAATCTTTTTTATGGTCATACCAATCATGATCGGAGGATTTGGCAATTGACTTGTCCCATTAATAATCGGCTCACCAGACATAGCCTTCCCTCGCATAAATAATATAAGTTTCTGACTTTTACCTCCCTCTTTTCTTCTTCTCCTAGCTTCCGCTGGGGTTGAAGCTGGGGCCGGAACAGGTTGAACAGTCTACCCACCCCTCGCAGGAAACCTAGCCCACGCCGGGGCTTCCGTAGATTTAACAATTTTCTCCCTTCATTTGGCGGGTGTCTCATCTATTCTAGCCTCCATTAACTTCATTACCACAATTATCAACATAAAGCCCCCAGCAATTTCTCAATACCAAACACCACTATTTGTGTGGTCCATCCTTGTTACAACCGTCTTACTTCTTATAGCCCTACCAGTCCTAGCAGCTGGTATCACTATATTACTCACAGATCGCAATCTTAACACAACTTTCTTTGACCCTGCTGGAGGAGGAGACCCAATTCTATATCAACATTTACTTTTAATTTGAATAGGACTAGAAATTAATACTATAGCCATTATTCCATTAATAATTCATCAACAACATCCACGTGCAGTAGAAGCCACCACTAAATATTTCCTTACACAAGCAACAGCCTCCGCACTTCTCCTATTCGCAGGCACAACAAACGCCTGAATAACAGGACAATGAAACATTACCGACATACTTTCACCAACCTCCGCCACACTCATCACACTAGCCCTAGCCTTAAAAATTGGCCTAGCTCCTATACATTTCTGATTACCAGAAGTCCTCCAAGGACTTAACTTAACCACCGGACTTATCCTATCCACATGACAAAAACTTGCCCCATTCGCCATCCTCCTTCAACTTTACCCCCTTCTCAACCCAGACATACTTATAGCTTTAGGAGTTACCTCCATTGTCATTGGGGGCTGAAGTGGACTCAACCAAACACAACTACGAAAAATCCTAGCATACTCATCAATCGCACACCTAGGATGAATAATTACCATTATCCACTTCGCCCCTAACCTAACCCTATTAAACCTCACCCTGTATATTATTATAACAACTTCAATATTCCTTTTATTCAACACCCTTAATTCAACAAAAATTAATACAATCTCCGTATCAGCCACTAAATCCCCACTACTCTCAATCATAACACTACTTACTCTACTCTCATTAGGGGGTTTACCTCCCCTCTCAGGATTTTGCCCTAAGTTAGTCAGATATACATCTATATTATTAAGTCCACATACATCTAATATATACATTATACATTACTATGTATAATACTCATTAATCGACTGTCAACTATTTCATTACATACTATGATTAATACACATTAGTAAATGTCCAACTAATACATTATATATAATTCTTAACCCCCATTTTTATGATCTATTAATATTTATATGATATCAGATTATGGTTATATATATAATCTAGTCCCCATTTATATATATATTGTACATATGTATAATACTCATTAACTGATTACCAACTATTTCATTACACATGTGTGTATGGTACTCATTAATAAATGTTCAAATATTTCATTACATATAATTTTTAATACTTATTCTACTAATTAGAGCAAAGCCATTACTAATAATCCACTCAATTACCCCATTTTTTTCCCAACAACAGATCTGACACACCCATCCTCTTAATAATTAATTATATTGACTGTCCATTAACGGTCACGGCTGGCGAGAACCGACCAATACCCTAATATATCCCCCTTTGCACGGTTTGTGGTACTGATAATTAATAATCCTCTAATCTTGCTCAAATGCTCGCATTTGGCACCCTCGGTTTACCCCCACTCTCATTCGCGTCAGCCTGAAATTCCTCTAGCTCCCTCGATTGTCATTCTACTCTTAATCGTCTCAAGATTTCTAGACCTCCCAGTTTTTTTTTGGGGATGAAACAATTAC
>M020EM
CCTTCTAATCCGAGCAGAACTAAGTCAACCCGGGACCCTCCTAGGTGATGATCAGATTTATAATGTCATTGTTACAGCCCACGCCTTCGTAATAATCTTTTTTATGGTCATACCAATCATGATCGGAGGATTTGGCAATTGACTTGTCCCATTAATAATCGGCTCACCAGACATAGCCTTCCCTCGCATAAATAATATAAGTTTCTGACTTTTACCTCCCTCTTTTCTTCTTCTCCTAGCTTCCGCTGGGGTTGAAGCTGGGGCCGGAACAGGTTGAACAGTCTACCCACCCCTCGCAGGAAACCTAGCCCACGCCGGGGCTTCCGTAGATTTAACAATTTTCTCCCTTCATTTGGCGGGTGTCTCATCTATTCTAGCCTCCATTAACTTCATTACCACAATTATCAACATAAAGCCCCCAGCAATTTCTCAATACCAAACACCACTATTTGTGTGGTCCATCCTTGTTACAACCGTCTTACTTCTTATAGCCCTACCAGTCCTAGCAGCTGGTATCACTATATTACTCACAGATCGCAATCTTAACACAACTTTCTTTGACCCTGCTGGAGGAGGAGACCCAATTCTATATCAACATTTACTTTTAATTTGAATAGGACTAGAAATTAATACTATAGCCATTATTCCATTAATAATTCATCAACAACATCCACGTGCAGTAGAAGCCACCACTAAATATTTCCTTACACAAGCAACAGCCTCCGCACTTCTCCTATTCGCAGGCACAACAAACGCCTGAATAACAGGACAATGAAACATTACCGACATACTTTCACCAACCTCCGCCACACTCATCACACTAGCCCTAGCCTTAAAAATTGGCCTAGCTCCTATACATTTCTGATTACCAGAAGTCCTCCAAGGACTTAACTTAACCACCGGACTTATCCTATCCACATGACAAAAACTTGCCCCATTCGCCATCCTCCTTCAACTTTACCCCCTTCTCAACCCAGACATACTTATAGCTTTAGGAGTTACCTCCATTGTCATTGGGGGCTGAAGTGGACTCAACCAAACACAACTACGAAAAATCCTAGCATACTCATCAATCGCACACCTAGGATGAATAATTACCATTATCCACTTCGCCCCTAACCTAACCCTATTAAACCTCACCCTGTATATTATTATAACAACTTCAATATTCCTTTTATTCAACACCCTTAATTCAACAAAAATTAATACAATCTCCGTATCAGCCACTAAATCCCCACTACTCTCAATCATAACACTACTTACTCTACTCTCATTAGGGGGTTTACCTCCCCTCTCAGGATTTTGCCCTAAGTTAGTCAGATATACATCTATATTATTAAGTCCACATACATCTAATATATACATTATACATTACTATGTATAATACTCATTAATCGACTGTCAACTATTTCATTACATACTATGATTAATACACATTAGTAAATGTCCAACTAATACATTATATATAATTCTTAACCCCCATTTTTATGATCTATTAATATTTATATGATATCAGATTATGGTTATATATATAATCTAGTCCCCATTTATATATATATTGTACATATGTATAATACTCATTAACTGATTACCAACTATTTCATTACACATGTGTGTATGGTACTCATTAATAAATGTTCAAATATTTCATTACATATAATTTTTAATACTTATTCTACTAATTAGAGCAAAGCCATTACTAATAATCCACTCAATTACCCCATTTTTTTCCCAACAACAGATCTGACACACCCATCCTCTTAATAATTAATTATATTGACTGTCCATTAACGGTCACGGCTGGCGAGAACCGACCAATACCCTAATATATCCCCCTTTGCACGGTTTGTGGTACTGATAATTAATAATCCTCTAATCTTGCTCAAATGCTCGCATTTGGCACCCTCGGTTTACCCCCACTCTCATTCGCGTCAGCCTGAAATTCCTCTAGCTCCCTCGATTGTCATTCTACTCTTAATCGTCTCAAGATTTCTAGACCTCCCAGTTTTTTTTTGGGGATGAGACAATTAC
>M021EM
CCTTCTAATCCGAGCAGAACTAAGTCAACCCGGGACCCTCCTAGGTGATGATCAGATTTATAATGTCATTGTTACAGCCCACGCCTTCGTAATAATCTTTTTTATGGTCATACCAATCATGATCGGAGGATTTGGCAATTGACTTGTCCCATTAATAATCGGCTCACCAGACATAGCCTTCCCTCGCATAAATAATATAAGTTTCTGACTTTTACCTCCCTCTTTTCTTCTTCTCCTAGCTTCCGCTGGGGTTGAAGCTGGGGCCGGAACAGGTTGAACAGTCTACCCACCCCTCGCAGGAAACCTAGCCCACGCCGGGGCTTCCGTAGATTTAACAATTTTCTCCCTTCATTTGGCGGGTGTCTCATCTATTCTAGCCTCCATTAACTTCATTACCACAATTATCAACATAAAGCCCCCAGCAATTTCTCAATACCAAACACCACTATTTGTGTGGTCCATCCTTGTTACAACCGTCTTACTTCTTATAGCCCTACCAGTCCTAGCAGCTGGTATCACTATATTACTCACAGATCGCAATCTTAACACAACTTTCTTTGACCCTGCTGGAGGAGGAGACCCAATTCTATATCAACATTTACTTTTAATTTGAATAGGACTAGAAATTAATACTATAGCCATTATTCCATTAATAATTCATCAACAACATCCACGTGCAGTAGAAGCCACCACTAAATATTTCCTTACACAAGCAACAGCCTCCGCACTTCTCCTATTCGCAGGCACAACAAACGCCTGAATAACAGGACAATGAAACATTACCGACATACTTTCACCAACCTCCGCCACACTCATCACACTAGCCCTAGCCTTAAAAATTGGCCTAGCTCCTATACATTTCTGATTACCAGAAGTCCTCCAAGGACTTAACTTAACCACCGGACTTATCCTATCCACATGACAAAAACTTGCCCCATTCGCCATCCTCCTTCAACTTTACCCCCTTCTCAACCCAGACATACTTATAGCTTTAGGAGTTACCTCCATTGTCATTGGGGGCTGAAGTGGACTCAACCAAACACAACTACGAAAAATCCTAGCATACTCATCAATCGCACACCTAGGATGAATAATTACCATTATCCACTTCGCCCCTAACCTAACCCTATTAAACCTCACCCTGTATATTATTATAACAACTTCAATATTCCTTTTATTCAACACCCTTAATTCAACAAAAATTAATACAATCTCCGTATCAGCCACTAAATCCCCACTACTCTCAATCATAACACTACTTACTCTACTCTCATTAGGGGGTTTACCTCCCCTCTCAGGATTTTGCCCTAAGTTAGTCAGATATACATCTATATTATTAAGTCCACATACATCTAATATATACATTATACATTACTATGTATAATACTCATTAATCGACTGTCAACTATTTCATTACATACTATGATTAATACACATTAGTAAATGTCCAACTAATACATTATATATAATTCTTAACCCCCATTTTTATGATCTATTAATATTTATATGATATCAGATTATGGTTATATATATAATCTAGTCCCCATTTATATATATATTGTACATATGTATAATACTCATTAACTGATTACCAACTATTTCATTACACATGTGTGTATGGTACTCATTAATAAATGTTCAAATATTTCATTACATATAATTTTTAATACTTATTCTACTAATTAGAGCAAAGCCATTACTAATAATCCACTCAATTACCCCATTTTTTTCCCAACAACAGATCTGACACACCCATCCTCTTAATAATTAATTATATTGACTGTCCATTAACGGTCACGGCTGGCGAGAACCGACCAATACCCTAATATATCCCCCTTTGCACGGTTTGTGGTACTGATAATTAATAATCCTCTAATCTTGCTCAAATGCTCGCATTTGGCACCCTCGGTTTACCCCCACTCTCATTCGCGTCAGCCTGAAATTCCTCTAGCTCCCTCGATTGTCATTCTACTCTTAATCGTCTCAAGATTTCTAGACCTCCCAGTTTTTTTTTGGGGATGAGACAATTAC
>M001PO
TCTTCTAATCCGAGCAGAACTAAGTCAACCCGGGACCCTCCTAGGTGATGATCAGATTTATAATGTCATTGTTACAGCCCACGCCTTCGTAATAATCTTTTTTATGGTTATACCAATCATGATCGGAGGATTTGGCAATTGACTTGTCCCATTAATAATCGGCTCACCAGACATAGCCTTCCCTCGCATAAATAATATAAGTTTCTGACTTTTACCTCCCTCTTTTCTTCTTCTCCTAGCTTCCGCTGGGGTTGAAGCTGGGGCCGGAACAGGTTGAACAGTCTACCCACCCCTCGCAGGAAACCTAGCCCACGCCGGGGCTTCCGTAGATTTAACAATTTTCTCCCTTCATTTGGCGGGTGTCTCATCTATTCTAGCCTCCATTAACTTCATTACCACAATTATCAACATAAAACCCCCAGCAATTTCTCAATACCAAACACCACTATTTGTGTGGTCCATCCTTGTTACAACCGTCTTACTTCTTATAGCCCTACCAGTCCTAGCAGCTGGTATCACTATATTACTCACAGATCGCAATCTTAACACAACTTTCTTTGACCCTGCTGGGGGAGGAGACCCAATTCTATATCAACATTTACTTTTAATTTGAATAGGACTAGAAATTAATACTATAGCTATTATTCCATTAATAATTCATCAACAACATCCACGTGCAGTAGAAGCCACCACTAAATATTTCCTTACACAAGCAACAGCCTCCGCACTTCTCTTATTCGCAGGCACAACAAACGCCTGAATAACAGGACAATGAAACATTACCGACATACTTTCACCAACCTCCGCCACACTCATCACACTAGCCCTAGCCTTAAAAATTGGCCTAGCTCCTATACATTTCTGATTACCAGAAGTCCTCCAAGGACTTAACTTAACCACCGGACTTATCCTATCCACATGACAAAAACTTGCCCCATTCGCCATCCTCCTTCAACTTTACCCCCTTCTCAACCCAGACATACTTATAGCTTTAGGAGTTACCTCCATTGTCATTGGGGGCTGAAGTGGACTCAACCAAACACAACTACGAAAAATCCTAGCATACTCATCAATCGCACACCTAGGGTGAATAATTACCATTATCCACTTCGCCCCTAACCTAACCCTATTAAACCTCACCCTGTATATTATTATAACAACTTCAATATTCCTTTTATTCAACACCCTTAATTCAACAAAAATTAATACAATCTCCGTATCAGCCACTAAATCCCCACTACTCTCAATCATAACACTACTTACTCTACTCTCATTAGGGGGTTTGCCTCCCCTCTCAGGATTTTGCCCTAAGTTAGTCAGATATACATCTATATTATTAAGTCCACATACATCTAATATATACATTATACATTACTATGTATAATACTCATTAATCGACTGTCAACTATTTCATTACATACTATGATTAATACACATTAGTAAATGTCCAACTAATACATTATATATAATTCTTAACCCCCATTTTTATGATCTATTAATATTTATATGATATCAGATTATGGTTAAATATATAATCTAATCCCCATTTATATATATATTGTACATATGTATAATACTCATTAACTGATTACCAACTATTTCATTACACATGTGTGTATGGTACTCATTAATAAATGTTCAAATATTTCATTACATATAATTTTTAATACTTATTCTACTAATTAGAGCAAAGCCATTACTAATAATCCACTCAATTACCCCATTTTTTTCCCAACAACAGATCTGACACACCCGTCCTCTTAATAATTAATTATATTGACTGTCCATTAACGGTCACGGCTGGCGAGAACCGACCAATACCCTAATATATCCCCCTTTGCACGGTTTGTGGTACTGATAATTAATAATCCTCTAATCTTGCTCAAATGCTCGCATTTGGCACCCTCGGTTTACCCCCACTCTCATTCGCGTCAGCCTGAAATTCCTCTAGCTCCCTCGATTGTCATTCTACTCTTAATCGTCTCAAGATTTCTAGACCTCCCAGTTTTTTTTGGGGGATGAGACAATCGC
>M002PO
TCTTCTAATCCGAGCAGAACTAAGTCAACCCGGGACCCTCCTAGGTGATGATCAGATTTATAATGTCATTGTTACAGCCCACGCCTTCGTAATAATCTTTTTTATGGTTATACCAATCATGATCGGAGGATTTGGCAATTGACTTGTCCCATTAATAATCGGCTCACCAGACATAGCCTTCCCTCGCATAAATAATATAAGTTTCTGACTTTTACCTCCCTCTTTTCTTCTTCTCCTAGCTTCCGCTGGGGTTGAAGCTGGGGCCGGAACAGGTTGAACAGTCTACCCACCCCTCGCAGGAAACCTAGCCCACGCCGGGGCTTCCGTAGATTTAACAATTTTCTCCCTTCATTTGGCGGGTGTCTCATCTATTCTAGCCTCCATTAACTTCATTACCACAATTATCAACATAAAACCCCCAGCAATTTCTCAATACCAAACACCACTATTTGTGTGGTCCATCCTTGTTACAACCGTCTTACTTCTTATAGCCCTACCAGTCCTAGCAGCTGGTATCACTATATTACTCACAGATCGCAATCTTAACACAACTTTCTTTGACCCTGCTGGGGGAGGAGACCCAATTCTATATCAACATTTACTTTTAATTTGAATAGGACTAGAAATTAATACTATAGCTATTATTCCATTAATAATTCATCAACAACATCCACGTGCAGTAGAAGCCACCACAAAATATTTCCTTACACAAGCAACAGCCTCCGCACTTCTCTTATTCGCAGGCACAACAAACGCCTGAATAACAGGACAATGAAACATTACCGACATACTTTCACCAACCTCCGCCACACTCATCACACTAGCCCTAGCCTTAAAAATTGGCCTAGCTCCTATACATTTCTGATTACCAGAAGTCCTCCAAGGACTTAACTTAACCACCGGACTTATCCTATCCACATGACAAAAACTTGCCCCATTCGCCATCCTCCTTCAACTTTACCCCCTTCTCAACCCAGACATACTTATAGCTTTAGGAGTTACCTCCATTGTCATTGGGGGCTGAAGTGGACTCAACCAAACACAACTACGAAAAATCCTAGCATACTCATCAATCGCACACCTAGGGTGAATAATTACCATTATCCACTTCGCCCCTAACCTAACCCTATTAAACCTCACCCTGTATATTATTATAACAACTTCAATATTCCTTTTATTCAACACCCTTAATTCAACAAAAATTAATACAATCTCCGTATCAGCCACTAAATCCCCACTACTCTCAATCATAACACTACTTACTCTACTCTCATTAGGGGGTTTGCCTCCCCTCTCAGGATTTTGCCCTAAGTTAGTCAGATATACATCTATATTATTAAGTCCACATACATCTAATATATACATTATACATTACTATGTATAATACTCATTAATCGACTGTCAACTATTTCATTACATACTATGATTAATACACATTAGTAAATGTCCAACTAATACATTATATATAATTCTTAACCCCCATTTTTATGATCTATTAATATTTATATGATATCAGATTATGGTTAAATATATAATCTAATCCCCATTTATATATATATTGTACATATGTATAATACTCATTAACTGATTACCAACTATTTCATTACACATGTGTGTATGGTACTCATTAATAAATGTTCAAATATTTCATTACATATAATTTTTAATACTTATTCTACTAATTAGAGCAAAGCCATTACTAATAATCCACTCAATTACCCCATTTTTTTCCCAACAACAGATCTGACACACCCGTCCTCTTAATAATTAATTATATTGACTGTCCATTAACGGTCACGGCTGGCGAGAACCGACCAATACCCTAATATATCCCCCTTTGCACGGTTTGTGGTACTGATAATTAATAATCCTCTAATCTTGCTCAAATGCTCGCATTTGGCACCCTCGGTTTACCCCCACTCTCATTCGCGTCAGCCTGAAATTCCTCTAGCTCCCTCGATTGTCATTCTACTCTTAATCGTCTCAAGATTTCTAGACCTCCCAGTTTTTTTTGGGGGATGAGACAATCGC
>M003PO
CCTTCTAATCCGAGCAGAACTAAGTCAACCCGGGACCCTCCTAGGTGATGATCAGATTTATAATGTCATTGTTACAGCCCACGCCTTCGTAATAATCTTTTTTATGGTTATACCAATCATGATCGGAGGATTTGGCAATTGACTTGTCCCATTAATAATCGGCTCACCAGACATAGCCTTCCCTCGCATAAATAATATAAGTTTCTGACTTTTACCTCCCTCTTTTCTTCTTCTCCTAGCTTCCGCTGGGGTTGAAGCTGGGGCCGGAACAGGTTGAACAGTCTACCCACCCCTCGCAGGAAACCTAGCCCACGCCGGGGCTTCCGTAGATTTAACAATTTTCTCCCTTCATTTGGCGGGTGTCTCATCTATTCTAGCCTCCATTAACTTCATTACCACAATTATCAACATAAAACCCCCAGCAATTTCTCAATACCAAACACCACTATTTGTGTGGTCCATCCTTGTTACAACCGTCTTACTTCTTATAGCCCTACCAGTCCTAGCAGCTGGTATCACTATATTACTCACAGATCGCAATCTTAACACAACTTTCTTTGACCCTGCTGGGGGAGGAGACCCAATTCTATATCAACATTTACTTTTAATTTGAATAGGACTAGAAATTAATACTATAGCTATTATTCCATTAATAATTCATCAACAACATCCACGTGCAGTAGAAGCCACCACTAAATATTTCCTTACACAAGCAACAGCCTCCGCACTTCTCTTATTCGCAGGCACAACAAACGCCTGAATAACAGGACAATGAAACATTACCGACATACTTTCACCAACCTCCGCCACACTCATCACACTAGCCCTAGCCTTAAAAATTGGCCTAGCTCCTATACATTTCTGATTACCAGAAGTCCTCCAAGGACTTAACTTAACCACCGGACTTATCCTATCCACATGACAAAAACTTGCCCCATTCGCCATCCTCCTTCAACTTTACCCCCTTCTCAACCCAGACATACTTATAGCTTTAGGAGTTACCTCCATTGTCATTGGGGGCTGAAGTGGACTCAACCAAACACAACTACGAAAAATCCTAGCATACTCATCAATCGCACACCTAGGGGGAATAATTACCATTATCCACTTCGCCCCTAACCTAACCCTATTAAACCTCACCCTGTATATTATTATAACAACTTCAATATTCCTTTTATTCAACACCCTTAATTCAACAAAAATTAATACAATCTCCGTATCAGCCACTAAATCCCCACTACTCTCAATCATAACACTACTTACTCTACTCTCATTAGGGGGTTTGCCTCCCCTCTCAGGATTTTGCCCTAAGTTAGTCAGATATACATCTATATTATTAAGTCCACATACATCTAATATATACATTATACATTACTATGTATAATACTCATTAATCGACTGTCAACTATTTCATTACATACTATGATTAATACACATTAGTAAATGTCCAACTAATACATTATATATAATTCTTAACCCCCATTTTTATGATCTATTAATATTTATATGATATCAGATTATGGTTAAATATATAATCTAATCCCCATTTATATATATATTGTACATATGTATAATACTCATTAACTGATTACCAACTATTTCATTACACATGTGTGTATGGTACTCATTAATAAATGTTCAAATATTTCATTACATATAATTTTTAATACTTATTCTACTAATTAGAGCAAAGCCATTACTAATAATCCACTCAATTACCCCATTTTTTTCCCAACAACAGATCTGACACACCCGTCCTCTTAATAATTAATTATATTGACTGTCCATTAACGGTCACGGCTGGCGAGAACCGACCAATACCCTAATATATCCCCCTTTGCACGGTTTGTGGTACTGATAATTAATAATCCTCTAATCTTGCTCAAATGCTCGCATTTGGCACCCTCGGTTTACCCCCACTCTCATTCGCGTCAGCCTGAAATTCCTCTAGCTCCCTCGATTGTCATTCTACTCTTAATCGTCTCAAGATTTCTAGACCTCCCAGTTTTTTTTGGGGGATGAGACAATCGC
