# Supplementary material for: Natural history and molecular evolution of demersal Mediterranean sharks and skates inferred by comparative phylogeographic and demographic analyses
Source: PeerJ. 2018 Sep 18;6:e5560. doi: 10.7717/peerj.5560 (PMC6149499; doi:10.7717/peerj.5560)
Supplement: Supplemental Information 3 [file peerj-06-5560-s005.fas]

>G001AC
CTAATTCGCGCTGAACTAGGTCAACCTGGATCTCTTTTAGGAGATGATCAGATTTATAATGTGATCGTAACCGCCCATGCATTTGTAATAATCTTTTTTATGGTTATACCAGTAATGATTGGTGGCTTTGGAAATTGACTTGTTCCTTTAATAATTGGTGCACCAGATATAGCATTTCCTCGAATAAATAACATGAGTTTCTGGCTTCTCCCTCCTTCGTTCTTACTTCTGCTGGCCTCCGCAGGAGTAGAAGCTGGGGCAGGAACCGGATGAACTGTTTATCCACCTTTAGCAGGTAATTTAGCACATGCTGGTCCCTCTGTTGATTTAGCCATCTTCTCCCTTCATTTGGCCGGTATCTCATCAATTTTAGCCTCAATTAATTTTATTACAACTATTATTAATATAAAACCCCCAGCTATTTCTCAATATCAAACACCATTATTTGTTTGATCTATTCTTATTACCACCGTTCTTCTACTCCTTGCTCTCCCTGTTCTTGCAGCCGGAATTACAATATTATTAACAGACCGCAACCTCAACACTACATTCTTTGATCCCGCAGGTGGAGGGGACCCAATTCTCTATCAGCACAAAGCTTTTGGGCCCATACCCCAACCATGTTGGTTAAAATCCTTCCTTTACTAATGAACCCTATCGTATTAACCATTCTTATTTCAAGCTTAGGCCTAGGAACTACCTTAACATTTATTGGATCACATTGACTCCTAGTCTGAATAGGCCTCGAAATCAATACTCTAGCCATTATTCCACTAATAATTCGCCAACAACATCCTCGAGCAGTAGAAGCTACTATAAAATATTTTATTACACAAGCAACTGCCTCCACTTTATTATTATTTGCAAGCGTAACAAACGCTTGGACTTCCGGTGAGTGAAGTCTAATTGAAATAATTAATCCAACATCTGCCACACTAGCAACAACCGCACTAGCCTTAAAAATTGGCCTCGCCCCCTTACACTTTTGATTACCTGAAGTTCTCCAAGGGTTGGATCTAACCACAGGTCTAATCCTTTCAACCTGACAAAAATTAGCCCCATTTGCCATCTTACTACAACTCCACCCCATTCTTGATCCTAATTTATTGTTATCTTTTGGTATTCTTTCAACAATAGTTGGAGGCTGGGGGGGACTAAATCAAACACAACTACGAAAAATTCTAGCCTATTCATCAATTGCTAATCTTGGATGAATAATTACAATTTTACACTACGCCCCTAACCTCACCCTACTTAATCTAATTCAAAATTTTGGTTTTTGTACGTCAGTCTGACATATATGTGATATAGCCCACATACCTTAATATACCACATACTACCCATATTCCATAGTGCCTAATACAGATATTCCCCTACTATATAACATGTATATGCTTAGTCCCCATATATCTATATGCCCCTATATCATTACATACTATGCTTAATACACATTAATCTACTGTCAGCTATATCATTTCATACTATTTTTAACCCTCATTAACTTATTATCTACGGTTTCATTACATAAAATTATTGATTCTACCCTACTTTACTTATTATTAATAATGCGGGTTGGAAAGAAACCCGTATCCCGCTATTTATAGGAAAAAATTGTTCGGTTTGTGGCACATACCTGTCTAATCCCCACCGATTTATCAAAATTGGCATCTGATTACTGCTCGAGATACATATAATCCTTGATCTCGTCAGCTTGAATATCCCCTAGCTCCCTTTAATGGCATATAATCCTTGATCGTCTCAAGATTTATCGACCTCCCAGCTTTTTTTTTTCGGTATGAAGCAAATCGCTATTCCCCGGAAGGGCTGATCTGGGTCATTAAGGTAAACTTGGGCTATTCTCGACACTATCTTAACAACCTCATTACTCTCATTCATGAAATTAGATTGTCAAAATCAGCATAACTGAAAGGGA
>G002AC
CTAATTCGCGCTGAACTAGGTCAACCTGGATCTCTTTTAGGAGATGATCAGATTTATAATGTGATCGTAACCGCCCATGCATTTGTAATAATCTTTTTTATGGTTATACCAGTAATGATTGGTGGCTTTGGAAATTGACTTGTTCCTTTAATAATTGGTGCACCAGATATAGCATTTCCTCGAATAAATAACATGAGTTTCTGGCTTCTCCCTCCTTCGTTCTTACTTCTGCTGGCCTCCGCAGGAGTAGAAGCTGGGGCAGGAACCGGATGAACTGTTTATCCACCTTTAGCAGGTAATTTAGCACATGCTGGTCCCTCTGTTGATTTAGCCATCTTCTCCCTTCATTTGGCCGGTATCTCATCAATTTTAGCCTCAATTAATTTTATTACAACTATTATTAATATAAAACCCCCAGCTATTTCTCAATATCAAACACCATTATTTGTTTGATCTATTCTTATTACCACCGTTCTTCTACTCCTTGCTCTCCCTGTTCTTGCAGCCGGAATTACAATATTATTAACAGACCGCAACCTCAACACTACATTCTTTGATCCCGCAGGTGGAGGGGACCCAATTCTCTATCAGCACAAAGCTTTTGGGCCCATACCCCAACCATGTTGGTTAAAATCCTTCCTTTACTAATGAACCCTATCGTATTAACCATTCTTATTTCAAGCTTAGGCCTAGGAACTACCTTAACATTTATTGGATCACATTGACTCCTAGTCTGAATAGGCCTCGAAATCAATACTCTAGCCATTATTCCACTAATAATTCGCCAACAACATCCTCGAGCAGTAGAAGCTACTATAAAATATTTTATTACACAAGCAACTGCCTCCACTTTATTATTATTTGCAAGCGTAACAAACGCTTGGACTTCCGGTGAGTGAAGTCTAATTGAAATAATTAATCCAACATCTGCCACACTAGCAACAACCGCACTAGCCTTAAAAATTGGCCTCGCCCCCTTACACTTTTGATTACCTGAAGTTCTCCAAGGGTTGGATCTAACCACAGGTCTAATCCTTTCAACCTGACAAAAATTAGCCCCATTTGCCATCTTACTACAACTCCACCCCATTCTTGATCCTAATTTATTGTTATCTTTTGGTATTCTTTCAACAATAGTTGGAGGCTGGGGGGGACTAAATCAAACACAATTACGAAAAATTCTAGCCTATTCATCAATTGCTAATCTTGGATGAATAATTACAATTTTACACTACGCCCCTAACCTCACCCTACTTAATCTAATCCAAAATTTTGGTTTTTGTACGTCAGTCTGACATATATGTGATATAGCCCACATACCTTAATATACCACATACTACCCATATTCCATAGTGCCTAATACAGATATTCCCCTACTATATAACATGTATATGCTTAGTCCCCATATATCTATATGCCCCTATATCATTACATACTATGCTTAATACACATTAATCTACTGTCAGCTATATCATTTCATATTATTTTTAACCCTCATTAACTTATTATCTACGGTTTCATTACATAAAATTATTGATTCTACCCTACTTTACTTATTATTAATAATGCGGGTTGGAAAGAAACCCGTATCCCGCTATTTATAGGAAAAAATTGTTCGGTTTGTGGCACATACCTGTCTAATCCCCACCAATTTATCAAAATTGGCATCTGATTACTGCTCGAGATACATATAATCCTTGATCTCGTCAGCTTGAATATCCCCTAGCTCCCTTTAATGGCATATAATCCTTGATCGTCTCAAGATTTATCGACCTCCCAGCTTTTTTTTTTCGGTATGAAGCAAATCGCTATTCCCCGGAAGGGCTGATCTGGGTCATTAAGGTAAACTTGGGCTATTCTCGACACTATCTTATCAACCTCATTACTCTCATTCATGAAATTAAATTGTCAAAATCAGCATAACTGAAAGGGA
>G003AC
CTAATTCGCGCTGAACTAGGTCAACCTGGATCTCTTTTAGGAGATGATCAGATTTATAATGTGATCGTAACCGCCCATGCATTTGTAATAATCTTTTTTATGGTTATACCAGTAATGATTGGTGGCTTTGGAAATTGACTTGTTCCTTTAATAATTGGTGCACCAGATATAGCATTTCCTCGAATAAATAACATGAGTTTCTGGCTTCTCCCTCCTTCGTTCTTACTTCTGCTGGCCTCCGCAGGAGTAGAAGCTGGGGCAGGAACCGGATGAACTGTTTATCCACCTTTAGCAGGTAATTTAGCACATGCTGGTCCCTCTGTTGATTTAGCCATCTTCTCCCTTCATTTGGCCGGTATCTCATCAATTTTAGCCTCAATTAATTTTATTACAACTATTATTAATATAAAACCCCCAGCTATTTCTCAATATCAAACACCATTATTTGTTTGATCTATTCTTATTACCACCGTTCTTCTACTCCTTGCTCTCCCTGTTCTTGCAGCCGGAATTACAATATTATTAACAGACCGCAACCTCAACACTACATTCTTTGATCCCGCAGGTGGAGGGGACCCAATTCTCTATCAACACAAAGCTTTTGGGCCCATACCCCAACCATGTTGGTTAAAATCCTTCCTTTACTAATGAACCCTATCGTATTAACCATTCTTATTTCAAGCTTAGGCCTAGGAACTACCTTAACATTTATTGGATCACATTGACTCCTAGTCTGAATAGGCCTCGAAATCAATACTCTAGCCATTATTCCACTAATAATTCGCCAACAACATCCTCGAGCAGTAGAAGCTACTATAAAATATTTTATTACACAAGCAACTGCCTCCACTTTATTATTATTTGCAAGCGTAACAAACGCTTGGACTTCCGGTGAGTGAAGTCTAATTGAAATAATTAATCCAACATCTGCCACACTAGCAACAACCGCACTAGCCTTAAAAATTGGCCTCGCCCCCTTACACTTTTGATTACCTGAAGTTCTCCAAGGGTTGGATCTAACCACAGGTCTAATCCTTTCAACCTGACAAAAATTAGCCCCATTTGCCATCTTACTACAACTCCACCCCATTCTTGATCCTAATTTATTGTTATCTTTTGGTATTCTTTCAACAATAGTTGGAGGCTGGGGGGGACTAAATCAAACACAACTACGAAAAATTCTAGCCTATTCATCAATTGCTAATCTTGGATGAATAATTACAATTTTACACTACGCCCCTAACCTCACCCTACTTAATCTAATCCAAAATTTTGGTTTTTGTACGTCAGTCTGACATATATGTGATATAGCCCACATACCTTAATATACCACATACTACCCATATTCCATAGTGCCTAATACAGATATTCCCCTACTATATAACATGTATATGCTTAGTCCCCATATATCTATATGCCCCTATATCATTACATACTATGCTTAATACACATTAATCTACTGTCAGCTATATCATTTCATATTATTTTTAACCCTCATTAACTTATTATCTACGGTTTCATTACATAAAATTATTGATTCTACCCTACTTTACTTATTATTAATAATGCGGGTTGGAAAGAAACCCGTATCCCGCTATTTATAGGAAAAAATTGTTCGGTTTGTGGCACATACCTGTCTAATCCCCACCAATTTATCAAAATTGGCATCTGATTACTGCTCGAGATACATATAATCCTTGATCTCGTCAGCTTGAATATCCCCTAGCTCCCTTTAATGGCATATAATCCTTGATCGTCTCAAGATTTATCGACCTCCCAGCTTTTTTTTTTCGGTATGAAGCAAATCGCTATTCCCCGGAAGGGCTGATCTGGGTCATTAAGGTAAACTTGGGCTATTCTCGACACTATCTTATCAACCTCATTACTCTCATTCATGAAATTAGATTGTCGAAATCAGCATAACTGAAAGGGA
>G004AC
CTAATTCGCGCTGAACTAGGTCAACCTGGATCTCTTTTAGGAGATGATCAGATTTATAATGTGATCGTAACCGCCCATGCATTTGTAATAATCTTTTTTATGGTTATACCAGTAATGATTGGTGGCTTTGGAAATTGACTTGTTCCTTTAATAATTGGTGCACCAGATATAGCATTTCCTCGAATAAATAACATGAGTTTCTGGCTTCTCCCTCCTTCGTTCTTACTTCTGCTGGCCTCCGCAGGAGTAGAAGCTGGGGCAGGAACCGGATGAACTGTTTATCCACCTTTAGCAGGTAATTTAGCACATGCTGGTCCCTCTGTTGATTTAGCCATCTTCTCCCTTCATTTGGCCGGTATCTCATCAATTTTAGCCTCAATTAATTTTATTACAACTATTATTAATATAAAACCCCCAGCTATTTCTCAATATCAAACACCATTATTTGTTTGATCTATTCTTATTACCACCGTTCTTCTACTCCTTGCTCTCCCTGTTCTTGCAGCCGGAATTACAATATTATTAACAGACCGCAACCTCAACACTACATTCTTTGATCCCGCAGGTGGAGGGGACCCAATTCTCTATCAGCACAAAGCTTTTGGGCCCATACCCCAACCATGTTGGTTAAAATCCTTCCTTTACTAATGAACCCTATCGTATTAACCATTCTTATTTCAAGCTTAGGCCTAGGAACTACCTTAACATTTATTGGATCACATTGACTCCTAGTCTGAATAGGCCTCGAAATCAATACTCTAGCCATTATTCCACTAATAATTCGCCAACAACATCCTCGAGCAGTAGAAGCTACTATAAAATATTTTATTACACAAGCAACTGCCTCCACTTTATTATTATTTGCAAGCGTAACAAACGCTTGGACTTCCGGTGAGTGAAGTCTAATTGAAATAATTAATCCAACATCTGCCACACTAGCAACAACCGCACTAGCCTTAAAAATTGGCCTCGCCCCCTTACACTTTTGATTACCTGAAGTTCTCCAAGGGTTGGATCTAACCACAGGTCTAATCCTTTCAACCTGACAAAAATTAGCCCCATTTGCCATCTTACTACAACTCCACCCCATTCTTGATCCTAATTTATTGTTATCTTTTGGTATTCTTTCAACAATAGTTGGAGGCTGGGGGGGACTAAATCAAACACAATTACGAAAAATTCTAGCCTATTCATCAATTGCTAATCTTGGATGAATAATTACAATTTTACACTACGCCCCTAACCTCACCCTACTTAATCTAATCCAAAATTTTGGTTTTTGTACGTCAGTCTGACATATATGTGATATAGCCCACATACCTTAATATACCACATACTACCCATATTCCATAGTGCCTAATACAGATATTCCCCTACTATATAACATGTATATGCTTAGTCCCCATATATCTATATGCCCCTATATCATTACATACTATGCTTAATACACATTAATCTACTGTCAGCTATATCATTTCATATTATTTTTAACCCTCATTAACTTATTATCTACGGTTTCATTACATAAAATTATTGATTCTACCCTACTTTACTTATTATTAATAATGCGGGTTGGAAAGAAACCCGTATCCCGCTATTTATAGGAAAAAATTGTTCGGTTTGTGGCACATACCTGTCTAATCCCCACCAATTTATCAAAATTGGCATCTGATTACTGCTCGAGATACATATAATCCTTGATCTCGTCAGCTTGAATATCCCCTAGCTCCCTTTAATGGCATATAATCCTTGATCGTCTCAAGATTTATCGACCTCCCAGCTTTTTTTTTTCGGTATGAAGCAAATCGCTATTCCCCGGAAGGGCTGATCTGGGTCATTAAGGTAAACTTGGGCTATTCTCGACACTATCTTATCAACCTCATTACTCTCATTCATGAAATTAGATTGTCGAAATCAGCATAACTGAAAGGGA
>G005AC
CTAATTCGCGCTGAACTAGGTCAACCTGGATCTCTTTTAGGAGATGATCAGATTTATAATGTGATCGTAACCGCCCATGCATTTGTAATAATCTTTTTTATGGTTATACCAGTAATGATTGGTGGCTTTGGAAATTGACTTGTTCCTTTAATAATTGGTGCACCAGATATAGCATTTCCTCGAATAAATAACATGAGTTTCTGGCTTCTCCCTCCTTCGTTCTTACTTCTGCTGGCCTCCGCAGGAGTAGAAGCTGGGGCAGGAACCGGATGAACTGTTTATCCACCTTTAGCAGGTAATTTAGCACATGCTGGTCCCTCTGTTGATTTAGCCATCTTCTCCCTTCATTTGGCCGGTATCTCATCAATTTTAGCCTCAATTAATTTTATTACAACTATTATTAATATAAAACCCCCAGCTATTTCTCAATATCAAACACCATTATTTGTTTGATCTATTCTTATTACCACCGTTCTTCTACTCCTTGCTCTCCCTGTTCTTGCAGCCGGAATTACAATATTATTAACAGACCGCAACCTCAACACTACATTCTTTGATCCCGCAGGTGGAGGGGACCCAATTCTCTATCAGCACAAAGCTTTTGGGCCCATACCCCAACCATGTTGGTTAAAATCCTTCCTTTACTAATGAACCCTATCGTATTAACCATTCTTATTTCAAGCTTAGGCCTAGGAACTACCTTAACATTTATTGGATCACATTGACTCCTAGTCTGAATAGGCCTCGAAATCAATACTCTAGCCATTATTCCACTAATAATTCGCCAACAACATCCTCGAGCAGTAGAAGCTACTATAAAATATTTTATTACACAAGCAACTGCCTCCACTTTATTATTATTTGCAAGCGTAACAAACGCTTGGACTTCCGGTGAGTGAAGTCTAATTGAAATAATTAATCCAACATCTGCCACACTAGCAACAACCGCACTAGCCTTAAAAATTGGCCTCGCCCCCTTACACTTTTGATTACCTGAAGTTCTCCAAGGGTTGGATCTAACCACAGGTCTAATCCTTTCAACCTGACAAAAATTAGCCCCATTTGCCATCTTACTACAACTCCACCCCATTCTTGATCCTAATTTATTGTTATCTTTTGGTATTCTTTCAACAATAGTTGGAGGCTGGGGGGGACTAAATCAAACACAACTACGAAAAATTCTAGCCTATTCATCAATTGCTAATCTTGGATGAATAATTACAATTTTACACTACGCCCCTAACCTCACCCTACTTAATCTAATCCAAAATTTTGGTTTTTGTACGTCAGTCTGACATATATGTGATATAGCCCACATACCTTAATATACCACATACTACCCATATTCCATAGTGCCTAATACAGATATTCCCCTACTATATAACATGTATATGCTTAGTCCCCATATATCTATATGCCCCTATATCATTACATACTATGCTTAATACACATTAATCTACTGTCAGCTATATCATTTCATATTATTTTTAACCCTCATTAACTTATTATCTACGGTTTCATTACATAAAATTATTGATTCTACCCTACTTTACTTATTATTAATAATGCGGGTTGGAAAGAAACCCGTATCCCGCTATTTATAGGAAAAAATTGTTCGGTTTGTGGCACATACCTGTCTAATCCCCACCAATTTATCAAAATTGGCATCTGATTACTGCTCGAGATACATATAATCCTTGATCTCGTCAGCTTGAATATCCCCTAGCTCCCTTTAATGGCATATAATCCTTGATCGTCTCAAGATTTATCGACCTCCCAGCTTTTTTTTTTCGGTATGAAGCAAATCGCTATTCCCCGGAAGGGCTGATCTGGGTCATTAAGGTAAACTTGGGCTATTCTCGACACTATCTTATCAACCTCATTACTCTCATTCATGAAATTAGATTGTCGAAATCAGCATAACTGAAAGGGA
>G006AC
CTAATTCGCGCTGAACTAGGTCAACCTGGATCTCTTTTAGGAGATGATCAGATTTATAATGTGATCGTAACCGCCCATGCATTTGTAATAATCTTTTTTATGGTTATACCAGTAATGATTGGTGGCTTTGGAAATTGACTTGTTCCTTTAATAATTGGTGCACCAGATATAGCATTTCCTCGAATAAATAACATGAGTTTCTGGCTTCTCCCTCCTTCGTTCTTACTTCTGCTGGCCTCCGCAGGAGTAGAAGCTGGGGCAGGAACCGGATGAACTGTTTATCCACCTTTAGCAGGTAATTTAGCACATGCTGGTCCCTCTGTTGATTTAGCCATCTTCTCCCTTCATTTGGCCGGTATCTCATCAATTTTAGCCTCAATTAATTTTATTACAACTATTATTAATATAAAACCCCCAGCTATTTCTCAATATCAAACACCATTATTTGTTTGATCTATTCTTATTACCACCGTTCTTCTACTCCTTGCTCTCCCTGTTCTTGCAGCCGGAATTACAATATTATTAACAGACCGCAACCTCAACACTACATTCTTTGATCCCGCAGGTGGAGGGGACCCAATTCTCTATCAGCACAAAGCTTTTGGGCCCATACCCCAACCATGTTGGTTAAAATCCTTCCTTTACTAATGAACCCTATCGTATTAACCATTCTTATTTCAAGCTTAGGCCTAGGAACTACCTTAACATTTATAGGATCACATTGACTCCTAGTCTGAATAGGCCTCGAAATCAATACTCTAGCCATTATTCCACTAATAATTCGCCAACAACATCCTCGAGCAGTAGAAGCTACTATAAAATATTTTATTACACAAGCAACTGCCTCCACTTTATTATTATTTGCAAGCGTAACAAACGCTTGGACTTCCGGTGAGTGAAGTCTAATTGAAATAATTAATCCAACATCTGCCACACTAGCAACAACCGCACTAGCCTTAAAAATTGGCCTCGCCCCCTTACACTTTTGATTACCTGAAGTTCTCCAAGGGTTGGATCTAACCACAGGTCTAATCCTTTCAACCTGACAAAAATTAGCCCCATTTGCCATCTTACTACAACTCCACCCCATTCTTGATCCTAATTTATTGTTATCTTTTGGTATTCTTTCAACAATAGTTGGAGGCTGGGGGGGACTAAATCAAACACAACTACGAAAAATTCTAGCCTATTCATCAATTGCTAATCTTGGATGAATAATTACAATTTTACACTACGCCCCTAACCTCACCCTACTTAATCTAATTCAAAATTTTGGTTTTTGTACGTCAGTCTGACATATATGTGATATAGCCCACATACCTTAATATACCACATACTACCCATATTCCATAGTGCCTAATACAGATATTCCCCTACTATATAACATGTATATGCTTAGTCCCCATATATCTATATGCCCCTATATCATTACATACTATGCTTAATACACATTAATCTACTGTCAGCTATATCATTTCATATTATTTTTAACCCTCATTAACTTATTATCTACGGTTTCATTACATAAAATTATTGATTCTACCCTACTTTACTTATTATTAATAATGCGGGTTGGAAAGAAACCCGTATCCCGCTATTTATAGGAAAAAATTGTTCGGTTTGTGGCACATACCTGTCTAATCCCCACCGATTTATCAAAATTGGCATCTGATTACTGCTCGAGATACATATAATCCTTGATCTCGTCAGCTTGAATATCCCCTAGCTCCCTTTAATGGCATATAATCCTTGATCGTCTCAAGATTTATCGACCTCCCAGCTTTTTTTTTTCGGTATGAAGCAAATCGCTATTCCCCGGAAGGGCTGATCTGGGTCATTAAGGTAAACTTGGGCTATTCTCGACACTATCTTAACAACCTCATTACTCTCATTCATGAAATTAGATTGTCGAAATCAGCATAACTGAAAGGGA
>G007AC
CTAATTCGCGCTGAACTAGGTCAACCTGGATCTCTTTTAGGAGATGATCAGATTTATAATGTGATCGTAACCGCCCATGCATTTGTAATAATCTTTTTTATGGTTATACCAGTAATGATTGGTGGCTTTGGAAATTGACTTGTTCCTTTAATAATTGGTGCACCAGATATAGCATTTCCTCGAATAAATAACATGAGTTTCTGGCTTCTCCCTCCTTCGTTCTTACTTCTGCTGGCCTCCGCAGGAGTAGAAGCTGGGGCAGGAACCGGATGAACTGTTTATCCACCTTTAGCAGGTAATTTAGCACATGCTGGTCCCTCTGTTGATTTAGCCATCTTCTCCCTTCATTTGGCCGGTATCTCATCAATTTTAGCCTCAATTAATTTTATTACAACTATTATTAATATAAAACCCCCAGCTATTTCTCAATATCAAACACCATTATTTGTTTGATCTATTCTTATTACCACCGTTCTTCTACTCCTTGCTCTCCCTGTTCTTGCAGCCGGAATTACAATATTATTAACAGACCGCAACCTCAACACTACATTCTTTGATCCCGCAGGTGGAGGGGACCCAATTCTCTATCAGCACAAAGCTTTTGGGCCCATACCCCAACCATGTTGGTTAAAATCCTTCCTTTACTAATGAACCCTATCGTATTAACCATTCTTATTTCAAGCTTAGGCCTAGGAACTACCTTAACATTTATTGGATCACATTGACTCCTAGTCTGAATAGGCCTCGAAATCAATACTCTAGCCATTATTCCACTAATAATTCGCCAACAACATCCTCGAGCAGTAGAAGCTACTATAAAATATTTTATTACACAAGCAACTGCCTCCACTTTATTATTATTTGCAAGCGTAACAAACGCTTGGACTTCCGGTGAGTGAAGTCTAATTGAAATAATTAATCCAACATCTGCCACACTAGCAACAACCGCACTAGCCTTAAAAATTGGCCTCGCCCCCTTACACTTTTGATTACCTGAAGTTCTCCAAGGGTTGGATCTAACCACAGGTCTAATCCTTTCAACCTGACAAAAATTAGCCCCATTTGCCATCTTACTACAACTCCACCCCATTCTTGATCCTAATTTATTGTTATCTTTTGGTATTCTTTCAACAATAGTTGGAGGCTGGGGGGGACTAAATCAAACACAACTACGAAAAATTCTAGCCTATTCATCAATTGCTAATCTTGGATGAATAATTACAATTTTACACTACGCCCCTAACCTCACCCTACTTAATCTAATTCAAAATTTTGGTTTTTGTACGTCAGTCTGACATATATGTGATATAGCCCACATACCTTAATATACCACATACTACCCATATTCCATAGTGCCTAATACAGATATTCCCCTACTATATAACATGTATATGCTTAGTCCCCATATATCTATATGCCCCTATATCATTACATACTATGCTTAATACACATTAATCTACTGTCAGCTATATCATTTCATATTATTTTTAACCCTCATTAACTTATTATCTACGGTTTCATTACATAAAATTATTGATTCTACCCTACTTTACTTATTATTAATAATGCGGGTTGGAAAGAAACCCGTATCCCGCTATTTATAGGAAAAAATTGTTCGGTTTGTGGCACATACCTGTCTAATCCCCACCGATTTATCAAAATTGGCATCTGATTACTGCTCGAGATACATATAATCCTTGATCTCGTCAGCTTGAATATCCCCTAGCTCCCTTTAATGGCATATAATCCTTGATCGTCTCAAGATTTATCGACCTCCCAGCTTTTTTTTTTCGGTATGAAGCAAATCGCTATTCCCCGGAAGGGCTGATCTGGGTCATTAAGGTAAACTTGGGCTATTCTCGACACTATCTTAACAACCTCATTACTCTCATTCATGAAATTAGATTGTCGAAATCAGCATAACTGAAAGGGA
>G008AC
CTAATTCGCGCTGAACTAGGTCAACCTGGATCTCTTTTAGGAGATGATCAGATTTATAATGTGATCGTAACCGCCCATGCATTTGTAATAATCTTTTTTATGGTTATACCAGTAATGATTGGTGGCTTTGGAAATTGACTTGTTCCTTTAATAATTGGTGCACCAGATATAGCATTTCCTCGAATAAATAACATGAGTTTCTGGCTTCTCCCTCCTTCGTTCTTACTTCTGCTGGCCTCCGCAGGAGTAGAAGCTGGGGCAGGAACCGGATGAACTGTTTATCCACCTTTAGCAGGTAATTTAGCACATGCTGGTCCCTCTGTTGATTTAGCCATCTTCTCCCTTCATTTGGCCGGTATCTCATCAATTTTAGCCTCAATTAATTTTATTACAACTATTATTAATATAAAACCCCCAGCTATTTCTCAATATCAAACACCATTATTTGTTTGATCTATTCTTATTACCACCGTTCTTCTACTCCTTGCTCTCCCTGTTCTTGCAGCCGGAATTACAATATTATTAACAGACCGCAACCTCAACACTACATTCTTTGATCCCGCAGGTGGAGGGGACCCAATTCTCTATCAGCACAAAGCTTTTGGGCCCATACCCCAACCATGTTGGTTAAAATCCTTCCTTTACTAATGAACCCTATCGTATTAACCATTCTTATTTCAAGCTTAGGCCTAGGAACTACCTTAACATTTATTGGATCACATTGACTCCTAGTCTGAATAGGCCTCGAAATCAATACTCTAGCCATTATTCCACTAATAATTCGCCAACAACATCCTCGAGCAGTAGAAGCTACTATAAAATATTTTATTACACAAGCAACTGCCTCCACTTTATTATTATTTGCAAGCGTAACAAACGCTTGGACTTCCGGTGAGTGAAGTCTAATTGAAATAATTAATCCAACATCTGCCACACTAGCAACAACCGCACTAGCCTTAAAAATTGGCCTCGCCCCCTTACACTTTTGATTGCCTGAAGTTCTCCAAGGGTTGGATCTAACCACAGGTCTAATCCTTTCAACCTGACAAAAATTAGCCCCATTTGCCATCTTACTACAACTCCACCCCATTCTTGATCCTAATTTATTGTTATCTTTTGGTATTCTTTCAACAATAGTTGGAGGCTGGGGGGGACTAAATCAAACACAACTACGAAAAATTCTAGCCTATTCATCAATTGCTAATCTTGGATGAATAATTACAATTTTACACTACGCCCCTAACCTCACCCTACTTAATCTAATCCAAAATTTTGGTTTTTGTACGTCAGTCTGACATATATGTGATATAGCCCACATACCTTAATATACCACATACTACCCATATTCCATAGTGCCTAATACAGATATTCCCCTACTATATAACATGTATATGCTTAGTCCCCATATATCTATATGCCCCTATATCATTACATACTATGCTTAATACACATTAATCTACTGTCAGCTATATCATTTCATATTATTTTTAACCCTCATTAACTTATTATCTACGGTTTCATTACATAAAATTATTGATTCTACCCTACTTTACTTATTATTAATAATGCGGGTTGGAAAGAAACCCGTATCCCGCTATTTATAGGAAAAAATTGTTCGGTTTGTGGCACATACCTGTCTAATCCCCACCAATTTATCAAAATTGGCATCTGATTACTGCTCGAGGTACATATAATCCTTGATCTCGTCAGCTTGAATATCCCCTAGCTCCCTTTAATGGCATATAATCCTTGATCGTCTCAAGATTTATCGACCTCCCAGCTTTTTTTTTTCGGTATGAAGCAAATCGCTATTCCCCGGAAGGGCTGATCTGGGTCATTAAGGTAAACTTGGGCTATTCTCGACACTATCTTATCAACCTCATTACTCTCATTCATGAAATTAGATTGTCGAAATCAGCATAACTGAAAGGGA
>G009AC
CTAATTCGCGCTGAACTAGGTCAACCTGGATCTCTTTTAGGAGATGATCAGATTTATAATGTGATCGTAACCGCCCATGCATTTGTAATAATCTTTTTTATGGTTATACCAGTAATGATTGGTGGCTTTGGAAATTGACTTGTTCCTTTAATAATTGGTGCACCAGATATAGCATTTCCTCGAATAAATAACATGAGTTTCTGGCTTCTCCCTCCTTCGTTCTTACTTCTGCTGGCCTCCGCAGGAGTAGAAGCTGGGGCAGGAACCGGATGAACTGTTTATCCACCTTTAGCAGGTAATTTAGCACATGCTGGTCCCTCTGTTGATTTAGCCATCTTCTCCCTTCATTTGGCCGGTATCTCATCAATTTTAGCCTCAATTAATTTTATTACAACTATTATTAATATAAAACCCCCAGCTATTTCTCAATATCAAACACCATTATTTGTTTGATCTATTCTTATTACCACCGTTCTTCTACTCCTTGCTCTCCCTGTTCTTGCAGCCGGAATTACAATATTATTAACAGACCGCAACCTCAACACTACATTCTTTGATCCCGCAGGTGGAGGGGACCCAATTCTCTATCAGCACAAAGCTTTTGGGCCCATACCCCAACCATGTTGGTTAAAATCCTTCCTTTACTAATGAACCCTATCGTATTAACCATTCTTATTTCAAGCTTAGGCCTAGGAACTACCTTAACATTTATTGGATCACATTGACTCCTAGTCTGAATAGGCCTCGAAATCAATACTCTAGCCATTATTCCACTAATAATTCGCCAACAACATCCTCGAGCAGTAGAAGCTACTATAAAATATTTTATTACACAAGCAACTGCCTCCACTTTATTATTATTTGCAAGCGTAACAAACGCTTGGACTTCCGGTGAGTGAAGTCTAATTGAAATAATTAATCCAACATCTGCCACACTAGCAACAACCGCACTAGCCTTAAAAATTGGCCTCGCCCCCTTACACTTTTGATTGCCTGAAGTTCTCCAAGGGTTGGATCTAACCACAGGTCTAATCCTTTCAACCTGACAAAAATTAGCCCCATTTGCCATCTTACTACAACTCCACCCCATTCTTGATCCTAATTTATTGTTATCTTTTGGTATTCTTTCAACAATAGTTGGAGGCTGGGGGGGACTAAATCAAACACAACTACGAAAAATTCTAGCCTATTCATCAATTGCTAATCTTGGATGAATAATTACAATTTTACACTACGCCCCTAACCTCACCCTACTTAATCTAATCCAAAATTTTGGTTTTTGTACGTCAGTCTGACATATATGTGATATAGCCCACATACCTTAATATACCACATACTACCCATATTCCATAGTGCCTAATACAGATATTCCCCTACTATATAACATGTATATGCTTAGTCCCCATATATCTATATGCCCCTATATCATTACATACTATGCTTAATACACATTAATCTACTGTCAGCTATATCATTTCATATTATTTTTAACCCTCATTAACTTATTATCTACGGTTTCATTACATAAAATTATTGATTCTACCCTACTTTACTTATTATTAATAATGCGGGTTGGAAAGAAACCCGTATCCCGCTATTTATAGGAAAAAATTGTTCGGTTTGTGGCACATACCTGTCTAATCCCCACCAATTTATCAAAATTGGCATCTGATTACTGCTCGAGATACATATAATCCTTGATCTCGTCAGCTTGAATATCCCCTAGCTCCCTTTAATGGCATATAATCCTTGATCGTCTCAAGATTTATCGACCTCCCAGCTTTTTTTTTTCGGTATGAAGCAAATCGCTATTCCCCGGAAGGGCTGATCTGGGTCATTAAGGTAAACTTGGGCTATTCTCGACACTATCTTATCAACCTCATTACTCTCATTCATGAAATTAGATTGTCGAAATCAGCATAACTGAAAGGGA
>G010AC
CTAATTCGCGCTGAACTAGGTCAACCTGGATCTCTTTTAGGAGATGATCAGATTTATAATGTGATCGTAACCGCCCATGCATTTGTAATAATCTTTTTTATGGTTATACCAGTAATGATTGGTGGCTTTGGAAATTGACTTGTTCCTTTAATAATTGGTGCACCAGATATAGCATTTCCTCGAATAAATAACATGAGTTTCTGGCTTCTCCCTCCTTCGTTCTTACTTCTGCTGGCCTCCGCAGGAGTAGAAGCTGGGGCAGGAACCGGATGAACTGTTTATCCACCTTTAGCAGGTAATTTAGCACATGCTGGTCCCTCTGTTGATTTAGCCATCTTCTCCCTTCATTTGGCCGGTATCTCATCAATTTTAGCCTCAATTAATTTTATTACAACTATTATTAATATAAAACCCCCAGCTATTTCTCAATATCAAACACCATTATTTGTTTGATCTATTCTTATTACCACCGTTCTTCTACTCCTTGCTCTCCCTGTTCTTGCAGCCGGAATTACAATATTATTAACAGACCGCAACCTCAACACTACATTCTTTGATCCCGCAGGTGGAGGGGACCCAATTCTCTATCAGCACAAAGCTTTTGGGCCCATACCCCAACCATGTTGGTTAAAATCCTTCCTTTACTAATGAACCCTATCGTATTAACCATTCTTATTTCAAGCTTAGGCCTAGGAACTACCTTAACATTTATTGGATCACATTGACTCCTAGTCTGAATAGGCCTCGAAATCAATACTCTAGCCATTATTCCACTAATAATTCGCCAACAACATCCTCGAGCAGTAGAAGCTACTATAAAATATTTTATTACACAAGCAACTGCCTCCACTTTATTATTATTTGCAAGCGTAACAAACGCTTGGACTTCCGGTGAGTGAAGTCTAATTGAAATAATTAATCCAACATCTGCCACACTAGCAACAACCGCACTAGCCTTAAAAATTGGCCTCGCCCCCTTACACTTTTGATTACCTGAAGTTCTCCAAGGGTTGGATCTAACCACAGGTCTAATCCTTTCAACCTGACAAAAATTAGCCCCATTTGCCATCTTACTACAACTCCACCCCATTCTTGATCCTAATTTATTGTTATCTTTTGGTATTCTTTCAACAATAGTTGGAGGCTGGGGGGGACTAAATCAAACACAACTACGAAAAATTCTAGCCTATTCATCAATTGCTAATCTTGGATGAATAATTACAATTTTACACTACGCCCCTAACCTCACCCTACTTAATCTAATTCAAAATTTTGGTTTTTGTACGTCAGTCTGACATATATGTGATATAGCCCACATACCTTAATATACCACATACTACCCATATTCCATAGTGCCTAATACAGATATTCCCCTACTATATAACATGTATATGCTTAGTCCCCATATATCTATATGCCCCTATATCATTACATACTATGCTTAATACACATTAATCTACTGTCAGCTATATCATTTCATATTATTTTTAACCCTCATTAACTTATTATCTACGGTTTCATTACATAAAATTATTGATTCTACCCTACTTTACTTATTATTAATAATGCGGGTTGGAAAGAAACCCGTATCCCGCTATTTATAGGAAAAAATTGTTCGGTTTGTGGCACATACCTGTCTAATCCCCACCGATTTATCAAAATTGGCATCTGATTACTGCTCGAGATACATATAATCCTTGATCTCGTCAGCTTGAATGTCCCCTAGCTCCCTTTAATGGCATATAATCCTTGATCGTCTCAAGATTTATCGACCTCCCAGCTTTTTTTTTTCGGTATGAAGCAAATCGCTATTCCCCGGAAGGGCTGATCTGGGTCATTAAGGTAAACTTGAACTATTCTCGACACTATCTTAACAACCTCATTACTCTCATTCATGAAATTAGATTGTCGAAATCAGCATAACTGAAAGGGA
>G011AC
CTAATTCGCGCTGAACTAGGTCAACCTGGATCTCTTTTAGGAGATGATCAGATTTATAATGTGATCGTAACCGCCCATGCATTTGTAATAATCTTTTTTATGGTTATACCAGTAATGATTGGTGGCTTTGGAAATTGACTTGTTCCTTTAATAATTGGTGCACCAGATATAGCATTTCCTCGAATAAATAACATGAGTTTCTGGCTTCTCCCTCCTTCGTTCTTACTTCTGCTGGCCTCCGCAGGAGTAGAAGCTGGGGCAGGAACCGGATGAACTGTTTATCCACCTTTAGCAGGTAATTTAGCACATGCTGGTCCCTCTGTTGATTTAGCCATCTTCTCCCTTCATTTGGCCGGTATCTCATCAATTTTAGCCTCAATTAATTTTATTACAACTATTATTAATATAAAACCCCCAGCTATTTCTCAATATCAAACACCATTATTTGTTTGATCTATTCTTATTACCACCGTTCTTCTACTCCTTGCTCTCCCTGTTCTTGCAGCCGGAATTACAATATTATTAACAGACCGCAACCTCAACACTACATTCTTTGATCCCGCAGGTGGAGGGGACCCAATTCTCTATCAGCACAAAGCTTTTGGGCCCATACCCCAACCATGTTGGTTAAAATCCTTCCTTTACTAATGAACCCTATCGTATTAACCATTCTTATTTCAAGCTTAGGCCTAGGAACTACCTTAACATTTATTGGATCACATTGACTCCTAGTCTGAATAGGCCTCGAAATCAATACTCTAGCCATTATTCCACTAATAATTCGCCAACAACATCCTCGAGCAGTAGAAGCTACTATAAAATATTTTATTACACAAGCAACTGCCTCCACTTTATTATTATTTGCAAGCGTAACAAACGCTTGGACTTCCGGTGAGTGAAGTCTAATTGAAATAATTAATCCAACATCTGCCACACTAGCAACAACCGCACTAGCCTTAAAAATTGGCCTCGCCCCCTTACACTTTTGATTACCTGAAGTTCTCCAAGGGTTGGATCTAACCACAGGTCTAATCCTTTCAACCTGACAAAAATTAGCCCCATTTGCCATCTTACTACAACTCCACCCCATTCTTGATCCTAATTTATTGTTATCTTTTGGTATTCTTTCAACAATAGTTGGAGGCTGGGGGGGACTAAATCAAACACAATTACGAAAAATTCTAGCCTATTCATCAATTGCTAATCTTGGATGAATAATTACAATTTTACACTACGCCCCTAACCTCACCCTACTTAATCTAATCCAAAATTTTGGTTTTTGTACGTCAGTCTGACATATATGTGATATAGCCCACATACCTTAATATACCACATACTACCCATATTCCATAGTGCCTAATACAGATATTCCCCTACTATATAACATGTATATGCTTAGTCCCCATATATCTATATGCCCCTATATCATTACATACTATGCTTAATACACATTAATCTACTGTCAGCTATATCATTTCATATTATTTTTAACCCTCATTAACTTATTATCTACGGTTTCATTACATAAAATTATTGATTCTACCCTACTTTACTTATTATTAATAATGCGGGTTGGAAAGAAACCCGTATCCCGCTATTTATAGGAAAAAATTGTTCGGTTTGTGGCACATACCTGTCTAATCCCCACCAATTTATCAAAATTGGCATCTGATTACTGCTCGAGATACATATAATCCTTGATCTCGTCAGCTTGAATATCCCCTAGCTCCCTTTAATGGCATATAATCCTTGATCGTCTCAAGATTTATCGACCTCCCAGCTTTTTTTTTTCGGTATGAAGCAAATCGCTATTCCCCGGAAGGGCTGATCTGGGTCATTAAGGTAAACTTGGGCTATTCTCGACACTATCTTATCAACCTCATTACTCTCATTCATGAAATTAGATTGTCGAAATCAGCATAACTGAAAGGGA
>G012AC
CTAATTCGCGCTGAACTAGGTCAACCTGGATCTCTTTTAGGAGATGATCAGATTTATAATGTGATCGTAACCGCCCATGCATTTGTAATAATCTTTTTTATGGTTATACCAGTAATGATTGGTGGCTTTGGAAATTGACTTGTTCCTTTAATAATTGGTGCACCAGATATAGCATTTCCTCGAATAAATAACATGAGTTTCTGGCTTCTCCCTCCTTCGTTCTTACTTCTGCTGGCCTCCGCAGGAGTAGAAGCTGGGGCAGGAACCGGATGAACTGTTTATCCACCTTTAGCAGGTAATTTAGCACATGCTGGTCCCTCTGTTGATTTAGCCATCTTCTCCCTTCATTTGGCCGGTATCTCATCAATTTTAGCCTCAATTAATTTTATTACAACTATTATTAATATAAAACCCCCAGCTATTTCTCAATATCAAACACCATTATTTGTTTGATCTATTCTTATTACCACCGTTCTTCTACTCCTTGCTCTCCCTGTTCTTGCAGCCGGAATTACAATATTATTAACAGACCGCAACCTCAACACTACATTCTTTGATCCCGCAGGTGGAGGGGACCCAATTCTCTATCAGCACAAAGCTTTTGGGCCCATACCCCAACCATGTTGGTTAAAATCCTTCCTTTACTAATGAACCCTATCGTATTAACCATTCTTATTTCAAGCTTAGGCCTAGGAACTACCTTAACATTTATTGGATCACATTGACTCCTAGTCTGAATAGGCCTCGAAATCAATACTCTAGCCATTATTCCACTAATAATTCGCCAACAACATCCTCGAGCAGTAGAAGCTACTATAAAATATTTTATTACACAAGCAACTGCCTCCACTTTATTATTATTTGCAAGCGTAACAAACGCTTGGACTTCCGGTGAGTGAAGTCTAATTGAAATAATTAATCCAACATCTGCCACACTAGCAACAACCGCACTAGCCTTAAAAATTGGCCTCGCCCCCTTACACTTTTGATTGCCTGAAGTTCTCCAAGGGTTGGATCTAACCACAGGTCTAATCCTTTCAACCTGACAAAAATTAGCCCCATTTGCCATCTTACTACAACTCCACCCCATTCTTGATCCTAATTTATTGTTATCTTTTGGTATTCTTTCAACAATAGTTGGAGGCTGGGGGGGACTAAATCAAACACAACTACGAAAAATTCTAGCCTATTCATCAATTGCTAATCTTGGATGAATAATTACAATTTTACACTACGCCCCTACCTTCACCCTACTTAATCTAATCCAAAATTTTGGTTTTTGTACGTCAGTCTGACATATATGTGATATAGCCCACATACCTTAATATACCACATACTACCCATATTCCATAGTGCCTAATACAGATATTCCCCTACTATATAACATGTATATGCTTAGTCCCCATATATCTATATGCCCCTATATCATTACATACTATGCTTAATACACATTAATCTACTGTCAGCTATATCATTTCATATTATTTTTAACCCTCATTAACTTATTATCTACGGTTTCATTACATAAAATTATTGATTCTACCCTACTTTACTTATTATTAATAATGCGGGTTGGAAAGAAACCCGTATCCCGCTATTTATAGGAAAAAATTGTTCGGTTTGTGGCACATACCTGTCTAATCCCCACCAATTTATCAAAATTGGCATCTGATTACTGCTCGAGATACATATAATCCTTGATCTCGTCAGCTTGAATATCCCCTAGCTCCCTTTAATGGCATATAATCCTTGATCGTCTCAAGATTTATCGACCTCCCAGCTTTTTTTTTTCGGTATGAAGCAAATCGCTATTCCCCGGAAGGGCTGATCTGGGTCATTAAGGTAAACTTGGGCTATTCTCGACACTATCTTATCAACCTCATTACTCTCATTCATGAAATTAGATTGTCGAAATCAGCATAACTGAAAGGGA
>G013AC
CTAATTCGCGCTGAACTAGGTCAACCTGGATCTCTTTTAGGAGATGATCAGATTTATAATGTGATCGTAACCGCCCATGCATTTGTAATAATCTTTTTTATGGTTATACCAGTAATGATTGGTGGCTTTGGAAATTGACTTGTTCCTTTAATAATTGGTGCACCAGATATAGCATTTCCTCGAATAAATAACATGAGTTTCTGGCTTCTCCCTCCTTCGTTCTTACTTCTGCTGGCCTCCGCAGGAGTAGAAGCTGGGGCAGGAACCGGATGAACTGTTTATCCACCTTTAGCAGGTAATTTAGCACATGCTGGTCCCTCTGTTGATTTAGCCATCTTCTCCCTTCATTTGGCCGGTATCTCATCAATTTTAGCCTCAATTAATTTTATTACAACTATTATTAATATAAAACCCCCAGCTATTTCTCAATATCAAACACCATTATTTGTTTGATCTATTCTTATTACCACCGTTCTTCTACTCCTTGCTCTCCCTGTTCTTGCAGCCGGAATTACAATATTATTAACAGACCGCAACCTCAACACTACATTCTTTGATCCCGCAGGTGGAGGGGACCCAATTCTCTATCAGCACAAAGCTTTTGGGCCCATACCCCAACCATGTTGGTTAAAATCCTTCCTTTACTAATGAACCCTATCGTATTAACCATTCTTATTTCAAGCTTAGGCCTAGGAACTACCTTAACATTTATTGGATCACATTGACTCCTAGTCTGAATAGGCCTCGAAATCAATACTCTAGCCATTATTCCACTAATAATTCGCCAACAACATCCTCGAGCAGTAGAAGCTACTATAAAATATTTTATTACACAAGCAACTGCCTCCACTTTATTATTATTTGCAAGCGTAACAAACGCTTGGACTTCCGGTGAGTGAAGTCTAATTGAAATAATTAATCCAACATCTGCCACACTAGCAACAACCGCACTAGCCTTAAAAATTGGCCTCGCCCCCTTACACTTTTGATTACCTGAAGTTCTCCAAGGGTTGGATCTAACCACAGGTCTAATCCTTTCAACCTGACAAAAATTAGCCCCATTTGCCATCTTACTACAACTCCACCCCATTCTTGATCCTAATTTATTGTTATCTTTTGGTATTCTTTCAACAATAGTTGGAGGCTGGGGGGGACTAAATCAAACACAATTACGAAAAATTCTAGCCTATTCATCAATTGCTAATCTTGGATGAATAATTACAATTTTACACTACGCCCCTAACCTCACCCTACTTAATCTAATCCAAAATTTTGGTTTTTGTACGTCAGTCTGACATATATGTGATATAGCCCACATACCTTAATATACCACATACTACCCATATTCCATAGTGCCTAATACAGATATTCCCCTACTATATAACATGTATATGCTTAGTCCCCATATATCTATATGCCCCTATATCATTACATACTATGCTTAATACACATTAATCTACTGTCAGCTATATCATTTCATATTATTTTTAACCCTCATTAACTTATTATCTACGGTTTCATTACATAAAATTATTGATTCTACCCTACTTTACTTATTATTAATAATGCGGGTTGGAAAGAAACCCGTATCCCGCTATTTATAGGAAAAAATTGTTCGGTTTGTGGCACATACCTGTCTAATCCCCACCAATTTATCAAAATTGGCATCTGATTACTGCTCGAGATACATATAATCCTTGATCTCGTCAGCTTGAATATCCCCTAGCTCCCTTTAATGGCATATAATCCTTGATCGTCTCAAGATTTATCGACCTCCCAGCTTTTTTTTTTCGGTATGAAGCAAATCGCTATTCCCCGGAAGGGCTGATCTGGGTCATTAAGGTAAACTTGGGCTATTCTCGACACTATCTTATCAACCTCATTACTCTCATTCATGAAATTAGATTGTCGAAATCAGCATAACTGAAAGGGA
>G014AC
CTAATTCGCGCTGAACTAGGTCAACCTGGATCTCTTTTAGGAGATGATCAAATTTATAATGTGATCGTAACCGCCCATGCATTTGTAATAATCTTTTTTATGGTTATACCAGTAATGATTGGTGGCTTTGGAAATTGACTTGTTCCTTTAATAATTGGTGCACCAGATATAGCATTTCCTCGAATAAATAACATGAGTTTCTGGCTTCTCCCTCCTTCGTTCTTACTTCTGCTGGCCTCCGCAGGAGTAGAAGCTGGGGCAGGAACCGGATGAACTGTTTATCCACCTTTAGCAGGTAATTTAGCACATGCTGGTCCCTCTGTTGATTTAGCCATCTTCTCCCTTCATTTGGCCGGTATCTCATCAATTTTAGCCTCAATTAATTTTATTACAACTATTATTAATATAAAACCCCCAGCTATTTCTCAATATCAAACACCATTATTTGTTTGATCTATTCTTATTACCACCGTTCTTCTACTCCTTGCTCTCCCTGTTCTTGCAGCCGGAATTACAATATTATTAACAGACCGCAACCTCAACACTACATTCTTTGATCCCGCAGGTGGAGGGGACCCAATTCTCTATCAGCACAAAGCTTTTGGGCCCATACCCCAACCATGTTGGTTAAAATCCTTCCTTTACTAATGAACCCTATCGTATTAACCATTCTTATTTCAAGCTTAGGCCTAGGAACTACCTTAACATTTATTGGATCACATTGACTCCTAGTCTGAATAGGCCTCGAAATCAATACTCTAGCCATTATTCCACTAATAATTCGCCAACAACATCCTCGAGCAGTAGAAGCTACTATAAAATATTTTATTACACAAGCAACTGCCTCCACTTTATTATTATTTGCAAGCGTAACAAACGCTTGGACTTCCGGTGAGTGAAGTCTAATTGAAATAATTAATCCAACATCTGCCACACTAGCAACAACCGCACTAGCCTTAAAAATTGGCCTCGCCCCCTTACACTTTTGATTACCTGAAGTTCTCCAAGGGTTGGATCTAACCACAGGTCTAATCCTTTCAACCTGACAAAAATTAGCCCCATTTGCCATCTTACTACAACTCCACCCCATTCTTGATCCTAATTTATTGTTATCTTTTGGTATTCTTTCAACAATAGTTGGAGGCTGGGGGGGACTAAATCAAACACAACTACGAAAAATTCTAGCCTATTCATCAATTGCTAATCTTGGATGAATAATTACAATTTTACACTACGCCCCTAACCTCACCCTACTTAATCTAATTCAAAATTTTGGTTTTTGTACGTCAGTCTGACATATATGTGATATAGCCCACATACCTTAATATACCACATACTACCCATATTCCATAGTGCCTAATACAGATATTCCCCTACTATATAACATGTATATGCTTAGTCCCCATATATCTATATGCCCCTATATCATTACATACTATGCTTAATACACATTAATCTACTGTCAGCTATATCATTTCATATTATTTTTAACCCTCATTAACTTATTATCTACGGTTTCATTACATAAAATTATTGATTCTACCCTACTTTACTTATTATTAATAATGCGGGTTGGAAAGAAACCCGTATCCCGCTATTTATAGGAAAAAATTGTTCGGTTTGTGGCACATACCTGTCTAATCCCCACCGATTTATCAAAATTGGCATCTGATTACTGCTCGAGATACATATAATCCTTGATCTCGTCAGCTTGAATGTCCCCTAGCTCCCTTTAATGGCATATAATCCTTGATCGTCTCAAGATTTATCGACCTCCCAGCTTTTTTTTTTCGGTATGAAGCAAATCGCTATTCCCCGGAAGGGCTGATCTGGGTCATTAAGGTAAACTTGAACTATTCTCGACACTATCTTAACAACCTCATTACTCTCATTCATGAAATTAGATTGTCGAAATCAGCATAACTGAAAGGGA
>G015AC
CTAATTCGCGCTGAACTAGGTCAACCTGGATCTCTTTTAGGAGATGATCAGATTTATAATGTGATCGTAACCGCCCATGCATTTGTAATAATCTTTTTTATGGTTATACCAGTAATGATTGGTGGCTTTGGAAATTGACTTGTTCCTTTAATAATTGGTGCACCAGATATAGCATTTCCTCGAATAAATAACATGAGTTTCTGGCTTCTCCCTCCTTCGTTCTTACTTCTGCTGGCCTCCGCAGGAGTAGAAGCTGGGGCAGGAACCGGATGAACTGTTTATCCACCTTTAGCAGGTAATTTAGCACATGCTGGTCCCTCTGTTGATTTAGCCATCTTCTCCCTTCATTTGGCCGGTATCTCATCAATTTTAGCCTCAATTAATTTTATTACAACTATTATTAATATAAAACCCCCAGCTATTTCTCAATATCAAACACCATTATTTGTTTGATCTATTCTTATTACCACCGTTCTTCTACTCCTTGCTCTCCCTGTTCTTGCAGCCGGAATTACAATATTATTAACAGACCGCAACCTCAACACTACATTCTTTGATCCCGCAGGTGGAGGGGACCCAATTCTCTATCAGCACAAAGCTTTTGGGCCCATACCCCAACCATGTTGGTTAAAATCCTTCCTTTACTAATGAACCCTATCGTATTAACCATTCTTATTTCAAGCTTAGGCCTAGGAACTACCTTAACATTTATTGGATCACATTGACTCCTAGTCTGAATAGGCCTCGAAATCAATACTCTAGCCATTATTCCACTAATAATTCGCCAACAACATCCTCGAGCAGTAGAAGCTACTATAAAATATTTTATTACACAAGCAACTGCCTCCACTTTATTATTATTTGCAAGCGTAACAAACGCTTGGACTTCCGGTGAGTGAAGTCTAATTGAAATAATTAATCCAACATCTGCCACACTAGCAACAACCGCACTAGCCTTAAAAATTGGCCTCGCCCCCTTACACTTTTGATTACCTGAAGTTCTCCAAGGGTTGGATCTAACCACAGGTCTAATCCTTTCAACCTGACAAAAATTAGCCCCATTTGCCATCTTACTACAACTCCACCCCATTCTTGATCCTAATTTATTGTTATCTTTTGGTATTCTTTCAACAATAGTTGGAGGCTGGGGGGGACTAAATCAAACACAACTACGAAAAATTCTAGCCTATTCATCAATTGCTAATCTTGGATGAATAATTACAATTTTACACTACGCCCCTAACCTCACCCTACTTAATCTAATTCAAAATTTTGGTTTTTGTACGTCAGTCTGACATATATGTGATATAGCCCACATACCTTAATATACCACATACTACCCATATTCCATAGTGCCTAATACAGATATTCCCCTACTATATAACATGTATATGCTTAGTCCCCATATATCTATATGCCCCTATATCATTACATACTATGCTTAATACACATTAATCTACTGTCAGCTATATCATTTCATATTATTTTTAACCCTCATTAACTTATTATCTACGGTTTCATTACATAAAATTATTGATTCTACCCTACTTTACTTATTATTAATAATGCGGGTTGGAAAGAAACCCGTATCCCGCTATTTATAGGAAAAAATTGTTCGGTTTGTGGCACATACCTGTCTAATCCCCACCGATTTATCAAAATTGGCATCTGATTACTGCTCGAGATACATATAATCCTTGATCTCGTCAGCTTGAATATCCCCTAGCTCCCTTTAATGGCATATAATCCTTGATCGTCTCAAGATTTATCGACCTCCCAGCTTTTTTTTTTCGGTATGAAGCAAATCGCTATTCCCCGGAAGGGCTGATCTGGGTCATTAAGGTAAACTTGGGCTATTCTCGACACTATCTTAACAACCTCATTACTCTCATTCATGAAATTAGATTGTCGAAATCAGCATAACTGAAAGGGA
>G016AC
CTAATTCGCGCTGAACTAGGTCAACCTGGATCTCTTTTAGGAGATGATCAGATTTATAATGTGATCGTAACCGCCCATGCATTTGTAATAATCTTTTTTATGGTTATACCAGTAATGATTGGTGGCTTTGGAAATTGACTTGTTCCTTTAATAATTGGTGCACCAGATATAGCATTTCCTCGAATAAATAACATGAGTTTCTGGCTTCTCCCTCCTTCGTTCTTACTTCTGCTGGCCTCCGCAGGAGTAGAAGCTGGGGCAGGAACCGGATGAACTGTTTATCCACCTTTAGCAGGTAATTTAGCACATGCTGGTCCCTCTGTTGATTTAGCCATCTTCTCCCTTCATTTGGCCGGTATCTCATCAATTTTAGCCTCAATTAATTTTATTACAACTATTATTAATATAAAACCCCCAGCTATTTCTCAATATCAAACACCATTATTTGTTTGATCTATTCTTATTACCACCGTTCTTCTACTCCTTGCTCTCCCTGTTCTTGCAGCCGGAATTACAATATTATTAACAGACCGCAACCTCAACACTACATTCTTTGATCCCGCAGGTGGAGGGGACCCAATTCTCTATCAGCACAAAGCTTTTGGGCCCATACCCCAACCATGTTGGTTAAAATCCTTCCTTTACTAATGAACCCTATCGTATTAACCATTCTTATTTCAAGCTTAGGCCTAGGAACTACCTTAACATTTATTGGATCACATTGACTCCTAGTCTGAATAGGCCTCGAAATCAATACTCTAGCCATTATTCCACTAATAATTCGCCAACAACATCCTCGAGCAGTAGAAGCTACTATAAAATATTTTATTACACAAGCAACTGCCTCCACTTTATTATTATTTGCAAGCGTAACAAACGCTTGGACTTCCGGTGAGTGAAGTCTAATTGAAATAATTAATCCAACATCTGCCACACTAGCAACAACCGCACTAGCCTTAAAAATTGGCCTCGCCCCCTTACACTTTTGATTACCTGAAGTTCTCCAAGGGTTGGATCTAACCACAGGTCTAATCCTTTCAACCTGACAAAAATTAGCCCCATTTGCCATCTTACTACAACTCCACCCCATTCTTGATCCTAATTTATTGTTATCTTTTGGTATTCTTTCAACAATAGTTGGAGGCTGGGGGGGACTAAATCAAACACAATTACGAAAAATTCTAGCCTATTCATCAATTGCTAATCTTGGATGAATAATTACAATTTTACACTACGCCCCTAACCTCACCCTACTTAATCTAATCCAAAATTTTGGTTTTTGTACGTCAGTCTGACATATATGTGATATAGCCCACATACCTTAATATACCACATACTACCCATATTCCATAGTGCCTAATACAGATATTCCCCTACTATATAACATGTATATGCTTAGTCCCCATATATCTATATGCCCCTATATCATTACATACTATGCTTAATACACATTAATCTACTGTCAGCTATATCATTTCATATTATTTTTAACCCTCATTAACTTATTATCTACGGTTTCATTACATAAAATTATTGATTCTACCCTACTTTACTTATTATTAATAATGCGGGTTGGAAAGAAACCCGTATCCCGCTATTTATAGGAAAAAATTGTTCGGTTTGTGGCACATACCTGTCTAATCCCCACCAATTTATCAAAATTGGCATCTGATTACTGCTCGAGATACATATAATCCTTGATCTCGTCAGCTTGAATATCCCCTAGCTCCCTTTAATGGCATATAATCCTTGATCGTCTCAAGATTTATCGACCTCCCAGCTTTTTTTTTTCGGTATGAAGCAAATCGCTATTCCCCGGAAGGGCTGATCTGGGTCATTAAGGTAAACTTGGGCTATTCTCGACACTATCTTATCAACCTCATTACTCTCATTCATGAAATTAGATTGTCGAAATCAGCATAACTGAAAGGGA
>G021AC
CTAATTCGCGCTGAACTAGGTCAACCTGGATCTCTTTTAGGAGATGATCAGATTTATAATGTGATCGTAACCGCCCATGCATTTGTAATAATCTTTTTTATGGTTATACCAGTAATGATTGGTGGCTTTGGAAATTGACTTGTTCCTTTAATAATTGGTGCACCAGATATAGCATTTCCTCGAATAAATAACATGAGTTTCTGGCTTCTCCCTCCTTCGTTCTTACTTCTGCTGGCCTCCGCAGGAGTAGAAGCTGGGGCAGGAACCGGATGAACTGTTTATCCACCTTTAGCAGGTAATTTAGCACATGCTGGTCCCTCTGTTGATTTAGCCATCTTCTCCCTTCATTTGGCCGGTATCTCATCAATTTTAGCCTCAATTAATTTTATTACAACTATTATTAATATAAAACCCCCAGCTATTTCTCAATATCAAACACCATTATTTGTTTGATCTATTCTTATTACCACCGTTCTTCTACTCCTTGCTCTCCCTGTTCTTGCAGCCGGAATTACAATATTATTAACAGACCGCAACCTCAACACTACATTCTTTGATCCCGCAGGTGGAGGGGACCCAATTCTCTATCAGCACAAAGCTTTTGGGCCCATACCCCAACCATGTTGGTTAAAATCCTTCCTTTACTAATGAACCCTATCGTATTAACCATTCTTATTTCAAGCTTAGGCCTAGGAACTACCTTAACATTTATTGGATCACATTGACTCCTAGTCTGAATAGGCCTCGAAATCAATACTCTAGCCATTATTCCACTAATAATTCGCCAACAACATCCTCGAGCAGTAGAAGCTACTATAAAATATTTTATTACACAAGCAACTGCCTCCACTTTATTATTATTTGCAAGCGTAACAAACGCTTGGACTTCCGGTGAGTGAAGTCTAATTGAAATAATTAATCCAACATCTGCCACACTAGCAACAACCGCACTAGCCTTAAAAATTGGCCTCGCCCCCTTACACTTTTGATTACCTGAAGTTCTCCAAGGGTTGGATCTAACCACAGGTCTAATCCTTTCAACCTGACAAAAATTAGCCCCATTTGCCATCTTACTACAACTCCACCCCATTCTTGATCCTAATTTATTGTTATCTTTTGGTATTCTTTCAACAATAGTTGGAGGCTGGGGGGGACTAAATCAAACACAACTACGAAAAATTCTAGCCTATTCATCAATTGCTAATCTTGGATGAATAATTACAATTTTACACTACGCCCCTAACCTCACCCTACTTAATCTAATTCAAAATTTTGGTTTTTGTACGTCAGTCTGACATATATGTGATATAGCCCACATACCTTAATATACCACATACTACCCATATTCCATAGTGCCTAATACAGATATTCCCCTACTATATAACATGTATATGCTTAGTCCCCATATATCTATATGCCCCTATATCATTACATACTATGCTTAATACACATTAATCTACTGTCAGCTATATCATTTCATACTATTTTTAACCCTCATTAACTTATTATCTACGGTTTCATTACATAAAATTATTGATTCTACCCTACTTTACTTATTATTAATAATGCGGGTTGGAAAGAAACCCGTATCCCGCTATTTATAGGAAAAAATTGTTCGGTTTGTGGCACATACCTGTCTAATCCCCACCGATTTATCAAAATTGGCATCTGATTACTGCTCGAGATACATATAATCCTTGATCTCGTCAGCTTGAATATCCCCTAGCTCCCTTTAATGGCATATAATCCTTGATCGTCTCAAGATTTATCGACCTCCCAGCTTTTTTTTTTCGGTATGAAGCAAATCGCTATTCCCCGGAAGGGCTGATCTGGGTCATTAAGGTAAACTTGGGCTATTCTCGACACTATCTTAACAACCTCATTACTCTCATTCATGAAATTAGATTGTCGAAATCAGCATAACTGAAAGGGA
>G023AC
CTAATTCGCGCTGAACTAGGTCAACCTGGATCTCTTTTAGGAGATGATCAGATTTATAATGTGATCGTAACCGCCCATGCATTTGTAATAATCTTTTTTATGGTTATACCAGTAATGATTGGTGGCTTTGGAAATTGACTTGTTCCTTTAATAATTGGTGCACCAGATATAGCATTTCCTCGAATAAATAACATGAGTTTCTGGCTTCTCCCTCCTTCGTTCTTACTTCTGCTGGCCTCCGCAGGAGTAGAAGCTGGGGCAGGAACCGGATGAACTGTTTATCCACCTTTAGCAGGTAATTTAGCACATGCTGGTCCCTCTGTTGATTTAGCCATCTTCTCCCTTCATTTGGCCGGTATCTCATCAATTTTAGCCTCAATTAATTTTATTACAACTATTATTAATATAAAACCCCCAGCTATTTCTCAATATCAAACACCATTATTTGTTTGATCTATTCTTATTACCACCGTTCTTCTACTCCTTGCTCTCCCTGTTCTTGCAGCCGGAATTACAATATTATTAACAGACCGCAACCTCAACACTACATTCTTTGATCCCGCAGGTGGAGGGGACCCAATTCTCTATCAGCACAAAGCTTTTGGGCCCATACCCCAACCATGTTGGTTAAAATCCTTCCTTTACTAATGAACCCTATCGTATTAACCATTCTTATTTCAAGCTTAGGCCTAGGAACTACCTTAACATTTATTGGATCACATTGACTCCTAGTCTGAATAGGCCTCGAAATCAATACTCTAGCCATTATTCCACTAATAATTCGCCAACAACATCCTCGAGCAGTAGAAGCTACTATAAAATATTTTATTACACAAGCAACTGCCTCCACTTTATTATTATTTGCAAGCGTAACAAACGCTTGGACTTCCGGTGAGTGAAGTCTAATTGAAATAATTAATCCAACATCTGCCACACTAGCAACAACCGCACTAGCCTTAAAAATTGGCCTCGCCCCCTTACACTTTTGATTACCTGAAGTTCTCCAAGGGTTGGATCTAACCACAGGTCTAATCCTTTCAACCTGACAAAAATTAGCCCCATTTGCCATCTTACTACAACTCCACCCCATTCTTGATCCTAATTTATTGTTATCTTTTGGTATTCTTTCAACAATAGTTGGAGGCTGGGGGGGACTAAATCAAACACAACTACGAAAAATTCTAGCCTATTCATCAATTGCTAATCTTGGATGAATAATTACAATTTTACACTACGCCCCTAACCTCACCCTACTTAATCTAATTCAAAATTTTGGTTTTTGTACGTCAGTCTGACATATATGTGATATAGCCCACATACCTTAATATACCACATACTACCCATATTCCATAGTGCCTAATACAGATATTCCCCTACTATATAACATGTATATGCTTAGTCCCCATATATCTATATGCCCCTATATCATTACATACTATGCTTAATACACATTAATCTACTGTCAGCTATATCATTTCATATTATTTTTAACCCTCATTAACTTATTATCTACGGTTTCATTACATAAAATTATTGATTCTACCCTACTTTACTTATTATTAATAATGCGGGTTGGAAAGAAACCCGTATCCCGCTATTTATAGGAAAAAATTGTTCGGTTTGTGGCACATACCTGTCTAATCCCCACCGATTTATCAAAATTGGCATCTGATTACTGCTCGAGATACATATAATCCTTGATCTCGTCAGCTTGAATGTCCCCTAGCTCCCTTTAATGGCATATAATCCTTGATCGTCTCAAGATTTATCGACCTCCCAGCTTTTTTTTTTCGGTATGAAGCAAATCGCTATTCCCCGGAAGGGCTGATCTGGGTCATTAAGGTAAACTTGAACTATTCTCGACACTATCTTAACAACCTCATTACTCTCATTCATGAAATTAGATTGTCGAAATCAGCATAACTGAAAGGGA
>G025AC
CTAATTCGCGCTGAACTAGGTCAACCTGGATCTCTTTTAGGAGATGATCAGATTTATAATGTGATCGTAACCGCCCATGCATTTGTAATAATCTTTTTTATGGTTATACCAGTAATGATTGGTGGCTTTGGAAATTGACTTGTTCCTTTAATAATTGGTGCACCAGATATAGCATTTCCTCGAATAAATAACATGAGTTTCTGGCTTCTCCCTCCTTCGTTCTTACTTCTGCTGGCCTCCGCAGGAGTAGAAGCTGGGGCAGGAACCGGATGAACTGTTTATCCACCTTTAGCAGGTAATTTAGCACATGCTGGTCCCTCTGTTGATTTAGCCATCTTCTCCCTTCATTTGGCCGGTATCTCATCAATTTTAGCCTCAATTAATTTTATTACAACTATTATTAATATAAAACCCCCAGCTATTTCTCAATATCAAACACCATTATTTGTTTGATCTATTCTTATTACCACCGTTCTTCTACTCCTTGCTCTCCCTGTTCTTGCAGCCGGAATTACAATATTATTAACAGACCGCAACCTCAACACTACATTCTTTGATCCCGCAGGTGGAGGGGACCCAATTCTCTATCAGCACAAAGCTTTTGGGCCCATACCCCAACCaTGTTGGTTAAAATCCTTCCTTTACTAATGAACCCtATCGTATTAACCATTCTTATTTCAAGCTTAGGCCTAGGAACTACCTTAACATTTATTGGATCACATTGACTCCTAGTCTGAATAGGCCTCGAAATCAATACTCTAGCCATTATTCCACTAATAATTCGCCAACAaCATCCTCGAGCAGTAGAAGCTACTATAAAATATTTTATTACACAAGCAACTGCCTCCACTTTATTATTATTTGCAAGCGTaACAAACGCTTGGACTTCCGGtGAGTGAAGTCTAATTGAAATAATTAATCCAACATCTGCCACACTAGCAACAACCGCACTAGCCTTAAAAATTGGCCTCGCCCCCTTACACTTTTGATTACCTGAAGTTCTCCAAGGGTTGGATCTAACCACAGGTCTAATCCTTTCAACCTGACAAAAATTAGCCCCATTTGCCATCTTACTACAACTCCACCCCATTCTTGATCCTAATTTATTGTTATCTTTTGGTATTCTTTCAACAATAGTTGGAGGCTGGGGGGGACTAAATCAAACACAACTACGAAAAATTCTAGCCTATTCATCAATTGCTAATCTTGGATGAATAATTACAATTTTACACTACGCCCCTAACCTCACCCTACTTAATCTAATTCAAAATTTTGGTTTTTGTACGTCAGTCTGACATATATGTGATATAGCCCACATACCTTAATATACCACATACTACCCATATTCCATAGTGCCTAATACAGATATTCCCCTACTATATAACATGTATATGCTTAGTCCCCATATATCTATATGCCCCTATATCATTACATACTATGCTTAATACACATTAATCTACTGTCAGCTATATCATTTCATATTATTTTTAACCCTCATTAACTTATTATCTACGGTTTCATTACATAAAATTATTGATTCTACCCTACTTTACTTATTATTAATAATGCGGGTTGGAAAGAAACCCGTATCCCGCTATTTATAGGAAAAAATTGTTCGGTTTGTGGCACATACCTGTCTAATCCCCACCGATTTATCAAAATTGGCATCTGATTACTGCTCGAGATACATATAATCCTTGATCTCGTCAGCTTGAATGTCCCCTAGCTCCCTTTAATGGCATATAATCCTTGATCGTCTCAAGATTTATCGACCTCCCAGCTTTTTTTTTTCGGTATGAAGCAAATCGCTATTCCCCGGAAGGGCTGATCTGGGTCATTAAGGTAAACTTGAACTATTCTCGACACTATCTTAACAACCTCATTACTCTCATTCATGAAATTAGATTGTCGAAATCAGCATAACTGAAAGGGA
>G001TY
CTAATTCGCGCTGAACTAGGTCAACCTGGATCTCTTTTAGGAGATGATCAGATTTATAATGTGATCGTAACCGCCCATGCATTTGTAATAATCTTTTTTATGGTTATACCAGTAATGATTGGTGGCTTTGGAAATTGACTTGTTCCTTTAATAATTGGTGCACCAGATATAGCATTTCCTCGAATAAATAACATGAGTTTCTGGCTTCTCCCTCCTTCGTTCTTACTTCTGCTGGCCTCCGCAGGAGTAGAAGCTGGGGCAGGAACCGGATGAACTGTTTATCCACCTTTAGCAGGTAATTTAGCACATGCTGGTCCCTCTGTTGATTTAGCCATCTTCTCCCTTCATTTGGCCGGTATCTCATCAATTTTAGCCTCAATTAATTTTATTACAACTATTATTAATATAAAACCCCCAGCTATTTCTCAATATCAAACACCATTATTTGTTTGATCTATTCTTATTACCACCGTTCTTCTACTCCTTGCTCTCCCTGTTCTTGCAGCCGGAATTACAATATTATTAACAGACCGCAACCTCAACACTACATTCTTTGATCCCGCAGGTGGAGGGGACCCAATTCTCTATCAGCACAAAGCTTTTGGGCCCATACCCCAACCATGTTGGTTAAAATCCTTCCTTTACTAATGAACCCTATCGTATTAACCATTCTTATTTCAAGCTTAGGCCTAGGAACTACCTTAACATTTATTGGATCACATTGACTCCTAGTCTGAATAGGCCTCGAAATCAATACTCTAGCCATTATTCCACTAATAATTCGCCAACAACATCCTCGAGCAGTAGAAGCTACTATAAAATATTTTATTACACAAGCAACTGCCTCCACTTTATTATTATTTGCAAGCGTAACAAACGCTTGGACTTCCGGTGAGTGAAGTCTAATTGAAATAATTAATCCAACATCTGCCACACTAGCAACAACCGCACTAGCCTTAAAAATTGGCCTCGCCCCCTTACACTTTTGATTACCTGAAGTTCTCCAAGGGTTGGATCTAACCACAGGTCTAATCCTTTCAACCTGACAAAAATTAGCCCCATTTGCCATCTTACTACAACTCCACCCCATTCTTGATCCTAATTTATTGTTATCTTTTGGTATTCTTTCAACAATAGTTGGAGGCTGGGGGGGACTAAATCAAACACAATTACGAAAAATTCTAGCCTATTCATCAATTGCTAATCTTGGATGAATAATTACAATTTTACACTACGCCCCTAACCTCACCCTACTTAATCTAATCCAAAATTTTGGTTTTTGTACGTCAGTCTGACATATATGTGATATAGCCCACATACCTTAATATACCACATACTACCCATATTCCATAGTGCCTAATACAGATATTCCCCTACTATATAACATGTATATGCTTAGTCCCCATATATCTATATGCCCCTATATCATTACATACTATGCTTAATACACATTAATCTACTGTCAGCTATATCATTTCATATTATTTTTAACCCTCATTAACTTATTATCTACGGTTTCATTACATAAAATTATTGATTCTACCCTACTTTACTTATTATTAATAATGCGGGTTGGAAAGAAACCCGTATCCCGCTATTTATAGGAAAAAATTGTTCGGTTTGTGGCACATACCTGTCTAATCCCCACCAATTTATCAAAATTGGCATCTGATTACTGCTCGAGATACATATAATCCTTGATCTCGTCAGCTTGAATATCCCCTAGCTCCCTTTAATGGCATATAATCCTTGATCGTCTCAAGATTTATCGACCTCCCAGCTTTTTTTTTTCGGTATGAAGCAAATCGCTATTCCCCGGAAGGGCTGATCTGGGTCATTAAGGTAAACTTGGGCTATTCTCGACACTATCTTATCAACCTCATTACTCTCATTCATGAAATTAGATTGTCGAAATCAGCATAACTGAAAGGGA
>G002TY
CTAATTCGCGCTGAACTAGGTCAACCTGGATCTCTTTTAGGAGATGATCAGATTTATAATGTGATCGTAACCGCCCATGCATTTGTAATAATCTTTTTTATGGTTATACCAGTAATGATTGGTGGCTTTGGAAATTGACTTGTTCCTTTAATAATTGGTGCACCAGATATAGCATTTCCTCGAATAAATAACATGAGTTTCTGGCTTCTCCCTCCTTCGTTCTTACTTCTGCTGGCCTCCGCAGGAGTAGAAGCTGGGGCAGGAACCGGATGAACTGTTTATCCACCTTTAGCAGGTAATTTAGCACATGCTGGTCCCTCTGTTGATTTAGCCATCTTCTCCCTTCATTTGGCCGGTATCTCATCAATTTTAGCCTCAATTAATTTTATTACAACTATTATTAATATAAAACCCCCAGCTATTTCTCAATATCAAACACCATTATTTGTTTGATCTATTCTTATTACCACCGTTCTTCTACTCCTTGCTCTCCCTGTTCTTGCAGCCGGAATTACAATATTATTAACAGACCGCAACCTCAACACTACATTCTTTGATCCCGCAGGTGGAGGGGACCCAATTCTCTATCAGCACAAAGCTTTTGGGCCCATACCCCAACCATGTTGGTTAAAATCCTTCCTTTACTAATGAACCCTATCGTATTAACCATTCTTATTTCAAGCTTAGGCCTAGGAACTACCTTAACATTTATTGGATCACATTGACTCCTAGTCTGAATAGGCCTCGAAATCAATACTCTAGCCATTATTCCACTAATAATTCGCCAACAACATCCTCGAGCAGTAGAAGCTACTATAAAATATTTTATTACACAAGCAACTGCCTCCACTTTATTATTATTTGCAAGCGTAACAAACGCTTGGACTTCCGGTGAGTGAAGTCTAATTGAAATAATTAATCCAACATCTGCCACACTAGCAACAACCGCACTAGCCTTAAAAATTGGCCTCGCCCCCTTACACTTTTGATTACCTGAAGTTCTCCAAGGGTTGGATCTAACCACAGGTCTAATCCTTTCAACCTGACAAAAATTAGCCCCATTTGCCATCTTACTACAACTCCACCCCATTCTTGATCCTAATTTATTGTTATCTTTTGGTATTCTTTCAACAATAGTTGGAGGCTGGGGGGGACTAAATCAAACACAATTACGAAAAATTCTAGCCTATTCATCAATTGCTAATCTTGGATGAATAATTACAATTTTACACTACGCCCCTAACCTCACCCTACTTAATCTAATCCAAAATTTTGGTTTTTGTACGTCAGTCTGACATATATGTGATATAGCCCACATACCTTAATATACCACATACTACCCATATTCCATAGTGCCTAATACAGATATTCCCCTACTATATAACATGTATATGCTTAGTCCCCATATATCTATATGCCCCTATATCATTACATACTATGCTTAATACACATTAATCTACTGTCAGCTATATCATTTCATATTATTTTTAACCCTCATTAACTTATTATCTACGGTTTCATTACATAAAATTATTGATTCTACCCTACTTTACTTATTATTAATAATGCGGGTTGGAAAGAAACCCGTATCCCGCTATTTATAGGAAAAAATTGTTCGGTTTGTGGCACATACCTGTCTAATCCCCACCAATTTATCAAAATTGGCATCTGATTACTGCTCGAGATACATATAATCCTTGATCTCGTCAGCTTGAATATCCCCTAGCTCCCTTTAATGGCATATAATCCTTGATCGTCTCAAGATTTATCGACCTCCCAGCTTTTTTTTTTCGGTATGAAGCAAATCGCTATTCCCCGGAAGGGCTGATCTGGGTCATTAAGGTAAACTTGGGCTATTCTCGACACTATCTTATCAACCTCATTACTCTCATTCATGAAATTAGATTGTCGAAATCAGCATAACTGAAAGGGA
>G003TY
CTAATTCGCGCTGAACTAGGTCAACCTGGATCTCTTTTAGGAGATGATCAGATTTATAATGTGATCGTAACCGCCCATGCATTTGTAATAATCTTTTTTATGGTTATACCAGTAATGATTGGTGGCTTTGGAAATTGACTTGTTCCTTTAATAATTGGTGCACCAGATATAGCATTTCCTCGAATAAATAACATGAGTTTCTGGCTTCTCCCTCCTTCGTTCTTACTTCTGCTGGCCTCCGCAGGAGTAGAAGCTGGGGCAGGAACCGGATGAACTGTTTATCCACCTTTAGCAGGTAATTTAGCACATGCTGGTCCCTCTGTTGATTTAGCCATCTTCTCCCTTCATTTGGCCGGTATCTCATCAATTTTAGCCTCAATTAATTTTATTACAACTATTATTAATATAAAACCCCCAGCTATTTCTCAATATCAAACACCATTATTTGTTTGATCTATTCTTATTACCACCGTTCTTCTACTCCTTGCTCTCCCTGTTCTTGCAGCCGGAATTACAATATTATTAACAGACCGCAACCTCAACACTACATTCTTTGATCCCGCAGGTGGAGGGGACCCAATTCTCTATCAGCACAAAGCTTTTGGGCCCATACCCCAACCATGTTGGTTAAAATCCTTCCTTTACTAATGAACCCTATCGTATTAACCATTCTTATTTCAAGCTTAGGCCTAGGAACTACCTTAACATTTATTGGATCACATTGACTCCTAGTCTGAATAGGCCTCGAAATCAATACTCTAGCCATTATTCCACTAATAATTCGCCAACAACATCCTCGAGCAGTAGAAGCTACTATAAAATATTTTATTACACAAGCAACTGCCTCCACTTTATTATTATTTGCAAGCGTAACAAACGCTTGGACTTCCGGTGAGTGAAGTCTAATTGAAATAATTAATCCAACATCTGCCACACTAGCAACAACCGCACTAGCCTTAAAAATTGGCCTCGCCCCCTTACACTTTTGATTACCTGAAGTTCTCCAAGGGTTGGATCTAACCACAGGTCTAATCCTTTCAACCTGACAAAAATTAGCCCCATTTGCCATCTTACTACAACTCCACCCCATTCTTGATCCTAATTTATTGTTATCTTTTGGTATTCTTTCAACAATAGTTGGAGGCTGGGGGGGACTAAATCAAACACAACTACGAAAAATTCTAGCCTATTCATCAATTGCTAATCTTGGATGAATAATTACAATTTTACACTACGCCCCTAACCTCACCCTACTTAATCTAATTCAAAATTTTGGTTTTTGTACGTCAGTCTGACATATATGTGATATAGCCCACATACCTTAATATACCACATACTACCCATATTCCATAGTGCCTAATACAGATATTCCCCTACTATATAACATGTATATGCTTAGTCCCCATATATCTATATGCCCCTATATCATTACATACTATGCTTAATACACATTAATCTACTGTCAGCTATATCATTTCATACTATTTTTAACCCTCATTAACTTATTATCTACGGTTTCATTACATAAAATTATTGATTCTACCCTACTTTACTTATTATTAATAATGCGGGTTGGAAAGAAACCCGTATCCCGCTATTTATAGGAAAAAATTGTTCGGTTTGTGGCACATACCTGTCTAATCCCCACCGATTTATCAAAATTGGCATCTGATTACTGCTCGAGATACATATAATCCTTGATCTCGTCAGCTTGAATATCCCCTAGCTCCCTTTAATGGCATATAATCCTTGATCGTCTCAAGATTTATCGACCTCCCAGCTTTTTTTTTTCGGTATGAAGCAAATCGCTATTCCCCGGAAGGGCTGATCTGGGTCATTAAGGTAAACTTGGGCTATTCTCGACACTATCTTAACAACCTCATTACTCTCATTCATGAAATTAGATTGTCGAAATCAGCATAACTGAAAGGGA
>G004TY
CTAATTCGCGCTGAACTAGGTCAACCTGGATCTCTTTTAGGAGATGATCAGATTTATAATGTGATCGTAACCGCCCATGCATTTGTAATAATCTTTTTTATGGTTATACCAGTAATGATTGGTGGCTTTGGAAATTGACTTGTTCCTTTAATAATTGGTGCACCAGATATAGCATTTCCTCGAATAAATAACATGAGTTTCTGGCTTCTCCCTCCTTCGTTCTTACTTCTACTGGCCTCCGCAGGAGTAGAAGCTGGGGCAGGAACCGGATGAACTGTTTATCCACCTTTAGCAGGTAATTTAGCACATGCTGGTCCCTCTGTTGATTTAGCCATCTTCTCCCTTCATTTGGCCGGTATCTCATCAATTTTAGCCTCAATTAATTTTATTACAACTATTATTAATATAAAACCCCCAGCTATTTCTCAATATCAAACACCATTATTTGTTTGATCTATTCTTATTACCACCGTTCTTCTACTCCTTGCTCTCCCTGTTCTTGCAGCCGGAATTACAATATTATTAACAGACCGCAACCTCAACACTACATTCTTTGATCCCGCAGGTGGAGGGGACCCAATTCTCTATCAGCACAAAGCTTTTGGGCCCATACCCCAACCATGTTGGTTAAAATCCTTCCTTTACTAATGAACCCTATCGTATTAACCATTCTTATTTCAAGCTTAGGCCTAGGAACTACCTTAACATTTATTGGATCACATTGACTCCTAGTCTGAATAGGCCTCGAAATCAATACTCTAGCCATTATTCCACTAATAATTCGCCAACAACATCCTCGAGCAGTAGAAGCTACTATAAAATATTTTATTACACAAGCAACTGCCTCCACTTTATTATTATTTGCAAGCGTAACAAACGCTTGGACTTCCGGTGAGTGAAGTCTAATTGAAATAATTAATCCAACATCTGCCACACTAGCAACAACCGCACTAGCCTTAAAAATTGGCCTCGCCCCCTTACACTTTTGATTACCTGAAGTTCTCCAAGGGTTGGATCTAACCACAGGTCTAATCCTTTCAACCTGACAAAAATTAGCCCCATTTGCCATCTTACTACAACTCCACCCCATTCTTGATCCTAATTTATTGTTATCTTTTGGTATTCTTTCAACAATAGTTGGAGGCTGGGGGGGACTAAATCAAACACAATTACGAAAAATTCTAGCCTATTCATCAATTGCTAATCTTGGATGAATAATTACAATTTTACACTACGCCCCTAACCTCACCCTACTTAATCTAATCCAAAATTTTGGTTTTTGTACGTCAGTCTGACATATATGTGATATAGCCCACATACCTTAATATACCACATACTACCCATATTCCATAGTGCCTAATACAGATATTCCCCTACTATATAACATGTATATGCTTAGTCCCCATATATCTATATGCCCCTATATCATTACATACTATGCTTAATACACATTAATCTACTGTCAGCTATATCATTTCATATTATTTTTAACCCTCATTAACTTATTATCTACGGTTTCATTACATAAAATTATTGATTCTACCCTACTTTACTTATTATTAATAATGCGGGTTGGAAAGAAACCCGTATCCCGCTATTTATAGGAAAAAATTGTTCGGTTTGTGGCACATACCTGTCTAATCCCCACCAATTTATCAAAATTGGCATCTGATTACTGCTCGAGATACATATAATCCTTGATCTCGTCAGCTTGAATATCCCCTAGCTCCCTTTAATGGCATATAATCCTTGATCGTCTCAAGATTTATCGACCTCCCAGCTTTTTTTTTTCGGTATGAAGCAAATCGCTATTCCCCGGAAGGGCTGATCTGGGTCATTAAGGTAAACTTGGGCTATTCTCGACACTATCTTATCAACCTCATTACTCTCATTCATGAAATTAGATTGTCGAAATCAGCATAACTGAAAGGGA
>G005TY
CTAATTCGCGCTGAACTAGGTCAACCTGGATCTCTTTTAGGAGATGATCAGATTTATAATGTGATCGTAACCGCCCATGCATTTGTAATAATCTTTTTTATGGTTATACCAGTAATGATTGGTGGCTTTGGAAATTGACTTGTTCCTTTAATAATTGGTGCACCAGATATAGCATTTCCTCGAATAAATAACATGAGTTTCTGGCTTCTCCCTCCTTCGTTCTTACTTCTGCTGGCCTCCGCAGGAGTAGAAGCTGGGGCAGGAACCGGATGAACTGTTTATCCACCTTTAGCAGGTAATTTAGCACATGCTGGTCCCTCTGTTGATTTAGCCATCTTCTCCCTTCATTTGGCCGGTATCTCATCAATTTTAGCCTCAATTAATTTTATTACAACTATTATTAATATAAAACCCCCAGCTATTTCTCAATATCAAACACCATTATTTGTTTGATCTATTCTTATTACCACCGTTCTTCTACTCCTTGCTCTCCCTGTTCTTGCAGCCGGAATTACAATATTATTAACAGACCGCAACCTCAACACTACATTCTTTGATCCCGCAGGTGGAGGGGACCCAATTCTCTATCAGCACAAAGCTTTTGGGCCCATACCCCAACCATGTTGGTTAAAATCCTTCCTTTACTAATGAACCCTATCGTATTAACCATTCTTATTTCAAGCTTAGGCCTAGGAACTACCTTAACATTTATTGGATCACATTGACTCCTAGTCTGAATAGGCCTCGAAATCAATACTCTAGCCATTATTCCACTAATAATTCGCCAACAACATCCTCGAGCAGTAGAAGCTACTATAAAATATTTTATTACACAAGCAACTGCCTCCACTTTATTATTATTTGCAAGCGTAACAAACGCTTGGACTTCCGGTGAGTGAAGTCTAATTGAAATAATTAATCCAACATCTGCCACACTAGCAACAACCGCACTAGCCTTAAAAATTGGCCTCGCCCCCTTACACTTTTGATTACCTGAAGTTCTCCAAGGGTTGGATCTAACCACAGGTCTAATCCTTTCAACCTGACAAAAATTAGCCCCATTTGCCATCTTACTACAACTCCACCCCATTCTTGATCCTAATTTATTGTTATCTTTTGGTATTCTTTCAACAATAGTTGGAGGCTGGGGGGGACTAAATCAAACACAACTACGAAAAATTCTAGCCTATTCATCAATTGCTAATCTTGGATGAATAATTACAATTTTACACTACGCCCCTAACCTCACCCTACTTAATCTAATCCAAAATTTTGGTTTTTGTACGTCAGTCTGACATATATGTGATATAGCCCACATACCTTAATATACCACATACTACCCATATTCCATAGTGCCTAATACAGATATTCCCCTACTATATAACATGTATATGCTTAGTCCCCATATATCTATATGCCCCTATATCATTACATACTATGCTTAATACACATTAATCTACTGTCAGCTATATCATTTCATATTATTTTTAACCCTCATTAACTTATTATCTACGGTTTCATTACATAAAATTATTGATTCTACCCTACTTTACTTATTATTAATAATGCGGGTTGGAAAGAAACCCGTATCCCGCTATTTATAGGAAAAAATTGTTCGGTTTGTGGCACATACCTGTCTAATCCCCACCAATTTATCAAAATTGGCATCTGATTACTGCTCGAGATACATATAATCCTTGATCTCGTCAGCTTGAATATCCCCTAGCTCCCTTTAATGGCATATAATCCTTGATCGTCTCAAGATTTATCGACCTCCCAGCTTTTTTTTTTCGGTATGAAGCAAATCGCTATTCCCCGGAAGGGCTGATCTGGGTCATTAAGGTAAACTTGGGCTATTCTCGACACTATCTTATCAACCTCATTACTCTCATTCATGAAATTAAATGGTCGAAATCAGCATAACTGAAAGGGA
>G006TY
CTAATTCGCGCTGAACTAGGTCAACCTGGATCTCTTTTAGGAGATGATCAGATTTATAATGTGATCGTAACCGCCCATGCATTTGTAATAATCTTTTTTATGGTTATACCAGTAATGATTGGTGGCTTTGGAAATTGACTTGTTCCTTTAATAATTGGTGCACCAGATATAGCATTTCCTCGAATAAATAACATGAGTTTCTGGCTTCTCCCTCCTTCGTTCTTACTTCTGCTGGCCTCCGCAGGAGTAGAAGCTGGGGCAGGAACCGGATGAACTGTTTATCCACCTTTAGCAGGTAATTTAGCACATGCTGGTCCCTCTGTTGATTTAGCCATCTTCTCCCTTCATTTGGCCGGTATCTCATCAATTTTAGCCTCAATTAATTTTATTACAACTATTATTAATATAAAACCCCCAGCTATTTCTCAATATCAAACACCATTATTTGTTTGATCTATTCTTATTACCACCGTTCTTCTACTCCTTGCTCTCCCTGTTCTTGCAGCCGGAATTACAATATTATTAACAGACCGCAACCTCAACACTACATTCTTTGATCCCGCAGGTGGAGGGGACCCAATTCTCTATCAGCACAAAGCTTTTGGGCCCATACCCCAACCATGTTGGTTAAAATCCTTCCTTTACTAATGAACCCTATCGTATTAACCATTCTTATTTCAAGCTTAGGCCTAGGAACTACCTTAACATTTATTGGATCACATTGACTCCTAGTCTGAATAGGCCTCGAAATCAATACTCTAGCCATTATTCCACTAATAATTCGCCAACAACATCCTCGAGCAGTAGAAGCTACTATAAAATATTTTATTACACAAGCAACTGCCTCCACTTTATTATTATTTGCAAGCGTAACAAACGCTTGGACTTCCGGTGAGTGAAGTCTAATTGAAATAATTAATCCAACATCTGCCACACTAGCAACAACCGCACTAGCCTTAAAAATTGGCCTCGCCCCCTTACACTTTTGATTGCCTGAAGTTCTCCAAGGGTTGGATCTAACCACAGGTCTAATCCTTTCAACCTGACAAAAATTAGCCCCATTTGCCATCTTACTACAACTCCACCCCATTCTTGATCCTAATTTATTGTTATCTTTTGGTATTCTTTCAACAATAGTTGGAGGCTGGGGGGGACTAAATCAAACACAACTACGAAAAATTCTAGCCTATTCATCAATTGCTAATCTTGGATGAATAATTACAATTTTACACTACGCCCCTAACCTCACCCTACTTAATCTAATCCAAAATTTTGGTTTTTGTACGTCAGTCTGACATATATGTGATATAGCCCACATACCTTAATATACCACATACTACCCATATTCCATAGTGCCTAATACAGATATTCCCCTACTATATAACATGTATATGCTTAGTCCCCATATATCTATATGCCCCTATATCATTACATACTATGCTTAATACACATTAATCTACTGTCAGCTATATCATTTCATATTATTTTTAACCCTCATTAACTTATTATCTACGGTTTCATTACATAAAATTATTGATTCTACCCTACTTTACTTATTATTAATAATGCGGGTTGGAAAGAAACCCGTATCCCGCTATTTATAGGAAAAAATTGTTCGGTTTGTGGCACATACCTGTCTAATCCCCACCAATTTATCAAAATTGGCATCTGATTACTGCTCGAGATACATATAATCCTTGATCTCGTCAGCTTGAATATCCCCTAGCTCCCTTTAATGGCATATAATCCTTGATCGTCTCAAGATTTATCGACCTCCCAGCTTTTTTTTTTCGGTATGAAGCAAATCGCTATTCCCCGGAAGGGCTGATCTGGGTCATTAAGGTAAACTTGGGCTATTCTCGACACTATCTTATCAACCTCATTACTCTCATTCATGAAATTAGATTGTCGAAATCAGCATAACTGAAAGGGA
>G009TY
CTAATTCGCGCTGAACTAGGTCAACCTGGATCTCTTTTAGGAGATGATCAGATTTATAATGTGATCGTAACCGCCCATGCATTTGTAATAATCTTTTTTATGGTTATACCAGTAATGATTGGTGGCTTTGGAAATTGACTTGTTCCTTTAATAATTGGTGCACCAGATATAGCATTTCCTCGAATAAATAACATGAGTTTCTGGCTTCTCCCTCCTTCGTTCTTACTTCTGCTGGCCTCCGCAGGAGTAGAAGCTGGGGCAGGAACCGGATGAACTGTTTATCCACCTTTAGCAGGTAATTTAGCACATGCTGGTCCCTCTGTTGATTTAGCCATCTTCTCCCTTCATTTGGCCGGTATCTCATCAATTTTAGCCTCAATTAATTTTATTACAACTATTATTAATATAAAACCCCCAGCTATTTCTCAATATCAAACACCATTATTTGTTTGATCTATTCTTATTACCACCGTTCTTCTACTCCTTGCTCTCCCTGTTCTTGCAGCCGGAATTACAATATTATTAACAGACCGCAACCTCAACACTACATTCTTTGATCCCGCAGGTGGAGGGGACCCAATTCTCTATCAGCACAAAGCTTTTGGGCCCATACCCCAACCATGTTGGTTAAAATCCTTCCTTTACTAATGAACCCTATCGTATTAACCATTCTTATTTCAAGCTTAGGCCTAGGAACTACCTTAACATTTATTGGATCACATTGACTCCTAGTCTGAATAGGCCTCGAAATCAATACTCTAGCCATTATTCCACTAATAATTCGCCAACAACATCCTCGAGCAGTAGAAGCTACTATAAAATATTTTATTACACAAGCAACTGCCTCCACTTTATTATTATTTGCAAGCGTAACAAACGCTTGGACTTCCGGTGAGTGAAGTCTAATTGAAATAATTAATCCAACATCTGCCACACTAGCAACAACCGCACTAGCCTTAAAAATTGGCCTCGCCCCCTTACACTTTTGATTGCCTGAAGTTCTCCAAGGGTTGGATCTAACCACAGGTCTAATCCTTTCAACCTGACAAAAATTAGCCCCATTTGCCATCTTACTACAACTCCACCCCATTCTTGATCCTAATTTATTGTTATCTTTTGGTATTCTTTCAACAATAGTTGGAGGCTGGGGGGGACTAAATCAAACACAACTACGAAAAATTCTAGCCTATTCATCAATTGCTAATCTTGGATGAATAATTACAATTTTACACTACGCCCCTAACCTCACCCTACTTAATCTAATCCAAAATTTTGGTTTTTGTACGTCAGTCTGACATATATGTGATATAGCCCACATACCTTAATATACCACATACTACCCATATTCCATAGTGCCTAATACAGATATTCCCCTACTATATAACATGTATATGCTTAGTCCCCATATATCTATATGCCCCTATATCATTACATACTATGCTTAATACACATTAATCTACTGTCAGCTATATCATTTCATATTATTTTTAACCCTCATTAACTTATTATCTACGGTTTCATTACATAAAATTATTGATTCTACCCTACTTTACTTATTATTAATAATGCGGGTTGGAAAGAAACCCGTATCCCGCTATTTATAGGAAAAAATTGTTCGGTTTGTGGCACATACCTGTCTAATCCCCACCAATTTATCAAAATTGGCATCTGATTACTGCTCGAGATACATATAATCCTTGATCTCGTCAGCTTGAATATCCCCTAGCTCCCTTTAATGGCATATAATCCTTGATCGTCTCAAGATTTATCGACCTCCCAGCTTTTTTTTTTCGGTATGAAGCAAATCGCTATTCCCCGGAAGGGCTGATCTGGGTCATTAAGGTAAACTTGGGCTATTCTCGACACTATCTTATCAACCTCATTACTCTCATTCATGAAATTAGATTGTCGAAATCAGCATAACTGAAAGGGA
>G010TY
CTAATTCGCGCTGAACTAGGTCAACCTGGATCTCTTTTAGGAGATGATCAGATTTATAATGTGATCGTAACCGCCCATGCATTTGTAATAATCTTTTTTATGGTTATACCAGTAATGATTGGTGGCTTTGGAAATTGACTTGTTCCTTTAATAATTGGTGCACCAGATATAGCATTTCCTCGAATAAATAACATGAGTTTCTGGCTTCTCCCTCCTTCGTTCTTACTTCTGCTGGCCTCCGCAGGAGTAGAAGCTGGGGCAGGAACCGGATGAACTGTTTATCCACCTTTAGCAGGTAATTTAGCACATGCTGGTCCCTCTGTTGATTTAGCCATCTTCTCCCTTCATTTGGCCGGTATCTCATCAATTTTAGCCTCAATTAATTTTATTACAACTATTATTAATATAAAACCCCCAGCTATTTCTCAATATCAAACACCATTATTTGTTTGATCTATTCTTATTACCACCGTTCTTCTACTCCTTGCTCTCCCTGTTCTTGCAGCCGGAATTACAATATTATTAACAGACCGCAACCTCAACACTACATTCTTTGATCCCGCAGGTGGAGGGGACCCAATTCTCTATCAGCACAAAGCTTTTGGGCCCATACCCCAACCATGTTGGTTAAAATCCTTCCTTTACTAATGAACCCTATCGTATTAACCATTCTTATTTCAAGCTTAGGCCTAGGAACTACCTTAACATTTATTGGATCACATTGACTCCTAGTCTGAATAGGCCTCGAAATCAATACTCTAGCCATTATTCCACTAATAATTCGCCAACAACATCCTCGAGCAGTAGAAGCTACTATAAAATATTTTATTACACAAGCAACTGCCTCCACTTTATTATTATTTGCAAGCGTAACAAACGCTTGGACTTCCGGTGAGTGAAGTCTAATTGAAATAATTAATCCAACATCTGCCACACTAGCAACAACCGCACTAGCCTTAAAAATTGGCCTCGCCCCCTTACACTTTTGATTACCTGAAGTTCTCCAAGGGTTGGATCTAACCACAGGTCTAATCCTTTCAACCTGACAAAAATTAGCCCCATTTGCCATCTTACTACAACTCCACCCCATTCTTGATCCTAATTTATTGTTATCTTTTGGTATTCTTTCAACAATAGTTGGAGGCTGGGGGGGACTAAATCAAACACAATTACGAAAAATTCTAGCCTATTCATCAATTGCTAATCTTGGATGAATAATTACAATTTTACACTACGCCCCTAACCTCACCCTACTTAATCTAATCCAAAATTTTGGTTTTTGTACGTCAGTCTGACATATATGTGATATAGCCCACATACCTTAATATACCACATACTACCCATATTCCATAGTGCCTAATACAGATATTCCCCTACTATATAACATGTATATGCTTAGTCCCCATATATCTATATGCCCCTATATCATTACATACTATGCTTAATACACATTAATCTACTGTCAGCTATATCATTTCATATTATTTTTAACCCTCATTAACTTATTATCTACGGTTTCATTACATAAAATTATTGATTCTACCCTACTTTACTTATTATTAATAATGCGGGTTGGAAAGAAACCCGTATCCCGCTATTTATAGGAAAAAATTGTTCGGTTTGTGGCACATACCTGTCTAATCCCCACCAATTTATCAAAATTGGCATCTGATTACTGCTCGAGATACATATAATCCTTGATCTCGTCAGCTTGAATATCCCCTAGCTCCCTTTAATGGCATATAATCCTTGATCGTCTCAAGATTTATCGACCTCCCAGCTTTTTTTTTTCGGTATGAAGCAAATCGCTATTCCCCGGAAGGGCTGATCTGGGTCATTAAGGTAAACTTGGGCTATTCTCGACACTATCTTATCAACCTCATTACTCTCATTCATGAAATTAGATTGTCGAAATCAGCATAACTGAAAGGGA
>G011TY
CTAATTCGCGCTGAACTAGGTCAACCTGGATCTCTTTTAGGAGATGATCAGATTTATAATGTGATCGTAACCGCCCATGCATTTGTAATAATCTTTTTTATGGTTATACCAGTAATGATTGGTGGCTTTGGAAATTGACTTGTTCCTTTAATAATTGGTGCACCAGATATAGCATTTCCTCGAATAAATAACATGAGTTTCTGGCTTCTCCCTCCTTCGTTCTTACTTCTGCTGGCCTCCGCAGGAGTAGAAGCTGGGGCAGGAACCGGATGAACTGTTTATCCACCTTTAGCAGGTAATTTAGCACATGCTGGTCCCTCTGTTGATTTAGCCATCTTCTCCCTTCATTTGGCCGGTATCTCATCAATTTTAGCCTCAATTAATTTTATTACAACTATTATTAATATAAAACCCCCAGCTATTTCTCAATATCAAACACCATTATTTGTTTGATCTATTCTTATTACCACCGTTCTTCTACTCCTTGCTCTCCCTGTTCTTGCAGCCGGAATTACAATATTATTAACAGACCGCAACCTCAACACTACATTCTTTGATCCCGCAGGTGGAGGGGACCCAATTCTCTATCAGCACAAAGCTTTTGGGCCCATACCCCAACCATGTTGGTTAAAATCCTTCCTTTACTAATGAACCCTATCGTATTAACCATTCTTATTTCAAGCTTAGGCCTAGGAACTACCTTAACATTTATTGGATCACATTGACTCCTAGTCTGAATAGGCCTCGAAATCAATACTCTAGCCATTATTCCACTAATAATTCGCCAACAACATCCTCGAGCAGTAGAAGCTACTATAAAATATTTTATTACACAAGCAACTGCCTCCACTTTATTATTATTTGCAAGCGTAACAAACGCTTGGACTTCCGGTGAGTGAAGTCTAATTGAAATAATTAATCCAACATCTGCCACACTAGCAACAACCGCACTAGCCTTAAAAATTGGCCTCGCCCCCTTACACTTTTGATTGCCTGAAGTTCTCCAAGGGTTGGATCTAACCACAGGTCTAATCCTTTCAACCTGACAAAAATTAGCCCCATTTGCCATCTTACTACAACTCCACCCCATTCTTGATCCTAATTTATTGTTATCTTTTGGtATTCTTTCAACAATAGTTGGAGGCTGGGGGGGACTAAATCAAACACAACTACGAAAAATTCTAGCCTATTCATCAATTGCTAATCTTGGATGAATAATTACAATTTTACACTACGCCCCTAACCTCACCCTACTTAATCTAATCCAAAATTTTGGTTTTTGTACGTCAGTCTGACATATATGTGATATAGCCCACATACCTTAATATACCACATACTACCCATATTCCATAGTGCCTAATACAGATATTCCCCTACTATATAACATGTATATGCTTAGTCCCCATATATCTATATGCCCCTATATCATTACATACTATGCTTAATACACATTAATCTACTGTCAGCTATATCATTTCATATTATTTTTAACCCTCATTAACTTATTATCTACGGTTTCATTACATAAAATTATTGATTCTACCCTACTTTACTTATTATTAATAATGCGGGTTGGAAAGAAACCCGTATCCCGCTATTTATAGGAAAAAATTGTTCGGTTTGTGGCACATACCTGTCTAATCCCCACCAATTTATCAAAATTGGCATCTGATTACTGCTCGAGATACATATAATCCTTGATCTCGTCAGCTTGAATATCCCCTAGCTCCCTTTAATGGCATATAATCCTTGATCGTCTCAAGATTTATCGACCTCCCAGCTTTTTTTTTTCGGTATGAAGCAAATCGCTATTCCCCGGAAGGGCTGATCTGGGTCATTAAGGTAAACTTGGGCTATTCTCGACACTATCTTATCAACCTCATTACTCTCATTCATGAAATTAGATTGTCGAAATCAGCATAACTGAAAGGGA
>G012TY
CTAATTCGCGCTGAACTAGGTCAACCTGGATCTCTTTTAGGAGATGATCAGATTTATAATGTGATCGTAACCGCCCATGCATTTGTAATAATCTTTTTTATGGTTATACCAGTAATGATTGGTGGCTTTGGAAATTGACTTGTTCCTTTAATAATTGGTGCACCAGATATAGCATTTCCTCGAATAAATAACATGAGTTTCTGGCTTCTCCCTCCTTCGTTCTTACTTCTGCTGGCCTCCGCAGGAGTAGAAGCTGGGGCAGGAACCGGATGAACTGTTTATCCACCTTTAGCAGGTAATTTAGCACATGCTGGTCCCTCTGTTGATTTAGCCATCTTCTCCCTTCATTTGGCCGGTATCTCATCAATTTTAGCCTCAATTAATTTTATTACAACTATTATTAATATAAAACCCCCAGCTATTTCTCAATATCAAACACCATTATTTGTTTGATCTATTCTTATTACCACCGTTCTTCTACTCCTTGCTCTCCCTGTTCTTGCAGCCGGAATTACAATATTATTAACAGACCGCAACCTCAACACTACATTCTTTGATCCCGCAGGTGGAGGGGACCCAATTCTCTATCAGCACAAAGCTTTTGGGCCCATACCCCAACCATGTTGGTTAAAATCCTTCCTTTACTAATGAACCCTATCGTATTAACCATTCTTATTTCAAGCTTAGGCCTAGGAACTACCTTAACATTTATTGGATCACATTGACTCCTAGTCTGAATAGGCCTCGAAATCAATACTCTAGCCATTATTCCACTAATAATTCGCCAACAACATCCTCGAGCAGTAGAAGCTACTATAAAATATTTTATTACACAAGCAACTGCCTCCACTTTATTATTATTTGCAAGCGTAACAAACGCTTGGACTTCCGGTGAGTGAAGTCTAATTGAAATAATTAATCCAACATCTGCCACACTAGCAACAACCGCACTAGCCTTAAAAATTGGCCTCGCCCCCTTACACTTTTGATTGCCTGAAGTTCTCCAAGGGTTGGATCTAACCACAGGTCTAATCCTTTCAACCTGACAAAAATTAGCCCCATTTGCCATCTTACTACAACTCCACCCCATTCTTGATCCTAATTTATTGTTATCTTTTGGTATTCTTTCAACAATAGTTGGAGGCTGGGGGGGACTAAATCAAACACAACTACGAAAAATTCTAGCCTATTCATCAATTGCTAATCTTGGATGAATAATTACAATTTTACACTACGCCCCTAACCTCACCCTACTTAATCTAATCCAAAATTTTGGTTTTTGTACGTCAGTCTGACATATATGTGATATAGCCCACATACCTTAATATACCACATACTACCCATATTCCATAGTGCCTAATACAGATATTCCCCTACTATATAACATGTATATGCTTAGTCCCCATATATCTATATGCCCCTATATCATTACATACTATGCTTAATACACATTAATCTACTGTCAGCTATATCATTTCATATTATTTTTAACCCTCATTAACTTATTATCTACGGTTTCATTACATAAAATTATTGATTCTACCCTACTTTACTTATTATTAATAATGCGGGTTGGAAAGAAACCCGTATCCCGCTATTTATAGGAAAAAATTGTTCGGTTTGTGGCACATACCTGTCTAATCCCCACCAATTTATCAAAATTGGCATCTGATTACTGCTCGAGATACATATAATCCTTGATCTCGTCAGCTTGAATATCCCCTAGCTCCCTTTAATGGCATATAATCCTTGATCGTCTCAAGATTTATCGACCTCCCAGCTTTTTTTTTTCGGTATGAAGCAAATCGCTATTCCCCGGAAGGGCTGATCTGGGTCATTAAGGTAAACTTGGGCTATTCTCGACACTATCTTATCAACCTCATTACTCTCATTCATGAAATTAGATTGTCGAAATCAGCATAACTGAAAGGGA
>G013TY
CTAATTCGCGCTGAACTAGGTCAACCTGGATCTCTTTTAGGAGATGATCAGATTTATAATGTGATCGTAACCGCCCATGCATTTGTAATAATCTTTTTTATGGTTATACCAGTAATGATTGGTGGCTTTGGAAATTGACTTGTTCCTTTAATAATTGGTGCACCAGATATAGCATTTCCTCGAATAAATAACATGAGTTTCTGGCTTCTCCCTCCTTCGTTCTTACTTCTGCTGGCCTCCGCAGGAGTAGAAGCTGGGGCAGGAACCGGATGAACTGTTTATCCACCTTTAGCAGGTAATTTAGCACATGCTGGTCCCTCTGTTGATTTAGCCATCTTCTCCCTTCATTTGGCCGGTATCTCATCAATTTTAGCCTCAATTAATTTTATTACAACTATTATTAATATAAAACCCCCAGCTATTTCTCAATATCAAACACCATTATTTGTTTGATCTATTCTTATTACCACCGTTCTTCTACTCCTTGCTCTCCCTGTTCTTGCAGCCGGAATTACAATATTATTAACAGACCGCAACCTCAACACTACATTCTTTGATCCCGCAGGTGGAGGGGACCCAATTCTCTATCAGCACAAAGCTTTTGGGCCCATACCCCAACCATGTTGGTTAAAATCCTTCCTTTACTAATGAACCCTATCGTATTAACCATTCTTATTTCAAGCTTAGGCCTAGGAACTACCTTAACATTTATAGGATCACATTGACTCCTAGTCTGAATAGGCCTCGAAATCAATACTCTAGCCATTATTCCACTAATAATTCGCCAACAACATCCTCGAGCAGTAGAAGCTACTATAAAATATTTTATTACACAAGCAACTGCCTCCACTTTATTATTATTTGCAAGCGTAACAAACGCTTGGACTTCCGGTGAGTGAAGTCTAATTGAAATAATTAATCCAACATCTGCCACACTAGCAACAACCGCACTAGCCTTAAAAATTGGCCTCGCCCCCTTACACTTTTGATTACCTGAAGTTCTCCAAGGGTTGGATCTAACCACAGGTCTAATCCTTTCAACCTGACAAAAATTAGCCCCATTTGCCATCTTACTACAACTCCACCCCATTCTTGATCCTAATTTATTGTTATCTTTTGGTATTCTTTCAACAATAGTTGGAGGCTGGGGGGGACTAAATCAAACACAACTACGAAAAATTCTAGCCTATTCATCAATTGCTAATCTTGGATGAATAATTACAATTTTACACTACGCCCCTAACCTCACCCTACTTAATCTAATTCAAAATTTTGGTTTTTGTACGTCAGTCTGACATATATGTGATATAGCCCACATACCTTAATATACCACATACTACCCATATTCCATAGTGCCTAATACAGATATTCCCCTACTATATAACATGTATATGCTTAGTCCCCATATATCTATATGCCCCTATATCATTACATACTATGCTTAATACACATTAATCTACTGTCAGCTATATCATTTCATATTATTTTTAACCCTCATTAACTTATTATCTACGGTTTCATTACATAAAATTATTGATTCTACCCTACTTTACTTATTATTAATAATGCGGGTTGGAAAGAAACCCGTATCCCGCTATTTATAGGAAAAAATTGTTCGGTTTGTGGCACATACCTGTCTAATCCCCACCGATTTATCAAAATTGGCATCTGATTACTGCTCGAGATACATATAATCCTTGATCTCGTCAGCTTGAATATCCCCTAGCTCCCTTTAATGGCATATAATCCTTGATCGTCTCAAGATTTATCGACCTCCCAGCTTTTTTTTTTCGGTATGAAGCAAATCGCTATTCCCCGGAAGGGCTGATCTGGGTCATTAAGGTAAACTTGGGCTATTCTCGACACTATCTTAACAACCTCATTACTCTCATTCATGAAATTAGATTGTCGAAATCAGCATAACTGAAAGGGA
>G014TY
CTAATTCGCGCTGAACTAGGTCAACCTGGATCTCTTTTAGGAGATGATCAGATTTATAATGTGATCGTAACCGCCCATGCATTTGTAATAATCTTTTTTATGGTTATACCAGTAATGATTGGTGGCTTTGGAAATTGACTTGTTCCTTTAATAATTGGTGCACCAGATATAGCATTTCCTCGAATAAATAACATGAGTTTCTGGCTTCTCCCTCCTTCGTTCTTACTTCTGCTGGCCTCCGCAGGAGTAGAAGCTGGGGCAGGAACCGGATGAACTGTTTATCCACCTTTAGCAGGTAATTTAGCACATGCTGGTCCCTCTGTTGATTTAGCCATCTTCTCCCTTCATTTGGCCGGTATCTCATCAATTTTAGCCTCAATTAATTTTATTACAACTATTATTAATATAAAACCCCCAGCTATTTCTCAATATCAAACACCATTATTTGTTTGATCTATTCTTATTACCACCGTTCTTCTACTCCTTGCTCTCCCTGTTCTTGCAGCCGGAATTACAATATTATTAACAGACCGCAACCTCAACACTACATTCTTTGATCCCGCAGGTGGAGGGGACCCAATTCTCTATCAGCACAAAGCTTTTGGGCCCATACCCCAACCATGTTGGTTAAAATCCTTCCTTTACTAATGAACCCTATCGTATTAACCATTCTTATTTCAAGCTTAGGCCTAGGAACTACCTTAACATTTATTGGATCACATTGACTCCTAGTCTGAATAGGCCTCGAAATCAATACTCTAGCCATCATTCCACTAATAATTCGCCAACAACATCCTCGAGCAGTAGAAGCTACTATAAAATATTTTATTACACAAGCAACTGCCTCCACTTTATTATTATTTGCAAGCGTAACAAACGCTTGGACTTCCGGTGAGTGAAGTCTAATTGAAATAATTAATCCAACATCTGCCACACTAGCAACAACCGCACTAGCCTTAAAAATTGGCCTCGCCCCCTTACACTTTTGATTACCTGAAGTTCTCCAAGGGTTGGATCTAACCACAGGTCTAATCCTTTCAACCTGACAAAAATTAGCCCCATTTGCCATCTTACTACAACTCCACCCCATTCTTGATCCTAATTTATTGTTATCTTTTGGTATTCTTTCAACAATAGTTGGAGGCTGGGGGGGACTAAATCAAACACAACTACGAAAAATTCTAGCCTATTCATCAATTGCTAATCTTGGATGAATAATTACAATTTTACACTACGCCCCTAACCTCACCCTACTTAATCTAATTCAAAATTTTGGTTTTTGTACGTCAGTCTGACATATATGTGATATAGCCCACATACCTTAATATACCACATACTACCCATATTCCATAGTGCCTAATACAGATATTCCCCTACTATATAACATGTATATGCTTAGTCCCCATATATCTATATGCCCCTATATCATTACATACTATGCTTAATACACATTAATCTACTGTCAGCTATATCATTTCATATTATTTTTAACCCTCATTAACTTATTATCTACGGTTTCATTACATAAAATTATTGATTCTACCCTACTTTACTTATTATTAATAATGCGGGTTGGAAAGAAACCCGTATCCCGCTATTTATAGGAAAAAATTGTTCGGTTTGTGGCACATACCTGTCTAATCCCCACCGATTTATCAAAATTGGCATCTGATTACTGCTCGAGATACATATAATCCTTGATCTCGTCAGCTTGAATGTCCCCTAGCTCCCTTTAATGGCATATAATCCTTGATCGTCTCAAGATTTATCGACCTCCCAGCTTTTTTTTTTCGGTATGAAGCAAATCGCTATTCCCCGGAAGGGCTGATCTGGGTCATTAAGGTAAACTTGAACTATTCTCGACACTATCTTAACAACCTCATTACTCTCATTCATGAAATTAGATTGTCGAAATCAGCATAACTGAAAGGGA
>G015TY
CTAATTCGCGCTGAACTAGGTCAACCTGGATCTCTTTTAGGAGATGATCAGATTTATAATGTGATCGTAACCGCCCATGCATTTGTAATAATCTTTTTTATGGTTATACCAGTAATGATTGGTGGCTTTGGAAATTGACTTGTTCCTTTAATAATTGGTGCACCAGATATAGCATTTCCTCGAATAAATAACATGAGTTTCTGGCTTCTCCCTCCTTCGTTCTTACTTCTGCTGGCCTCCGCAGGAGTAGAAGCTGGGGCAGGAACCGGATGAACTGTTTATCCACCTTTAGCAGGTAATTTAGCACATGCTGGTCCCTCTGTTGATTTAGCCATCTTCTCCCTTCATTTGGCCGGTATCTCATCAATTTTAGCCTCAATTAATTTTATTACAACTATTATTAATATAAAACCCCCAGCTATTTCTCAATATCAAACACCATTATTTGTTTGATCTATTCTTATTACCACCGTTCTTCTACTCCTTGCTCTCCCTGTTCTTGCAGCCGGAATTACAATATTATTAACAGACCGCAACCTCAACACTACATTCTTTGATCCCGCAGGTGGAGGGGACCCAATTCTCTATCAGCACAAAGCTTTTGGGCCCATACCCCAACCATGTTGGTTAAAATCCTTCCTTTACTAATGAACCCTATCGTATTAACCATTCTTATTTCAAGCTTAGGCCTAGGAACTACCTTAACATTTATTGGATCACATTGACTCCTAGTCTGAATAGGCCTCGAAATCAATACTCTAGCCATTATTCCACTAATAATTCGCCAACAACATCCTCGAGCAGTAGAAGCTACTATAAAATATTTTATTACACAAGCAACTGCCTCCACTTTATTATTATTTGCAAGCGTAACAAACGCTTGGACTTCCGGTGAGTGAAGTCTAATTGAAATAATTAATCCAACATCTGCCACACTAGCAACAACCGCACTAGCCTTAAAAATTGGCCTCGCCCCCTTACACTTTTGATTGCCTGAAGTTCTCCAAGGGTTGGATCTAACCACAGGTCTAATCCTTTCAACCTGACAAAAATTAGCCCCATTTGCCATCTTACTACAACTCCACCCCATTCTTGATCCTAATTTATTGTTATCTTTTGGTATTCTTTCAACAATAGTTGGAGGCTGGGGGGGACTAAATCAAACACAACTACGAAAAATTCTAGCCTATTCATCAATTGCTAATCTTGGATGAATAATTACAATTTTACACTACGCCCCTAACCTCACCCTACTTAATCTAATCCAAAATTTTGGTTTTTGTACGTCAGTCTGACATATATGTGATATAGCCCACATACCTTAATATACCACATACTACCCATATTCCATAGTGCCTAATACAGATATTCCCCTACTATATAACATGTATATGCTTAGTCCCCATATATCTATATGCCCCTATATCATTACATACTATGCTTAATACACATTAATCTACTGTCAGCTATATCATTTCATATTATTTTTAACCCTCATTAACTTATTATCTACGGTTTCATTACATAAAATTATTGATTCTACCCTACTTTACTTATTATTAATAATGCGGGTTGGAAAGAAACCCGTATCCCGCTATTTATAGGAAAAAATTGTTCGGTTTGTGGCACATACCTGTCTAATCCCCACCAATTTATCAAAATTGGCATCTGATTACTGCTCGAGATACATATAATCCTTGATCTCGTCAGCTTGAATATCCCCTAGCTCCCTTTAATGGCATATAATCCTTGATCGTCTCAAGATTTATCGACCTCCCAGCTTTTTTTTTTCGGTATGAAGCAAATCGCTATTCCCCGGAAGGGCTGATCTGGGTCATTAAGGTAAACTTGGGCTATTCTCGACACTATCTTATCAACCTCATTACTCTCATTCATGAAATTAGATTGTCGAAATCAGCATAACTGAAAGGGA
>G017TY
CTAATTCGCGCTGAACTAGGTCAACCTGGATCTCTTTTAGGAGATGATCAGATTTATAATGTGATCGTAACCGCCCATGCATTTGTAATAATCTTTTTTATGGTTATACCAGTAATGATTGGTGGCTTTGGAAATTGACTTGTTCCCTTAATAATTGGTGCACCAGATATAGCATTTCCTCGAATAAATAACATGAGTTTCTGGCTTCTCCCTCCTTCGTTCTTACTTCTGCTGGCCTCCGCAGGAGTAGAAGCTGGGGCAGGAACCGGATGAACTGTTTATCCACCTTTAGCAGGTAATTTAGCACATGCTGGTCCCTCTGTTGATTTAGCCATCTTCTCCCTTCATTTGGCCGGTATCTCATCAATTTTAGCCTCAATTAATTTTATTACAACTATTATTAATATAAAACCCCCAGCTATTTCTCAATATCAAACACCATTATTTGTTTGATCTATTCTTATTACCACCGTTCTTCTACTCCTTGCTCTCCCTGTTCTTGCAGCCGGAATTACAATATTATTAACAGACCGCAACCTCAACACTACATTCTTTGATCCCGCAGGTGGAGGGGACCCAATTCTCTATCAGCACAAAGCTTTTGGGCCCATACCCCAACCATGTTGGTTAAAATCCTTCCTTTACTAATGAACCCTATCGTATTAACCATTCTTATTTCAAGCTTAGGCCTAGGAACTACCTTAACATTTATTGGATCACATTGACTCCTAGTCTGAATAGGCCTCGAAATCAATACTCTAGCCATTATTCCACTAATAATTCGCCAACAACATCCTCGAGCAGTAGAAGCTACTATAAAATATTTTATTACACAAGCAACTGCCTCCACTTTATTATTATTTGCAAGCGTAACAAACGCTTGGACTTCCGGTGAGTGAAGTCTAATTGAAATAATTAATCCAACATCTGCCACACTAGCAACAACCGCACTAGCCTTAAAAATTGGCCTCGCCCCCTTACACTTTTGATTACCTGAAGTTCTCCAAGGGTTGGATCTAACCACAGGTCTAATCCTTTCAACCTGACAAAAATTAGCCCCATTTGCCATCTTACTACAACTCCACCCCATTCTTGATCCTAATTTATTGTTATCTTTTGGTATTCTTTCAACAATAGTTGGAGGCTGGGGGGGACTAAATCAAACACAACTACGAAAAATTCTAGCCTATTCATCAATTGCTAATCTTGGATGAATAATTACAATTTTACACTACGCCCCTAACCTCACCCTACTTAATCTAATTCAAAATTTTGGTTTTTGTACGTCAGTCTGACATATATGTGATATAGCCCACATACCTTAATATACCACATACTACCCATATTCCATAGTGCCTAATACAGATATTCCCCTACTATATAACATGTATATGCTTAGTCCCCATATATCTATATGCCCCTATATCATTACATACTATGCTTAATACACATTAATCTACTGTCAGCTATATCATTTCATATTATTTTTAACCCTCATTAACTTATTATCTACGGTTTCATTACATAAAATTATTGATTCTACCCTACTTTACTTATTATTAATAATGCGGGTTGGAAAGAAACCCGTATCCCGCTATTTATAGGAAAAAATTGTTCGGTTTGTGGCACATACCTGTCTAATCCCCACCGATTTATCAAAATTGGCATCTGATTACTGCTCGAGATACATATAATCCTTGATCTCGTCAGCTTGAATATCCCCTAGCTCCCTTTAATGGCATATAATCCTTGATCGTCTCAAGATTTATCGACCTCCCAGCTTTTTTTTTTCGGTATGAAGCAAATCGCTATTCCCCGGAAGGGCTGATCTGGGTCATTAAGGTAAACTTGGGCTATTCTCGACACTATCTTAACAACCTCATTACTCTCATTCATGAAATTAAATTGTCGAAATCAGCATAACTGAAAGGGA
>G018TY
CTAATTCGCGCTGAACTAGGTCAACCTGGATCTCTTTTAGGAGATGATCAGATTTATAATGTGATCGTAACCGCCCATGCATTTGTAATAATCTTTTTTATGGTTATACCAGTAATGATTGGTGGCTTTGGAAATTGACTTGTTCCTTTAATAATTGGTGCACCAGATATAGCATTTCCTCGAATAAATAACATGAGTTTCTGGCTTCTCCCTCCTTCGTTCTTACTTCTGCTGGCCTCCGCAGGAGTAGAAGCTGGGGCAGGAACCGGATGAACTGTTTATCCACCTTTAGCAGGTAATTTAGCACATGCTGGTCCCTCTGTTGATTTAGCCATCTTCTCCCTTCATTTGGCCGGTATCTCATCAATTTTAGCCTCAATTAATTTTATTACAACTATTATTAATATAAAACCCCCAGCTATTTCTCAATATCAAACACCATTATTTGTTTGATCTATTCTTATTACCACCGTTCTTCTACTCCTTGCTCTCCCTGTTCTTGCAGCCGGAATTACAATATTATTAACAGACCGCAACCTCAACACTACATTCTTTGATCCCGCAGGTGGAGGGGACCCAATTCTCTATCAGCACAAAGCTTTTGGGCCCATACCCCAACCATGTTGGTTAAAATCCTTCCTTTACTAATGAACCCTATCGTATTAACCATTCTTATTTCAAGCTTAGGCCTAGGAACTACCTTAACATTTATTGGATCACATTGACTCCTAGTCTGAATAGGCCTCGAAATCAATACTCTAGCCATTATTCCACTAATAATTCGCCAACAACATCCTCGAGCAGTAGAAGCTACTATAAAATATTTTATTACACAAGCAACTGCCTCCACTTTATTATTATTTGCAAGCGTAACAAACGCTTGGACTTCCGGTGAGTGAAGTCTAATTGAAATAATTAATCCAACATCTGCCACACTAGCAACAACCGCACTAGCCTTAAAAATTGGCCTCGCCCCCTTACACTTTTGATTACCTGAAGTTCTCCAAGGGTTGGATCTAACCACAGGTCTAATCCTTTCAACCTGACAAAAATTAGCCCCATTTGCCATCTTACTACAACTCCACCCCATTCTTGATCCTAATTTATTGTTATCTTTTGGTATTCTTTCAACAATAGTTGGAGGCTGGGGGGGACTAAATCAAACACAACTACGAAAAATTCTAGCCTATTCATCAATTGCTAATCTTGGATGAATAATTACAATTTTACACTACGCCCCTAACCTCACCCTACTTAATCTAATTCAAAATTTTGGTTTTTGTACGTCAGTCTGACATATATGTGATATAGCCCACATACCTTAATATACCACATACTACCCATATTCCATAGTGCCTAATACAGATATTCCCCTACTATATAACATGTATATGCTTAGTCCCCATATATCTATATGCCCCTATATCATTACATACTATGCTTAATACACATTAATCTACTGTCAGCTATATCATTTCATATTATTTTTAACCCTCATTAACTTATTATCTACGGTTTCATTACATAAAATTATTGATTCTACCCTACTTTACTTATTATTAATAATGCGGGTTGGAAAGAAACCCGTATCCCGCTATTTATAGGAAAAAATTGTTCGGTTTGTGGCACATACCTGTCTAATCCCCACCGATTTATCAAAATTGGCATCTGATTACTGCTCGAGATACATATAATCCTTGATCTCGTCAGCTTGAATGTCCCCTAGCTCCCTTTAATGGCATATAATCCTTGATCGTCTCAAGATTTATCGACCTCCCAGCTTTTTTTTTTCGGTATGAAGCAAATCGCTATTCCCCGGAAGGGCTGATCTGGGTCATTAAGGTAAACTTGAACTATTCTCGACACTATCTTAACAACCTCATTACTCTCATTCATGAAATTAGATTGTCGAAATCAGCATAACTGAAAGGGA
>G019TY
CTAATTCGCGCTGAACTAGGTCAACCTGGATCTCTTTTAGGAGATGATCAGATTTATAATGTGATCGTAACCGCCCATGCATTTGTAATAATCTTTTTTATGGTTATACCAGTAATGATTGGTGGCTTTGGAAATTGACTTGTTCCTTTAATAATTGGTGCACCAGATATAGCATTTCCTCGAATAAATAACATGAGTTTCTGGCTTCTCCCTCCTTCGTTCTTACTTCTGCTGGCCTCCGCAGGAGTAGAAGCTGGGGCAGGAACCGGATGAACTGTTTATCCACCTTTAGCAGGTAATTTAGCACATGCTGGTCCCTCTGTTGATTTAGCCATCTTCTCCCTTCATTTGGCCGGTATCTCATCAATTTTAGCCTCAATTAATTTTATTACAACTATTATTAATATAAAACCCCCAGCTATTTCTCAATATCAAACACCATTATTTGTTTGATCTATTCTTATTACCACCGTTCTTCTACTCCTTGCTCTCCCTGTTCTTGCAGCCGGAATTACAATATTATTAACAGACCGCAACCTCAACACTACATTCTTTGATCCCGCAGGTGGAGGGGACCCAATTCTCTATCAGCACAAAGCTTTTGGGCCCATACCCCAACCATGTTGGTTAAAATCCTTCCTTTACTAATGAACCCTATCGTATTAACCATTCTTATTTCAAGCTTAGGCCTAGGAACTACCTTAACATTTATTGGATCACATTGACTCCTAGTCTGAATAGGCCTCGAAATCAATACTCTAGCCATTATTCCACTAATAATTCGCCAACAACATCCTCGAGCAGTAGAAGCTACTATAAAATATTTTATTACACAAGCAACTGCCTCCACTTTATTATTATTTGCAAGCGTAACAAACGCTTGGACTTCCGGTGAGTGAAGTCTAATTGAAATAATTAATCCAACATCTGCCACACTAGCAACAACCGCACTAGCCTTAAAAATTGGCCTCGCCCCCTTACACTTTTGATTACCTGAAGTTCTCCAAGGGTTGGATCTAACCACAGGTCTAATCCTTTCAACCTGACAAAAATTAGCCCCATTTGCCATCTTACTACAACTCCACCCCATTCTTGATCCTAATTTATTGTTATCTTTTGGTATTCTTTCAACAATAGTTGGAGGCTGGGGGGGACTAAATCAAACACAACTACGAAAAATTCTAGCCTATTCATCAATTGCTAATCTTGGATGAATAATTACAATTTTACACTACGCCCCTAACCTCACCCTACTTAATCTAATCCAAAATTTTGGTTTTTGTACGTCAGTCTGACATATATGTGATATAGCCCACATACCTTAATATACCACATACTACCCATATTCCATAGTGCCTAATACAGATATTCCCCTACTATATAACATGTATATGCTTAGTCCCCATATATCTATATGCCCCTATATCATTACATACTATGCTTAATACACATTAATCTACTGTCAGCTATATCATTTCATATTATTTTTAACCCTCATTAACTTATTATCTACGGTTTCATTACATAAAATTATTGATTCTACCCTACTTTACTTATTATTAATAATGCGGGTTGGAAAGAAACCCGTATCCCGCTATTTATAGGAAAAAATTGTTCGGTTTGTGGCACATACCTGTCTAATCCCCACCAATTTATCAAAATTGGCATCTGATTACTGCTCGAGATACATATAATCCTTGATCTCGTCAGCTTGAATATCCCCTAGCTCCCTTTAATGGCATATAATCCTTGATCGTCTCAAGATTTATCGACCTCCCAGCTTTTTTTTTTCGGTATGAAGCAAATCGCTATTCCCCGGAAGGGCTGATCTGGGTCATTAAGGTAAACTTGGGCTATTCTCGACACTATCTTATCAACCTCATTACTCTCATTCATGAAATTAGATTGTCGAAATCAGCATAACTGAAAGGGA
>G020TY
CTAATTCGCGCTGAACTAGGTCAACCTGGATCTCTTTTAGGAGATGATCAGATTTATAATGTGATCGTAACCGCCCATGCATTTGTAATAATCTTTTTTATGGTTATACCAGTAATGATTGGTGGCTTTGGAAATTGACTTGTTCCTTTAATAATTGGTGCACCAGATATAGCATTTCCTCGAATAAATAACATGAGTTTCTGGCTTCTCCCTCCTTCGTTCTTACTTCTGCTGGCCTCCGCAGGAGTAGAAGCTGGGGCAGGAACCGGATGAACTGTTTATCCACCTTTAGCAGGTAATTTAGCACATGCTGGTCCCTCTGTTGATTTAGCCATCTTCTCCCTTCATTTGGCCGGTATCTCATCAATTTTAGCCTCAATTAATTTTATTACAACTATTATTAATATAAAACCCCCAGCTATTTCTCAATATCAAACACCATTATTTGTTTGATCTATTCTTATTACCACCGTTCTTCTACTCCTTGCTCTCCCTGTTCTTGCAGCCGGAATTACAATATTATTAACAGACCGCAACCTCAACACTACATTCTTTGATCCCGCAGGTGGAGGGGACCCAATTCTCTATCAGCACAAAGCTTTTGGGCCCATACCCCAACCATGTTGGTTAAAATCCTTCCTTTACTAATGAACCCTATCGTATTAACCATTCTTATTTCAAGCTTAGGCCTAGGAACTACCTTAACATTTATTGGATCACATTGACTCCTAGTCTGAATAGGCCTCGAAATCAATACTCTAGCCATTATTCCACTAATAATTCGCCAACAACATCCTCGAGCAGTAGAAGCTACTATAAAATATTTTATTACACAAGCAACTGCCTCCACTTTATTATTATTTGCAAGCGTAACAAACGCTTGGACTTCCGGTGAGTGAAGTCTAATTGAAATAATTAATCCAACATCTGCCACACTAGCAACAACCGCACTAGCCTTAAAAATTGGCCTCGCCCCCTTACACTTTTGATTACCTGAAGTTCTCCAAGGGTTGGATCTAACCACAGGTCTAATCCTTTCAACCTGACAAAAATTAGCCCCATTTGCCATCTTACTACAACTCCACCCCATTCTTGATCCTAATTTATTGTTATCTTTTGGTATTCTTTCAACAATAGTTGGAGGCTGGGGGGGACTAAATCAAACACAATTACGAAAAATTCTAGCCTATTCATCAATTGCTAATCTTGGATGAATAATTACAATTTTACACTACGCCCCTAACCTCACCCTACTTAATCTAATCCAAAATTTTGGTTTTTGTACGTCAGTCTGACATATATGTGATATAGCCCACATACCTTAATATACCACATACTACCCATATTCCATAGTGCCTAATACAGATATTCCCCTACTATATAACATGTATATGCTTAGTCCCCATATATCTATATGCCCCTATATCATTACATACTATGCTTAATACACATTAATCTACTGTCAGCTATATCATTTCATATTATTTTTAACCCTCATTAACTTATTATCTACGGTTTCATTACATAAAATTATTGATTCTACCCTACTTTACTTATTATTAATAATGCGGGTTGGAAAGAAACCCGTATCCCGCTATTTATAGGAAAAAATTGTTCGGTTTGTGGCACATACCTGTCTAATCCCCACCAATTTATCAAAATTGGCATCTGATTACTGCTCGAGATACATATAATCCTTGATCTCGTCAGCTTGAATATCCCCTAGCTCCCTTTAATGGCATATAATCCTTGATCGTCTCAAGATTTATCGACCTCCCAGCTTTTTTTTTTCGGTATGAAGCAAATCGCTATTCCCCGGAAGGGCTGATCTGGGTCATTAAGGTAAACTTGGGCTATTCTCGACACTATCTTATCAACCTCATTACTCTCATTCATGAAATTAGATTGTCGAAATCAGCATAACTGAAAGGGA
>G001AD
CTAATTCGCGCTGAACTAGGTCAACCTGGATCTCTTTTAGGAGATGATCAGATTTATAATGTGATCGTAACCGCCCATGCATTTGTAATAATCTTTTTTATGGTTATACCAGTAATGATTGGTGGCTTTGGAAATTGACTTGTTCCTTTAATAATTGGTGCACCAGATATAGCATTTCCTCGAATAAATAACATGAGTTTCTGGCTTCTCCCTCCTTCGTTCTTACTTCTGCTGGCCTCCGCAGGAGTAGAAGCTGGGGCAGGAACCGGATGAACTGTTTATCCACCTTTAGCAGGTAATTTAGCACATGCTGGTCCCTCTGTTGATTTAGCCATCTTCTCCCTTCATTTGGCCGGTATCTCATCAATTTTAGCCTCAATTAATTTTATTACAACTATTATTAATATAAAACCCCCAGCTATTTCTCAATATCAAACACCATTATTTGTTTGATCTATTCTTATTACCACCGTTCTTCTACTCCTTGCTCTCCCTGTTCTTGCAGCCGGAATTACAATATTATTAACAGACCGCAACCTCAACACTACATTCTTTGATCCCGCAGGTGGAGGGGACCCAATTCTCTATCAGCACAAAGCTTTTGGGCCCATACCCCAACCATGTTGGTTAAAATCCTTCCTTTACTAATGAACCCTATCGTATTAACCATTCTTATTTCAAGCTTAGGCCTAGGAACTACCTTAACATTTATTGGATCACATTGACTCCTAGTCTGAATAGGCCTCGAAATCAATACTCTAGCCATTATTCCACTAATAATTCGCCAACAACATCCTCGAGCAGTAGAAGCTACTATAAAATATTTTATTACACAAGCAACTGCCTCCACTTTATTATTATTTGCAAGCGTAACAAACGCTTGGACTTCCGGTGAGTGAAGTCTAATTGAAATAATTAATCCAACATCTGCCACACTAGCAACAACCGCACTAGCCTTAAAAATTGGCCTCGCCCCCTTACACTTTTGATTACCTGAAGTTCTCCAAGGGTTGGATCTAACCACAGGTCTAATCCTTTCAACCTGACAAAAATTAGCCCCATTTGCCATCTTACTACAACTCCACCCCATTCTTGATCCTAATTTATTGTTATCTTTTGGTATTCTTTCAACAATAGTTGGAGGCTGGGGGGGACTAAATCAAACACAACTACGAAAAATTCTAGCCTATTCATCAATTGCTAATCTTGGATGAATAATTACAATTTTACACTACGCCCCTAACCTCACCCTACTTAATCTAATTCAAAATTTTGGTTTTTGTACGTCAGTCTGACATATATGTGATATAGCCCACATACCTTAATATACCACATACTACCCATATTCCATAGTGCCTAATACAGATATTCCCCTACTATATAACATGTATATGCTTAGTCCCCATATATCTATATGCCCCTATATCATTACATACTATGCTTAATACACATTAATCTACTGTCAGCTATATCATTTCATATTATTTTTAACCCTCATTAACTTATTATCTACGGTTTCATTACATAAAATTATTGATTCTACCCTACTTTACTTATTATTAATAATGCGGGTTGGAAAGAAACCCGTATCCCGCTATTTATAGGAAAAAATTGTTCGGTTTGTGGCACATACCTGTCTAATCCCCACCGATTTATCAAAATTGGCATCTGATTACTGCTCGAGATACATATAATCCTTGATCTCGTCAGCTTGAATGTCCCCTAGCTCCCTTTAATGGCATATAATCCTTGATCGTCTCAAGATTTATCGACCTCCCAGCTTTTTTTTTTCGGTATGAAGCAAATCGCTATTCCCCGGAAGGGCTGATCTGGGTCATTAAGGTAAACTTGAACTATTCTCGACACTATCTTAACAACCTCATTACTCTCATTCATGAAATTAGATTGTCGAAATCAGCATAACTGAAAGGGA
>G002AD
CTAATTCGCGCTGAACTAGGTCAACCTGGATCTCTTTTAGGAGATGATCAGATTTATAATGTGATCGTAACCGCCCATGCATTTGTAATAATCTTTTTTATGGTTATACCAGTAATGATTGGTGGCTTTGGAAATTGACTTGTTCCTTTAATAATTGGTGCACCAGATATAGCATTTCCTCGAATAAATAACATGAGTTTCTGGCTTCTCCCTCCTTCGTTCTTACTTCTGCTGGCCTCCGCAGGAGTAGAAGCTGGGGCAGGAACCGGATGAACTGTTTATCCACCTTTAGCAGGTAATTTAGCACATGCTGGTCCCTCTGTTGATTTAGCCATCTTCTCCCTTCATTTGGCCGGTATCTCATCAATTTTAGCCTCAATTAATTTTATTACAACTATTATTAATATAAAACCCCCAGCTATTTCTCAATATCAAACACCATTATTTGTTTGATCTATTCTTATTACCACCGTTCTTCTACTCCTTGCTCTCCCTGTTCTTGCAGCCGGAATTACAATATTATTAACAGACCGCAACCTCAACACTACATTCTTTGATCCCGCAGGTGGAGGGGACCCAATTCTCTATCAGCACAAAGCTTTTGGGCCCATACCCCAACCATGTTGGTTAAAATCCTTCCTTTACTAATGAACCCTATCGTATTAACCATTCTTATTTCAAGCTTAGGCCTAGGAACTACCTTAACATTTATTGGATCACATTGACTCCTAGTCTGAATAGGCCTCGAAATCAATACTCTAGCCATTATTCCACTAATAATTCGCCAACAACATCCTCGAGCAGTAGAAGCTACTATAAAATATTTTATTACACAAGCAACTGCCTCCACTTTATTATTATTTGCAAGCGTAACAAACGCTTGGACTTCCGGTGAGTGAAGTCTAATTGAAATAATTAATCCAACATCTGCCACACTAGCAACAACCGCACTAGCCTTAAAAATTGGCCTCGCCCCCTTACACTTTTGATTACCTGAAGTTCTCCAAGGGTTGGATCTAACCACAGGTCTAATCCTTTCAACCTGACAAAAATTAGCCCCATTTGCCATCTTACTACAACTCCACCCCATTCTTGATCCTAATTTATTGTTATCTTTTGGTATTCTTTCAACAATAGTTGGAGGCTGGGGGGGACTAAATCAAACACAACTACGAAAAATTCTAGCCTATTCATCAATTGCTAATCTTGGATGAATAATTACAATTTTACACTACGCCCCTAACCTCACCCTACTTAATCTAATTCAAAATTTTGGTTTTTGTACGTCAGTCTGACATATATGTGATATAGCCCACATACCTTAATATACCACATACTACCCATATTCCATAGTGCCTAATACAGATATTCCCCTACTATATAACATGTATATGCTTAGTCCCCATATATCTATATGCCCCTATATCATTACATACTATGCTTAATACACATTAATCTACTGTCAGCTATATCATTTCATACTATTTTTAACCCTCATTAACTTATTATCTACGGTTTCATTACATAAAATTATTGATTCTACCCTACTTTACTTATTATTAATAATGCGGGTTGGAAAGAAACCCGTATCCCGCTATTTATAGGAAAAAATTGTTCGGTTTGTGGCACATACCTGTCTAATCCCCACCGATTTATCAAAATTGGCATCTGATTACTGCTCGAGATACATATAATCCTTGATCTCGTCAGCTTGAATATCCCCTAGCTCCCTTTAATGGCATATAATCCTTGATCGTCTCAAGATTTATCGACCTCCCAGCTTTTTTTTTTCGGTATGAAGCAAATCGCTATTCCCCGGAAGGGCTGATCTGGGTCATTAAGGTAAACTTGGGCTATTCTCGACACTATCTTAACAACCTCATTACTCTCATTCATGAAATTAGATGGTCGAAATCAGCATAACTGAAAGGGA
>G003AD
CTAATTCGCGCTGAACTAGGTCAACCTGGATCTCTTTTAGGAGATGATCAGATTTATAATGTGATCGTAACCGCCCATGCATTTGTAATAATCTTTTTTATGGTTATACCAGTAATGATTGGTGGCTTTGGAAATTGACTTGTTCCTTTAATAATTGGTGCACCAGATATAGCATTTCCTCGAATAAATAACATGAGTTTCTGGCTTCTCCCTCCTTCGTTCTTACTTCTGCTGGCCTCCGCAGGAGTAGAAGCTGGGGCAGGAACCGGATGAACTGTTTATCCACCTTTAGCAGGTAATTTAGCACATGCTGGTCCCTCTGTTGATTTAGCCATCTTCTCCCTTCATTTGGCCGGTATCTCATCAATTTTAGCCTCAATTAATTTTATTACAACTATTATTAATATAAAACCCCCAGCTATTTCTCAATATCAAACACCATTATTTGTTTGATCTATTCTTATTACCACCGTTCTTCTACTCCTTGCTCTCCCTGTTCTTGCAGCAGGAATTACAATATTATTAACAGACCGCAACCTCAACACTACATTCTTTGATCCCGCAGGTGGAGGGGACCCAATTCTCTATCAGCACAAAGCTTTTGGGCCCATACCCCAACCATGTTGGTTAAAATCCTTCCTTTACTAATGAACCCTATCGTATTAACCATTCTTATTTCAAGCTTAGGCCTAGGAACTACCTTAACATTTATTGGATCACATTGACTCCTAGTCTGAATAGGCCTCGAAATCAATACTCTAGCCATTATTCCACTAATAATTCGCCAACAACATCCTCGAGCAGTAGAAGCTACTATAAAATATTTTATTACACAAGCAACTGCCTCCACTTTATTATTATTTGCAAGCGTAACAAACGCTTGGACTTCCGGTGAGTGAAGTCTAATTGAAATAATTAATCCAACATCTGCCACACTAGCAACAACCGCACTAGCCTTAAAAATTGGCCTCGCCCCCTTACACTTTTGATTACCTGAAGTTCTCCAAGGGTTGGATCTAACCACAGGTCTAATCCTTTCAACCTGACAAAAATTAGCCCCATTTGCCATCTTACTACAACTCCACCCCATTCTTGATCCTAATTTATTGTTATCTTTTGGTATTCTTTCAACAATAGTTGGAGGCTGGGGGGGACTAAATCAAACACAACTACGAAAAATTCTAGCCTATTCATCAATTGCTAATCTTGGATGAATAATTACAATTTTACACTACGCCCCTAACCTCACCCTACTTAATCTAATTCAAAATTTTGGTTTTTGTACGTCAGTCTGACATATATGTGATATAGCCCACATACCTTAATATACCACATACTACCCATATTCCATAGTGCCTAATACAGATATTCCCCTACTATATAACATGTATATGCTTAGTCCCCATATATCTATATGCCCCTATATCATTACATACTATGCTTAATACACATTAATCTACTGTCAGCTATATCATTTCATATTATTTTTAACCCTCATTAACTTATTATCTACGGTTTCATTACATAAAATTATTGATTCTACCCTACTTTACTTATTATTAATAATGCGGGTTGGAAAGAAACCCGTATCCCGCTATTTATAGGAAAAAATTGTTCGGTTTGTGGCACATACCTGTCTAATCCCCACCGATTTATCAAAATTGGCATCTGATTACTGCTCGAGATACATATAATCCTTGATCTCGTCAGCTTGAATATCCCCTAGCTCCCTTTAATGGCATATAATCCTTGATCGTCTCAAGATTTATCGACCTCCCAGCTTTTTTTTTTCGGTATGAAGCAAATCGCTATTCCCCGGAAGGGCTGATCTGGGTCATTAAGGTAAACTTGGGCTATTCTCGACACTATCTTAACAACCTCATTACTCTCATTCATGAAATTAGATTGTCGAAATCAGCATAACTGAAAGGGA
>G004AD
CTAATTCGCGCTGAACTAGGTCAACCTGGATCTCTTTTAGGAGATGATCAGATTTATAATGTGATCGTAACCGCCCATGCATTTGTAATAATCTTTTTTATGGTTATACCAGTAATGATTGGTGGCTTTGGAAATTGACTTGTTCCTTTAATAATTGGTGCACCAGATATAGCATTTCCTCGAATAAATAACATGAGTTTCTGGCTTCTCCCTCCTTCGTTCTTACTTCTGCTGGCCTCCGCAGGAGTAGAAGCTGGGGCAGGAACCGGATGAACTGTTTATCCACCTTTAGCAGGTAATTTAGCACATGCTGGTCCCTCTGTTGATTTAGCCATCTTCTCCCTTCATTTGGCCGGTATCTCATCAATTTTAGCCTCAATTAATTTTATTACAACTATTATTAATATAAAACCCCCAGCTATTTCTCAATATCAAACACCATTATTTGTTTGATCTATTCTTATTACCACCGTTCTTCTACTCCTTGCTCTCCCTGTTCTTGCAGCCGGAATTACAATATTATTAACAGACCGCAACCTCAACACTACATTCTTTGATCCCGCAGGTGGAGGGGACCCAATTCTCTATCAGCACAAAGCTTTTGGGCCCATACCCCAACCATGTTGGTTAAAATCCTTCCTTTACTAATGAACCCTATCGTATTAACCATTCTTATTTCAAGCTTAGGCCTAGGAACTACCTTAACATTTATAGGATCACATTGACTCCTAGTCTGAATAGGCCTCGAAATCAATACTCTAGCCATTATTCCACTAATAATTCGCCAACAACATCCTCGAGCAGTAGAAGCTACTATAAAATATTTTATTACACAAGCAACTGCCTCCACTTTATTATTATTTGCAAGCGTAACAAACGCTTGGACTTCCGGTGAGTGAAGTCTAATTGAAATAATTAATCCAACATCTGCCACACTAGCAACAACCGCACTAGCCTTAAAAATTGGCCTCGCCCCCTTACACTTTTGATTACCTGAAGTTCTCCAAGGGTTGGATCTAACCACAGGTCTAATCCTTTCAACCTGACAAAAATTAGCCCCATTTGCCATCTTACTACAACTCCACCCCATTCTTGATCCTAATTTATTGTTATCTTTTGGTATTCTTTCAACAATAGTTGGAGGCTGGGGGGGACTAAATCAAACACAACTACGAAAAATTCTAGCCTATTCATCAATTGCTAATCTTGGATGAATAATTACAATTTTACACTACGCCCCTAACCTCACCCTACTTAATCTAATTCAAAATTTTGGTTTTTGTACGTCAGTCTGACATATATGTGATATAGCCCACATACCTTAATATACCACATACTACCCATATTCCATAGTGCCTAATACAGATATTCCCCTACTATATAACATGTATATGCTTAGTCCCCATATATCTATATGCCCCTATATCATTACATACTATGCTTAATACACATTAATCTACTGTCAGCTATATCATTTCATATTATTTTTAACCCTCATTAACTTATTATCTACGGTTTCATTACATAAAATTATTGATTCTACCCTACTTTACTTATTATTAATAATGCGGGTTGGAAAGAAACCCGTATCCCGCTATTTATAGGAAAAAATTGTTCGGTTTGTGGCACATACCTGTCTAATCCCCACCGATTTATCAAAATTGGCATCTGATTACTGCTCGAGATACATATAATCCTTGATCTCGTCAGCTTGAATATCCCCTAGCTCCCTTTAATGGCATATAATCCTTGATCGTCTCAAGATTTATCGACCTCCCAGCTTTTTTTTTTCGGTATGAAGCAAATCGCTATTCCCCGGAAGGGCTGATCTGGGTCATTAAGGTAAACTTGGGCTATTCTCGACACTATCTTAACAACCTCATTACTCTCATTCATGAAATTAGATTGTCGAAATCAGCATAACTGAAAGGGA
>G005AD
CTAATTCGCGCTGAACTAGGTCAACCTGGATCTCTTTTAGGAGATGATCAGATTTATAATGTGATCGTAACCGCCCATGCATTTGTAATAATCTTTTTTATGGTTATACCAGTAATGATTGGTGGCTTTGGAAATTGACTTGTTCCTTTAATAATTGGTGCACCAGATATAGCATTTCCTCGAATAAATAACATGAGTTTCTGGCTTCTCCCTCCTTCGTTCTTACTTCTGCTGGCCTCCGCAGGAGTAGAAGCTGGGGCAGGAACCGGATGAACTGTTTATCCACCTTTAGCAGGTAATTTAGCACATGCTGGTCCCTCTGTTGATTTAGCCATCTTCTCCCTTCATTTGGCCGGTATCTCATCAATTTTAGCCTCAATTAATTTTATTACAACTATTATTAATATAAAACCCCCAGCTATTTCTCAATATCAAACACCATTATTTGTTTGATCTATTCTTATTACCACCGTTCTTCTACTCCTTGCTCTCCCTGTTCTTGCAGCCGGAATTACAATATTATTAACAGACCGCAACCTCAACACTACATTCTTTGATCCCGCAGGTGGAGGGGACCCAATTCTCTATCAGCACAAAGCTTTTGGGCCCATACCCCAACCATGTTGGTTAAAATCCTTCCTTTACTAATGAACCCTATCGTATTAACCATTCTTATTTCAAGCTTAGGCCTAGGAACTACCTTAACATTTATTGGATCACATTGACTCCTAGTCTGAATAGGCCTCGAAATCAATACTCTAGCCATTATTCCACTAATAATTCGCCAACAACATCCTCGAGCAGTAGAAGCTACTATAAAATATTTTATTACACAAGCAACTGCCTCCACTTTATTATTATTTGCAAGCGTAACAAACGCTTGGACTTCCGGTGAGTGAAGTCTAATTGAAATAATTAATCCAACATCTGCCACACTAGCAACAACCGCACTAGCCTTAAAAATTGGCCTCGCCCCCTTACACTTTTGATTACCTGAAGTTCTCCAAGGGTTGGATCTAACCACAGGTCTAATCCTTTCAACCTGACAAAAATTAGCCCCATTTGCCATCTTACTACAACTCCACCCCATTCTTGATCCTAATTTATTGTTATCTTTTGGTATTCTTTCAACAATAGTTGGAGGCTGGGGGGGACTAAATCAAACACAACTACGAAAAATTCTAGCCTATTCATCAATTGCTAATCTTGGATGAATAATTACAATTTTACACTACGCCCCTAACCTCACCCTACTTAATCTAATTCAAAATTTTGGTTTTTGTACGTCAGTCTGACATATATGTGATATAGCCCACATACCTTAATATACCACATACTACCCATATTCCATAGTGCCTAATACAGATATTCCCCTACTATATAACATGTATATGCTTAGTCCCCATATATCTATATGCCCCTATATCATTACATACTATGCTTAATACACATTAATCTACTGTCAGCTATATCATTTCATACTATTTTTAACCCTCATTAACTTATTATCTACGGTTTCATTACATAAAATTATTGATTCTACCCTACTTTACTTATTATTAATAATGCGGGTTGGAAAGAAACCCGTATCCCGCTATTTATAGGAAAAAATTGTTCGGTTTGTGGCACATACCTGTCTAATCCCCACCGATTTATCAAAATTGGCATCTGATTACTGCTCGAGATACATATAATCCTTGATCTCGTCAGCTTGAATATCCCCTAGCTCCCTTTAATGGCATATAATCCTTGATCGTCTCAAGATTTATCGACCTCCCAGCTTTTTTTTTTCGGTATGAAGCAAATCGCTATTCCCCGGAAGGGCTGATCTGGGTCATTAAGGTAAACTTGGGCTATTCTCGACACTATCTTAACAACCTCATTACTCTCATTCATGAAATTAGATTGTCGAAATCAGCATAACTGAAAGGGA
>G006AD
CTAATTCGCGCTGAACTAGGTCAACCTGGATCTCTTTTAGGAGATGATCAGATTTATAATGTGATCGTAACCGCCCATGCATTTGTAATAATCTTTTTTATGGTTATACCAGTAATGATTGGTGGCTTTGGAAATTGACTTGTTCCTTTAATAATTGGTGCACCAGATATAGCATTTCCTCGAATAAATAACATGAGTTTCTGGCTTCTCCCTCCTTCGTTCTTACTTCTGCTGGCCTCCGCAGGAGTAGAAGCTGGGGCAGGAACCGGATGAACTGTTTATCCACCTTTAGCAGGTAATTTAGCACATGCTGGTCCCTCTGTTGATTTAGCCATCTTCTCCCTTCATTTGGCCGGTATCTCATCAATTTTAGCCTCAATTAATTTTATTACAACTATTATTAATATAAAACCCCCAGCTATTTCTCAATATCAAACACCATTATTTGTTTGATCTATTCTTATTACCACCGTTCTTCTACTCCTTGCTCTCCCTGTTCTTGCAGCCGGAATTACAATATTATTAACAGACCGCAACCTCAACACTACATTCTTTGATCCCGCAGGTGGAGGGGACCCAATTCTCTATCAGCACAAAGCTTTTGGGCCCATACCCCAACCATGTTGGTTAAAATCCTTCCTTTACTAATGAACCCtATCGTATTAACCATTCTTATTTCAAGCTTAGGCCTAGGAACTACCTTAACATTTATTGGATCACATTGACTCCTAGTCTGAATAGGCCTCGAAATCAATACTCTAGCCATCATTCCACTAATAATTCGCCAACAACATCCTCGAGCAGTAGAAGCTACTATAAAATATTTTATTACACAAGCAACTGCCTCCACTTTATTATTATTTGCAAGCGTAACAAACGCTTGGACTTCCGGTGAGTGAAGTCTAATTGAAATAATTAATCCAACATCTGCCACACTAGCAACAACCGCACTAGCCTTAAAAATTGGCCTCGCCCCCTTACACTTTTGATTACCTGAAGTTCTCCAAGGGTTGGATCTAACCACAGGTCTAATCCTTTCAACCTGACAAAAATTAGCCCCATTTGCCATCTTACTACAACTCCACCCCATTCTTGATCCTAATTTATTGTTATCTTTTGGTATTCTTTCAACAATAGTTGGAGGCTGGGGGGGACTAAATCAAACACAACTACGAAAAATTCTAGCCTATTCATCAATTGCTAATCTTGGATGAATAATTACAATTTTACACTACGCCCCTAACCTCACCCTACTTAATCTAATTCAAAATTTTGGTTTTTGTACGTCAGTCTGACATATATGTGATATAGCCCACATACCTTAATATACCACATACTACCCATATTCCATAGTGCCTAATACAGATATTCCCCTACTATATAACATGTATATGCTTAGTCCCCATATATCTATATGCCCCTATATCATTACATACTATGCTTAATACACATTAATCTACTGTCAGCTATATCATTTCATATTATTTTTAACCCTCATTAACTTATTATCTACGGTTTCATTACATAAAATTATTGATTCTACCCTACTTTACTTATTATTAATAATGCGGGTTGGAAAGAAACCCGTATCCCGCTATTTATAGGAAAAAATTGTTCGGTTTGTGGCACATACCTGTCTAATCCCCACCGATTTATCAAAATTGGCATCTGATTACTGCTCGAGGTACATATAATCCTTGATCTCGTCAGCTTGAATATCCCCTAGCTCCCTTTAATGGCATATAATCCTTGATCGTCTCAAGATTTATCGACCTCCCAGCTTTTTTTTTTCGGTATGAAGCAAATCGCTATTCCCCGGAAGGGCTGATCTGGGTCATTAAGGTAAACTTGGGCTATTCTCGACACTATCTTAATAACCTCATTACTCTCATTCATGAAATTAGATTGTCGAAATCAGCATAACTGAAAGGGA
>G009AD
CTAATTCGCGCTGAACTAGGTCAACCTGGATCTCTTTTAGGAGATGATCAGATTTATAATGTGATCGTAACCGCCCATGCATTTGTAATAATCTTTTTTATGGTTATACCAGTAATGATTGGTGGCTTTGGAAATTGACTTGTTCCTTTAATAATTGGTGCACCAGATATAGCATTTCCTCGAATAAATAACATGAGTTTCTGGCTTCTCCCTCCTTCGTTCTTACTTCTGCTGGCCTCCGCAGGAGTAGAAGCTGGGGCAGGAACCGGATGAACTGTTTATCCACCTTTAGCAGGTAATTTAGCACATGCTGGTCCCTCTGTTGATTTAGCCATCTTCTCCCTTCATTTGGCCGGTATCTCATCAATTTTAGCCTCAATTAATTTTATTACAACTATTATTAATATAAAACCCCCAGCTATTTCTCAATATCAAACACCATTATTTGTTTGATCTATTCTTATTACCACCGTTCTTCTACTCCTTGCTCTCCCTGTTCTTGCAGCCGGAATTACAATATTATTAACAGACCGCAACCTCAACACTACATTCTTTGATCCCGCAGGAGGGGGGGACCCAATTCTCTATCAGCACAAAGCTTTTGGGCCCATACCCCAACCATGTTGGTTAAAATCCTTCCTTTACTAATGAACCCTATCGTATTAACCATTCTTATTTCAAGCTTAGGCCTAGGAACTACCTTAACATTTATAGGATCACATTGACTCCTAGTCTGAATAGGCCTCGAAATCAATACTCTAGCCATTATTCCACTAATAATTCGCCAACAACATCCTCGAGCAGTAGAAGCTACTATAAAATATTTTATTACACAAGCAACTGCCTCCACTTTATTATTATTTGCAAGCGTAACAAACGCTTGGACTTCCGGTGAGTGAAGTCTAATTGAAATAATTAATCCAACATCTGCCACACTAGCAACAACCGCACTAGCCTTAAAAATTGGCCTCGCCCCCTTACACTTTTGATTACCTGAAGTTCTCCAAGGGTTGGATCTAACCACAGGTCTAATCCTTTCAACCTGACAAAAATTAGCCCCATTTGCCATCTTACTACAACTCCACCCCATTCTTGATCCTAATTTATTGTTATCTTTTGGTATTCTTTCAACAATAGTTGGAGGCTGGGGGGGACTAAATCAAACACAACTACGAAAAATTCTAGCCTATTCATCAATTGCTAATCTTGGATGAATAATTACAATTTTACACTACGCCCCTAACCTCACCCTACTTAATCTAATTCAAAATTTTGGTTTTTGTACGTCAGTCTGACATATATGTGATATAGCCCACATACCTTAATATACCACATACTACCCATATTCCATAGTGCCTAATACAGATATTCCCCTACTATATAACATGTATATGCTTAGTCCCCATATATCTATATGCCCCTATATCATTACATACTATGCTTAATACACATTAATCTACTGTCAGCTATATCATTTCATATTATTTTTAACCCTCATTAACTTATTATCTACGGTTTCATTACATAAAATTATTGATTCTACCCTACTTTACTTATTATTAATAATGCGGGTTGGAAAGAAACCCGTATCCCGCTATTTATAGGAAAAAATTGTTCGGTTTGTGGCACATACCTGTCTAATCCCCACCGATTTATCAAAATTGGCATCTGATTACTGCTCGAGATACATATAATCCTTGATCTCGTCAGCTTGAATATCCCCTAGCTCCCTTTAATGGCATATAATCCTTGATCGTCTCAAGATTTATCGACCTCCCAGCTTTTTTTTTTCGGTATGAAGCAAATCGCTATTCCCCGGAAGGGCTGATCTGGGTCATTAAGGTAAACTTGGGCTATTCTCGACACTATCTTAATAACCTCATTACTCTCATTCATGAAATTAAATTGTCGAAATCAGCATAACTGAAAGGGA
>G011AD
CTAATTCGCGCTGAACTAGGTCAACCTGGATCTCTTTTAGGAGATGATCAGATTTATAATGTGATCGTAACCGCCCATGCATTTGTAATAATCTTTTTTATGGTTATACCAGTAATGATTGGTGGCTTTGGAAATTGACTTGTTCCTTTAATAATTGGTGCACCAGATATAGCATTTCCTCGAATAAATAACATGAGTTTCTGGCTTCTCCCTCCTTCGTTCTTACTTCTGCTGGCCTCCGCAGGAGTAGAAGCTGGGGCAGGAACCGGATGAACTGTTTATCCACCTTTAGCAGGTAATTTAGCACATGCTGGTCCCTCTGTTGATTTAGCCATCTTCTCCCTTCATTTGGCCGGTATCTCATCAATTTTAGCCTCAATTAATTTTATTACAACTATTATTAATATAAAACCCCCAGCTATTTCTCAATATCAAACACCATTATTTGTTTGATCTATTCTTATTACCACCGTTCTTCTACTCCTTGCTCTCCCTGTTCTTGCAGCCGGAATTACAATATTATTAACAGACCGCAACCTCAACACTACATTCTTTGATCCCGCAGGTGGAGGGGACCCAATTCTCTATCACCACAAAGCTTTTGGGCCCATACCCCAACCATGTTGGTTAAAATCCTTCCTTTACTAATGAACCCTATCGTATTAACCATTCTTATTTCAAGCTTAGGCCTAGGAACTACCTTAACATTTATTGGATCACATTGACTCCTAGTCTGAATAGGCCTCGAAATCAATACTCTAGCCATTATTCCACTAATAATTCGCCAACAACATCCTCGAGCAGTAGAAGCTACTATAAAATATTTTATTACACAAGCAACTGCCTCCACTTTATTATTATTTGCAAGCGTAACAAACGCTTGGACTTCCGGTGAGTGAAGTCTAATTGAAATAATTAATCCAACATCTGCCACACTAGCAACAACCGCACTAGCCTTAAAAATTGGCCTCGCCCCCTTACACTTTTGATTACCTGAAGTTCTCCAAGGGTTGGATCTAACCACAGGTCTAATCCTTTCAACCTGACAAAAATTAGCCCCATTTGCCATCTTACTACAACTCCACCCCATTCTTGATCCTAATTTATTGTTATCTTTTGGTATTCTTTCAACAATAGTTGGAGGCTGGGGGGGACTAAATCAAACACAACTACGAAAAATTCTAGCCTATTCATCAATTGCTAATCTTGGATGAATaATTACAATTTTACACTACGCCCCTAACCTCACCCTACTTAATCTAATTCAAAATTTTGGTTTTTGTACGTCAGTCTGACATATATGTGATATAGCCCACATACCTTAATATACCACATACTACCCATATTCCATAGTGCCTAATACAGATATTCCCCTACTATATAACATGTATATGCTTAGTCCCCATATATCTATATGCCCCTATATCATTACATACTATGCTTAATACACATTAATCTACTGTCAGCTATATCATTTCATACTATTTTTAACCCTCATTAACTTATTATCTACGGTTTCATTACATAAAATTATTGATTCTACCCTACTTTACTTATTATTAATAATGCGGGTTGGAAAGAAACCCGTATCCCGCTATTTATAGGAAAAAATTGTTCGGTTTGTGGCACATACCTGTCTAATCCCCACCGATTTATCAAAATTGGCATCTGATTACTGCTCGAGATACATATAATCCTTGATCTCGTCAGCTTGAATATCCCCTAGCTCCCTTTAATGGCATATAATCCTTGATCGTCTCAAGATTTATCGACCTCCCAGCTTTTTTTTTTCGGTATGAAGCAAATCGCTATTCCCCGGAAGGGCTGATCTGGGTCATTAAGGTAAACTTGGGCTATTCTCGACACTATCTTAACAACCTCATTACTCTCATTCATGAAATTAGATTGTCGAAATCAGCATAACTGAAAGGGA
>G012AD
CTAATTCGCGCTGAACTAGGTCAACCTGGATCTCTTTTAGGAGATGATCAGATTTATAATGTGATCGTAACCGCCCATGCATTTGTAATAATCTTTTTTATGGTTATACCAGTAATGATTGGTGGCTTTGGAAATTGACTTGTTCCTTTAATAATTGGTGCACCAGATATAGCATTTCCTCGAATAAATAACATGAGTTTCTGGCTTCTCCCTCCTTCGTTCTTACTTCTGCTGGCCTCCGCAGGAGTAGAAGCTGGGGCAGGAACCGGATGAACTGTTTATCCACCTTTAGCAGGTAATTTAGCACATGCTGGTCCCTCTGTTGATTTAGCCATCTTCTCCCTTCATTTGGCCGGTATCTCATCAATTTTAGCCTCAATTAATTTTATTACAACTATTATTAATATAAAACCCCCAGCTATTTCTCAATATCAAACACCATTATTTGTTTGATCTATTCTTATTACCACCGTTCTTCTACTCCTTGCTCTCCCTGTTCTTGCAGCCGGAATTACAATATTATTAACAGACCGCAACCTCAACACTACATTCTTTGATCCCGCAGGTGGAGGGGACCCAATTCTCTATCAGCACAAAGCTTTTGGGCCCATACCCCAACCATGTTGGTTAAAATCCTTCCTTTACTAATGAACCCTATCGTATTAACCATTCTTATTTCAAGCTTAGGCCTAGGAACTACCTTAACATTTATTGGATCACATTGACTCCTAGTCTGAATAGGCCTCGAAATCAATACTCTAGCCATTATTCCACTAATAATTCGCCAACAACATCCTCGAGCAGTAGAAGCTACTATAAAATATTTTATTACACAAGCAACTGCCTCCACTTTATTATTATTTGCAAGCGTAACAAACGCTTGGACTTCCGGTGAGTGAAGTCTAATTGAAATAATTAATCCAACATCTGCCACACTAGCAACAACCGCACTAGCCTTAAAAATTGGCCTCGCCCCCTTACACTTTTGATTACCTGAAGTTCTCCAAGGGTTGGATCTAACCACAGGTCTAATCCTTTCAACCTGACAAAAATTAGCCCCATTTGCCATCTTACTACAACTCCACCCCATTCTTGATCCTAATTTATTGTTATCTTTTGGTATTCTTTCAACAATAGTTGGAGGCTGGGGGGGACTAAATCAAACACAACTACGAAAAATTCTAGCCTATTCATCAATTGCTAATCTTGGATGAATAATTACAATTTTACACTACGCCCCTAACCTCACCCTACTTAATCTAATTCAAAATTTTGGTTTTTGTACGTCAGTCTGACATATATGTGATATAGCCCACATACCTTAATATACCACATACTACCCATATTCCATAGTGCCTAATACAGATATTCCCCTACTATATAACATGTATATGCTTAGTCCCCATATATCTATATGCCCCTATATCATTACATACTATGCTTAATACACATTAATCTACTGTCAGCTATATCATTTCATATTATTTTTAACCCTCATTAACTTATTATCTACGGTTTCATTACATAAAATTATTGATTCTACCCTACTTTACTTATTATTAATAATGCGGGTTGGAAAGAAACCCGTATCCCGCTATTTATAGGAAAAAATTGTTCGGTTTGTGGCACATACCTGTCTAATCCCCACCGATTTATCAAAATTGGCATCTGATTACTGCTCGAGATACATATAATCCTTGATCTCGTCAGCTTGAATATCCCCTAGCTCCCTTTAATGGCATATAATCCTTGATCGTCTCAAGATTTATCGACCTCCCAGCTTTTTTTTTTCGGTATGAAGCAAATCGCTATTCCCCGGAAGGGCTGATCTGGGTCATTAAGGTAAACTTGGGCTATTCTCGACACTATCTTAACAACCTCATTACTCTCATTCATGAAATTAGATTGTCGAAATCAGCATAACTGAAAGGGA
>G013AD
CTAATTCGCGCTGAACTAGGTCAACCTGGATCTCTTTTAGGAGATGATCAGATTTATAATGTGATCGTAACCGCCCATGCATTTGTAATAATCTTTTTTATGGTTATACCAGTAATGATTGGTGGCTTTGGAAATTGACTTGTTCCTTTAATAATTGGTGCACCAGATATAGCATTTCCTCGAATAAATAACATGAGTTTCTGGCTTCTCCCTCCTTCGTTCTTACTTCTGCTGGCCTCCGCAGGAGTAGAAGCTGGGGCAGGAACCGGATGAACTGTTTATCCACCTTTAGCAGGTAATTTAGCACATGCTGGTCCCTCTGTTGATTTAGCCATCTTCTCCCTTCATTTGGCCGGTATCTCATCAATTTTAGCCTCAATTAATTTTATTACAACTATTATTAATATAAAACCCCCAGCTATTTCTCAATATCAAACACCATTATTTGTTTGATCTATTCTTATTACCACCGTTCTTCTACTCCTTGCTCTCCCTGTTCTTGCAGCCGGAATTACAATATTATTAACAGACCGCAACCTCAACACTACATTCTTTGATCCCGCAGGTGGAGGGGACCCAATTCTCTATCAGCACAAAGCTTTTGGGCCCATACCCCAACCATGTTGGTTAAAATCCTTCCTTTACTAATGAACCCTATCGTATTAACCATTCTTATTTCAAGCTTAGGCCTAGGAACTACCTTAACATTTATTGGATCACATTGACTCCTAGTCTGAATAGGCCTCGAAATCAATACTCTAGCCATCATTCCACTAATAATTCGCCAACAACATCCTCGAGCAGTAGAAGCTACTATAAAATATTTTATTACACAAGCAACTGCCTCCACTTTATTATTATTTGCAAGCGTAACAAACGCTTGGACTTCCGGTGAGTGAAGTCTAATTGAAATAATTAATCCAACATCTGCCACACTAGCAACAACCGCACTAGCCTTAAAAATTGGCCTCGCCCCCTTACACTTTTGATTACCTGAAGTTCTCCAAGGGTTGGATCTAACCACAGGTCTAATCCTTTCAACCTGACAAAAATTAGCCCCATTTGCCATCTTACTACAACTCCACCCCATTCTTGATCCTAATTTATTGTTATCTTTTGGTATTCTTTCAACAATAGTTGGAGGCTGGGGGGGACTAAATCAAACACAACTACGAAAAATTCTAGCCTATTCATCAATTGCTAATCTTGGATGAATAATTACAATTTTACACTACGCCCCTAACCTCACCCTACTTAATCTAATTCAAAATTTTGGTTTTTGTACGTCAGTCTGACATATATGTGATATAGCCCACATACCTTAATATACCACATACTACCCATATTCCATAGTGCCTAATACAGATATTCCCCTACTATATAACATGTATATGCTTAGTCCCCATATATCTATATGCCCCTATATCATTACATACTATGCTTAATACACATTAATCTACTGTCAGCTATATCATTTCATATTATTTTTAACCCTCATTAACTTATTATCTACGGTTTCATTACATAAAATTATTGATTCTACCCTACTTTACTTATTATTAATAATGCGGGTTGGAAAGAAACCCGTATCCCGCTATTTATAGGAAAAAATTGTTCGGTTTGTGGCACATACCTGTCTAATCCCCACCGATTTATCAAAATTGGCATCTGATTACTGCTCGAGATACATATAATCCTTGATCTCGTCAGCTTGAATGTCCCCTAGCTCCCTTTAATGGCATATAATCCTTGATCGTCTCAAGATTTATCGACCTCCCAGCTTTTTTTTTTCGGTATGAAGCAAATCGCTATTCCCCGGAAGGGCTGATCTGGGTCATTAAGGTAAACTTGAACTATTCTCGACACTATCTTAACAACCTCATTACTCTCATTCATGAAATTAGATGGTCGAAATCAGCATAACTGAAAGGGA
>G015AD
CTAATTCGCGCTGAACTAGGTCAACCTGGATCTCTTTTAGGAGATGATCAGATTTATAATGTGATCGTAACCGCCCATGCATTTGTAATAATCTTTTTTATGGTTATACCAGTAATGATTGGTGGCTTTGGAAATTGACTTGTTCCTTTAATAATTGGTGCACCAGATATAGCATTTCCTCGAATAAATAACATGAGTTTCTGGCTTCTCCCTCCTTCGTTCTTACTTCTGCTGGCCTCCGCAGGAGTAGAAGCTGGGGCAGGAACCGGATGAACTGTTTATCCACCTTTAGCAGGTAATTTAGCACATGCTGGTCCCTCTGTTGATTTAGCCATCTTCTCCCTTCATTTGGCCGGTATCTCATCAATTTTAGCCTCAATTAATTTTATTACAACTATTATTAATATAAAACCCCCAGCTATTTCTCAATATCAAACACCATTATTTGTTTGATCTATTCTTATTACCACCGTTCTTCTACTCCTTGCTCTCCCTGTTCTTGCAGCCGGAATTACAATATTATTAACAGACCGCAACCTCAACACTACATTCTTTGATCCCGCAGGTGGAGGGGACCCAATTCTCTATCAGCACAAAGCTTTTGGGCCCATACCCCAACCATGTTGGTTAAAATCCTTCCTTTACTAATGAACCCTATCGTATTAACCATTCTTATTTCAAGCTTAGGCCTAGGAACTACCTTAACATTTATTGGATCACATTGACTCCTAGTCTGAATAGGCCTCGAAATCAATACTCTAGCCATTATTCCACTAATAATTCGCCAACAACATCCTCGAGCAGTAGAAGCTACTATAAAATATTTTATTACACAAGCAACTGCCTCCACTTTATTATTATTTGCAAGCGTAACAAACGCTTGGACTTCCGGTGAGTGAAGTCTAATTGAAATAATTAATCCAACATCTGCCACACTAGCAACAACCGCACTAGCCTTAAAAATTGGCCTCGCCCCCTTACACTTTTGATTACCTGAAGTTCTCCAAGGGTTGGATCTAACCACAGGTCTAATCCTTTCAACCTGACAAAAATTAGCCCCATTTGCCATCTTACTACAACTCCACCCCATTCTTGATCCTAATTTATTGTTATCTTTTGGTATTCTTTCAACAATAGTTGGAGGCTGGGGGGGACTAAATCAAACACAATTACGAAAAATTCTAGCCTATTCATCAATTGCTAATCTTGGATGAATAATTACAATTTTACACTACGCCCCTAACCTCACCCTACTTAATCTAATCCAAAATTTTGGTTTTTGTACGTCAGTCTGACATATATGTGATATAGCCCACATACCTTAATATACCACATACTACCCATATTCCATAGTGCCTAATACAGATATTCCCCTACTATATAACATGTATATGCTTAGTCCCCATATATCTATATGCCCCTATATCATTACATACTATGCTTAATACACATTAATCTACTGTCAGCTATATCATTTCATATTATTTTTAACCCTCATTAACTTATTATCTACGGTTTCATTACATAAAATTATTGATTCTACCCTACTTTACTTATTATTAATAATGCGGGTTGGAAAGAAACCCGTATCCCGCTATTTATAGGAAAAAATTGTTCGGTTTGTGGCACATACCTGTCTAATCCCCACCAATTTATCAAAATTGGCATCTGATTACTGCTCGAGATACATATAATCCTTGATCTCGTCAGCTTGAATATCCCCTAGCTCCCTTTAATGGCATATAATCCTTGATCGTCTCAAGATTTATCGACCTCCCAGCTTTTTTTTTTCGGTATGAAGCAAATCGCTATTCCCCGGAAGGGCTGATCTGGGTCATTAAGGTAAACTTGGGCTATTCTCGACACTATCTTATCAACCTCATTACTCTCATTCATGAAATTAGATTGTCGAAATCAGCATAACTGAAAGGGA
>G016AD
CTAATTCGCGCTGAACTAGGTCAACCTGGATCTCTTTTAGGAGATGATCAGATTTATAATGTGATCGTAACCGCCCATGCATTTGTAATAATCTTTTTTATGGTTATACCAGTAATGATTGGTGGCTTTGGAAATTGACTTGTTCCTTTAATAATTGGTGCACCAGATATAGCATTTCCTCGAATAAATAACATGAGTTTCTGGCTTCTCCCTCCTTCGTTCTTACTTCTGCTGGCCTCCGCAGGAGTAGAAGCTGGGGCAGGAACCGGATGAACTGTTTATCCACCTTTAGCAGGTAATTTAGCACATGCTGGTCCCTCTGTTGATTTAGCCATCTTCTCCCTTCATTTGGCCGGTATCTCATCAATTTTAGCCTCAATTAATTTTATTACAACTATTATTAATATAAAACCCCCAGCTATTTCTCAATATCAAACACCATTATTTGTTTGATCTATTCTTATTACCACCGTTCTTCTACTCCTTGCTCTCCCTGTTCTTGCAGCCGGAATTACAATATTATTAACAGACCGCAACCTCAACACTACATTCTTTGATCCCGCAGGTGGAGGGGACCCAATTCTCTATCAGCACAAAGCTTTTGGGCCCATACCCCAACCATGTTGGTTAAAATCCTTCCTTTACTAATGAACCCTATCGTATTAACCATTCTTATTTCAAGCTTAGGCCTAGGAACTACCTTAACATTTATTGGATCACATTGACTCCTAGTCTGAATAGGCCTCGAAATCAATACTCTAGCCATTATTCCACTAATAATTCGCCAACAACATCCTCGAGCAGTAGAAGCTACTATAAAATATTTTATTACACAAGCAACTGCCTCCACTTTATTATTATTTGCAAGCGTAACAAACGCTTGGACTTCCGGTGAGTGAAGTCTAATTGAAATAATTAATCCAACATCTGCCACACTAGCAACAACCGCACTAGCCTTAAAAATTGGCCTCGCCCCCTTACACTTTTGATTGCCTGAAGTTCTCCAAGGGTTGGATCTAACCACAGGTCTAATCCTTTCAACCTGACAAAAATTAGCCCCATTTGCCATCTTACTACAACTCCACCCCATTCTTGATCCTAATTTATTGTTATCTTTTGGTATTCTTTCAACAATAGTTGGAGGCTGGGGGGGACTAAATCAAACACAACTACGAAAAATTCTAGCCTATTCATCAATTGCTAATCTTGGATGAATAATTACAATTTTACACTACGCCCCTAACCTCACCCTACTTAATCTAATCCAAAATTTTGGTTTTTGTACGTCAGTCTGACATATATGTGATATAGCCCACATACCTTAATATACCACATACTACCCATATTCCATAGTGCCTAATACAGATATTCCCCTACTATATAACATGTATATGCTTAGTCCCCATATATCTATATGCCCCTATATCATTACATACTATGCTTAATACACATTAATCTACTGTCAGCTATATCATTTCATATTATTTTTAACCCTCATTAACTTATTATCTACGGTTTCATTACATAAAATTATTGATTCTACCCTACTTTACTTATTATTAATAATGCGGGTTGGAAAGAAACCCGTATCCCGCTATTTATAGGAAAAAATTGTTCGGTTTGTGGCACATACCTGTCTAATCCCCACCAATTTATCAAAATTGGCATCTGATTACTGCTCGAGATACATATAATCCTTGATCTCGTCAGCTTGAATATCCCCTAGCTCCCTTTAATGGCATATAATCCTTGATCGTCTCAAGATTTATCGACCTCCCAGCTTTTTTTTTTCGGTATGAAGCAAATCGCTATTCCCCGGAAGGGCTGATCTGGGTCATTAAGGTAAACTTGGGCTATTCTCGACACTATCTTATCAACCTCATTACTCTCATTCATGAAATTAGATTGTCGAAATCAGCATAACTGAAAGGGA
>G001EM
CTAATTCGCGCTGAACTAGGTCAACCTGGATCTCTTTTAGGAGATGATCAGATTTATAATGTGATCGTAACCGCCCATGCATTTGTAATAATCTTTTTTATGGTTATACCAGTAATGATTGGTGGCTTTGGAAATTGACTTGTTCCTTTAATAATTGGTGCACCAGATATAGCATTTCCTCGAATAAATAACATGAGTTTCTGGCTTCTCCCTCCTTCGTTCTTACTTCTGCTGGCCTCCGCAGGAGTAGAAGCTGGGGCAGGAACCGGATGAACTGTTTATCCACCTTTAGCAGGTAATTTAGCACATGCTGGTCCCTCTGTTGATTTAGCCATCTTCTCCCTTCATTTGGCCGGTATCTCATCAATTTTAGCCTCAATTAATTTTATTACAACTATTATTAATATAAAACCCCCAGCTATTTCTCAATATCAAACACCATTATTTGTTTGATCTATTCTTATTACCACCGTTCTTCTACTCCTTGCTCTCCCTGTTCTTGCAGCCGGAATTACAATATTATTAACAGACCGCAACCTCAACACTACATTCTTTGATCCCGCAGGTGGAGGGGACCCAATTCTCTATCAGCACAAAGCTTTTGGGCCCATACCCCAACCATGTTGGTTAAAATCCTTCCTTTACTAATGAACCCTATCGTATTAACCATTCTTATTTCAAGCTTAGGCCTAGGAACTACCTTAACATTTATTGGATCACATTGACTCCTAGTCTGAATAGGCCTCGAAATCAATACTCTAGCCATTATTCCACTAATAATTCGCCAACAACATCCTCGAGCAGTAGAAGCTACTATAAAATATTTTATTACACAAGCAACTGCCTCCACTTTATTATTATTTGCAAGCGTAACAAACGCTTGGACTTCCGGTGAGTGAAGTCTAATTGAAATAATTAATCCAACATCTGCCACACTAGCAACAACCGCACTAGCCTTAAAAATTGGCCTCGCCCCCTTACACTTTTGATTACCTGAAGTTCTCCAAGGGTTGGATCTAACCACAGGTCTAATCCTTTCAACCTGACAAAAATTAGCCCCATTTGCCATCTTACTACAACTCCACCCCATTCTTGATCCTAATTTATTGTTATCTTTTGGTATTCTTTCAACAATAGTTGGAGGCTGGGGGGGACTAAATCAAACACAACTACGAAAAATTCTAGCCTATTCATCAATTGCTAATCTTGGATGAATAATTACAATTTTACACTACGCCCCTAACCTCACCCTACTTAATCTAATTCAAAATTTTGGTTTTTGTACGTCAGTCTGACATATATGTGATATAGCCCACATACCTTAATATACCACATACTACCCATATTCCATAGTGCCTAATACAGATATTCCCCTACTATATAACATGTATATGCTTAGTCCCCATATATCTATATGCCCCTATATCATTACATACTATGCTTAATACACATTAATCTACTGTCAGCTATATCATTTCATATTATTTTTAACCCTCATTAACTTATTATCTACGGTTTCATTACATAAAATTATTGATTCTACCCTACTTTACTTATTATTAATAATGCGGGTTGGAAAGAAACCCGTATCCCGCTATTTATAGGAAAAAATTGTTCGGTTTGTGGCACATACCTGTCTAATCCCCACCAATTTATCAAAATTGGCATCTGATTACTGCTCGAGGTACATATAATCCTTGATCTCGTCAGCTTGAATATCCCCTAGCTCCCTTTAATGGCATATAATCCTTGATCGTCTCAAGATTTATCGACCTCCCAGCTTTTTTTTTTCGGTATGAAGCAAATCGCTATTCCCCGGAAGGGCTGATCTGGGTCATTAAGGTAAACTTGGGCTATTCTCGACACTATCTTAACAACCTCATTACTCTCATTCATGAAATTAGATTGTCGAAATCAGCATAACTGAAAGGGA
>G002EM
cTAATTCGCGCTGAACTAGGTCAACCTGGATCTCTTTTAGGAGATGATCAGATTTATAATGTGATCGTAACCGCCCATGCTTTTGTAATAATCTTTTTTATGGTTATACCAGTAATGATTGGTGGCTTTGGAAATTGACTTGTTCCTTTAATAATTGGTGCACCAGATATAGCATTTCCTCGAATAAATAACATGAGTTTCTGGCTTCTCCCTCCTTCGTTCTTACTTCTGCTGGCCTCCGCAGGAGTAGAAGCTGGGGCAGGAACCGGATGAACTGTTTATCCACCTTTAGCAGGTAATTTAGCACATGCTGGTCCCTCTGTTGATTTAGCCATCTTCTCCCTTCATTTGGCCGGTATCTCATCAATTTTAGCCTCAATTAATTTTATTACAACTATTATTAATATAAAACCCCCAGCTATTTCTCAATATCAAACACCATTATTTGTTTGATCTATTCTTATTACCACCGTTCTTCTACTCCTTGCTCTCCCTGTTCTTGCAGCCGGAATTACAATATTATTAACAGACCGCAACCTCAACACTACATTCTTTGATCCCGCAGGTGGAGGGGACCCAATTCTCTATCAGCACAAAGCTTTTGGGCCCATACCCCAACCATGTTGGTTAAAATCCTTCCTTTACTAATGAACCCTATCGTATTAACCATTCTTATTTCAAGCTTAGGCCTAGGAACTACCTTAACATTTATTGGATCACATTGACTCCTAGTCTGAATAGGCCTCGAAATCAATACTCTAGCCATTATTCCACTAATAATTCGCCAACAACATCCTCGAGCAGTAGAAGCTACTATAAAATATTTTATTACACAAGCAACTGCCTCCACTTTATTATTATTTGCAAGCGTAACAAACGCTTGGACTTCCGGTGAGTGAAGTCTAATTGAAATAATTAATCCAACATCTGCCACACTAGCAACAACCGCACTAGCCTTAAAAATTGGCCTCGCCCCCTTACACTTTTGATTGCCTGAAGTTCTCCAAGGGTTGGATCTAACCACAGGTCTAATCCTTTCAACCTGACAAAAATTAGCCCCATTTGCCATCTTACTACAACTCCACCCCATTCTTGATCCTAATTTATTGTTATCTTTTGGTATTCTTTCAACAATAGTTGGAGGCTGGGGGGGACTAAATCAAACACAACTACGAAAAATTCTAGCCTATTCATCAATTGCTAATCTTGGATGAATAATTACAATTTTACACTACGCCCCTACCTTCACCCTACTTAATCTAATCCAAAATTTTGGTTTTTGTACGTCAGTCTGACATATATGTGATATAGCCCACATACCTTAATATACCACATACTACCCATATTCCATAGTGCCTAATACAGATATTCCCCTACTATATAACATGTATATGCTTAGTCCCCATATATCTATATGCCCCTATATCATTACATACTATGCTTAATACACATTAATCTACTGTCAGCTATATCATTTCATATTATTTTTAACCCTCATTAACTTATTATCTACGGTTTCATTACATAAAATTATTGATTCTACCCTACTTTACTTATTATTAATAATGCGGGTTGGAAAGAAACCCGTATCCCGCTATTTATAGGAAAAAATTGTTCGGTTTGTGGCACATACCTGTCTAATCCCCACCAATTTATCAAAATTGGCATCTGATTACTGCTCGAGATACATATAATCCTTGATCTCGTCAGCTTGAATATCCCCTAGCTCCCTTTAATGGCATATAATCCTTGATCGTCTCAAGATTTATCGACCTCCCAGCTTTTTTTTTTCGGTATGAAGCAAATCGCTATTCCCCGGAAGGGCTGATCTGGGTCATTAAGGTAAACTTGGGCTATTCTCGACACTATCTTATCAACCTCATTACTCTCATTCATGAAATTAGATTGTCGAAATCAGCATAACTGAAAGGGA
>G003EM
CTAATTCGCGCTGAACTAGGTCAACCTGGATCTCTTTTAGGAGATGATCAGATTTATAATGTGATCGTAACCGCCCATGCATTTGTAATAATCTTTTTTATGGTTATACCAGTAATGATTGGTGGCTTTGGAAATTGACTTGTTCCTTTAATAATTGGTGCACCAGATATAGCATTTCCTCGAATAAATAACATGAGTTTCTGGCTTCTCCCTCCTTCGTTCTTACTTCTGCTGGCCTCCGCAGGAGTAGAAGCTGGGGCAGGAACCGGATGAACTGTTTATCCACCTTTAGCAGGTAATTTAGCACATGCTGGTCCCTCTGTTGATTTAGCCATCTTCTCCCTTCATTTGGCCGGTATCTCATCAATTTTAGCCTCAATTAATTTTATTACAACTATTATTAATATAAAACCCCCAGCTATTTCTCAATATCAAACACCATTATTTGTTTGATCTATTCTTATTACCACCGTTCTTCTACTCCTTGCTCTCCCTGTTCTTGCAGCCGGAATTACAATATTATTAACAGACCGCAACCTCAACACTACATTCTTTGATCCCGCAGGTGGAGGGGACCCAATTCTCTATCAGCACAAAGCTTTTGGGCCCATACCCCAACCATGTTGGTTAAAATCCTTCCTTTACTAATGAACCCTATCGTATTAACCATTCTTATTTCAAGCTTAGGCCTAGGAACTACCTTAACATTTATTGGATCACATTGACTCCTAGTCTGAATAGGCCTCGAAATCAATACTCTAGCCATTATTCCACTAATAATTCGCCAACAACATCCTCGAGCAGTAGAAGCTACTATAAAATATTTTATTACACAAGCAACTGCCTCCACTTTATTATTATTTGCAAGCGTAACAAACGCTTGGACTTCCGGTGAGTGAAGTCTAATTGAAATAATTAATCCAACATCTGCCACACTAGCAACAACCGCACTAGCCTTAAAAATTGGCCTCGCCCCCTTACACTTTTGATTACCTGAAGTTCTCCAAGGGTTGGATCTAACCACAGGTCTAATCCTTTCAACCTGACAAAAATTAGCCCCATTTGCCATCTTACTACAACTCCACCCCATTCTTGATCCTAATTTATTGTTATCTTTTGGTATTCTTTCAACAATAGTTGGAGGCTGGGGGGGACTAAATCAAACACAACTACGAAAAATTCTAGCCTATTCATCAATTGCTAATCTTGGATGAATAATTACAATTTTACACTACGCCCCTAACCTCACCCTACTTAATCTAATTCAAAATTTTGGTTTTTGTACGTCAGTCTGACATATATGTGATATAGCCCACATACCTTAATATACCACATACTACCCATATTCCATAGTGCCTAATACAGATATTCCCCTACTATATAACATGTATATGCTTAGTCCCCATATATCTATATGCCCCTATATCATTACATACTATGCTTAATACACATTAATCTACTGTCAGCTATATCATTTCATATTATTTTTAACCCTCATTAACTTATTATCTACGGTTTCATTACATAAAATTATTGATTCTACCCTACTTTACTTATTATTAATAATGCGGGTTGGAAAGAAACCCGTATCCCGCTATTTATAGGAAAAAATTGTTCGGTTTGTGGCACATACCTGTCTAATCCCCACCGATTTATCAAAATTGGCATCTGATTACTGCTCGAGGTACATATAATCCTTGATCTCGTCAGCTTGAATATCCCCTAGCTCCCTTTAATGGCATATAATCCTTGATCGTCTCAAGATTTATCGACCTCCCAGCTTTTTTTTTTCGGTATGAAGCAAATCGCTATTCCCCGGAAGGGCTGATCTGGGTCATTAAGGTAAACTTGGGCTATTCTCGACACTATCTTAACAACCTCATTACTCTCATTCATGAAATTAGATTGTCGAAATCAGCATAACTGAAAGGGA
>G004EM
CTAATTCGCGCTGAACTAGGTCAACCTGGATCTCTTTTAGGAGATGATCAGATTTACAATGTGATCGTAACCGCCCATGCATTTGTAATAATCTTTTTTATGGTTATACCAGTAATGATTGGTGGCTTTGGAAATTGACTTGTTCCTTTAATAATTGGTGCACCAGATATAGCATTTCCTCGAATAAATAACATGAGTTTCTGGCTTCTCCCTCCTTCGTTCTTACTTCTGCTGGCCTCCGCAGGAGTAGAAGCTGGGGCAGGAACCGGATGAACTGTTTATCCACCTTTAGCAGGTAATTTAGCACATGCTGGTCCCTCTGTTGATTTAGCCATCTTCTCCCTTCATTTGGCCGGTATCTCATCAATTTTAGCCTCAATTAATTTTATTACAACTATTATTAATATAAAACCCCCAGCTATTTCTCAATATCAAACACCATTATTTGTTTGATCTATTCTTATTACCACCGTTCTTCTACTCCTTGCTCTCCCTGTTCTTGCAGCCGGAATTACAATATTATTAACAGACCGCAACCTCAACACTACATTCTTTGATCCCGCAGGTGGAGGGGACCCAATTCTCTATCAGCACAAAGCTTTTGGGCCCATACCCCAACCATGTTGGTTAAAATCCTTCCTTTACTAATGAACCCTATCGTATTAACCATTCTTATTTCAAGCTTAGGCCTAGGAACTACCTTAACATTTATTGGATCACATTGACTCCTAGTCTGAATAGGCCTCGAAATCAATACTCTAGCCATCATTCCACTAATAATTCGCCAACAACATCCTCGAGCAGTAGAAGCTACTATAAAATATTTTATTACACAAGCAACTGCCTCCACTTTATTATTATTTGCAAGCGTAACAAACGCTTGGACTTCCGGTGAGTGAAGTCTAATTGAAATAATTAATCCAACATCTGCCACACTAGCAACAACCGCACTAGCCTTAAAAATTGGCCTCGCCCCCTTACACTTTTGATTACCTGAAGTTCTCCAAGGGTTGGATCTAACCACAGGTCTAATCCTTTCAACCTGACAAAAATTAGCCCCATTTGCCATCTTACTACAACTCCACCCCATTCTTGATCCTAATTTATTGTTATCTTTTGGTATTCTTTCAACAATAGTTGGAGGCTGGGGGGGACTAAATCAAACACAACTACGAAAAATTCTAGCCTATTCATCAATTGCTAATCTTGGATGAATAATTACAATTTTACACTACGCCCCTAACCTCACCCTACTTAATCTAATTCAAAATTTTGGTTTTTGTACGTCAGTCTGACATATATGTGATATAGCCCACATACCTTAATATACCACATACTACCCATATTCCATAGTGCCTAATACAGATATTCCCCTACTATATAACATGTATATGCTTAGTCCCCATATATCTATATGCCCCTATATCATTACATACTATGCTTAATACACATTAATCTACTGTCAGCTATATCATTTCATATTATTTTTAACCCTCATTAACTTATTATCTACGGTTTCATTACATAAAATTATTGATTCTACCCTACTTTACTTATTATTAATAATGCGGGTTGGAAAGAAACCCGTATCCCGCTATTTATAGGAAAAAATTGTTCGGTTTGTGGCACATACCTGTCTAATCCCCACCGATTTATCAAAATTGGCATCTGATTACTGCTCGAGATACATATAATCCTTGATCTCGTCAGCTTGAATGTCCCCTAGCTCCCTTTAATGGCATATAATCCTTGATCGTCTCAAGATTTATCGACCTCCCAGCTTTTTTTTTTCGGTATGAAGCAAATCGCTATTCCCCGGAAGGGCTGATCTGGGTCATTAAGGTAAACTTGAACTATTCTCGACACTATCTTAACAACCTCATTACTCTCATTCATGAAATTAGATTGTCGAAATCAGCATAACTGAAAGGGA
>G005EM
CTAATTCGCGCTGAACTAGGTCAACCTGGATCTCTTTTAGGAGATGATCAGATTTATAATGTGATCGTAACCGCCCATGCATTTGTAATAATCTTTTTTATGGTTATACCAGTAATGATTGGTGGCTTTGGAAATTGACTTGTTCCTTTAATAATTGGTGCACCAGATATAGCATTTCCTCGAATAAATAACATGAGTTTCTGGCTTCTCCCTCCTTCGTTCTTACTTCTGCTGGCCTCCGCAGGAGTAGAAGCTGGGGCAGGAACCGGATGAACTGTTTATCCACCTTTAGCAGGTAATTTAGCACATGCTGGTCCCTCTGTTGATTTAGCCATCTTCTCCCTTCATTTGGCCGGTATCTCATCAATTTTAGCCTCAATTAATTTTATTACAACTATTATTAATATAAAACCCCCAGCTATTTCTCAATATCAAACACCATTATTTGTTTGATCTATTCTTATTACCACCGTTCTTCTACTCCTTGCTCTCCCTGTTCTTGCAGCCGGAATTACAATATTATTAACAGACCGCAACCTCAACACTACATTCTTTGATCCCGCAGGTGGAGGGGACCCAATTCTCTATCAGCACAAAGCTTTTGGGCCCATACCCCAACCATGTTGGTTAAAATCCTTCCTTTACTAATGAACCCTATCGTATTAACCATTCTTATTTCAAGCTTAGGCCTAGGAACTACCTTAACATTTATTGGATCACATTGACTCCTAGTCTGAATAGGCCTCGAAATCAATACTCTAGCCATTATTCCACTAATAATTCGCCAACAACATCCTCGAGCAGTAGAAGCTACTATAAAATATTTTATTACACAAGCAACTGCCTCCACTTTATTATTATTTGCAAGCGTAACAAACGCTTGGACTTCCGGTGAGTGAAGTCTAATTGAAATAATTAATCCAACATCTGCCACACTAGCAACAACCGCACTAGCCTTAAAAATTGGCCTCGCCCCCTTACACTTTTGATTGCCTGAAGTTCTCCAAGGGTTGGATCTAACCACAGGTCTAATCCTTTCAACCTGACAAAAATTAGCCCCATTTGCCATCTTACTACAACTCCACCCCATTCTTGATCCTAATTTATTGTTATCTTTTGGTATTCTTTCAACAATAGTTGGAGGCTGGGGGGGACTAAATCAAACACAACTACGAAAAATTCTAGCCTATTCATCAATTGCTAATCTTGGATGAATAATTACAATTTTACACTACGCCCCTAACCTCACCCTACTTAATCTAATCCAAAATTTTGGTTTTTGTACGTCAGTCTGACATATATGTGATATAGCCCACATACCTTAATATACCACATACTACCCATATTCCATAGTGCCTAATACAGATATTCCCCTACTATATAACATGTATATGCTTAGTCCCCATATATCTATATGCCCCTATATCATTACATACTATGCTTAATACACATTAATCTACTGTCAGCTATATCATTTCATATTATTTTTAACCCTCATTAACTTATTATCTACGGTTTCATTACATAAAATTATTGATTCTACCCTACTTTACTTATTATTAATAATGCGGGTTGGAAAGAAACCCGTATCCCGCTATTTATAGGAAAAAATTGTTCGGTTTGTGGCACATACCTGTCTAATCCCCACCAATTTATCAAAATTGGCATCTGATTACTGCTCGAGATACATATAATCCTTGATCTCGTCAGCTTGAATATCCCCTAGCTCCCTTTAATGGCATATAATCCTTGATCGTCTCAAGATTTATCGACCTCCCAGCTTTTTTTTTTCGGTATGAAGCAAATCGCTATTCCCCGGAAGGGCTGATCTGGGTCATTAAGGTAAACTTGGGCTATTCTCGACACTATCTTATCAACCTCATTACTCTCATTCATGAAATTAGATTGTCGAAATCAGCATAACTGAAAGGGA
>G002UK
CTAATTCGCGCTGAACTAGGTCAACCTGGATCTCTTTTAGGAGATGATCAGATTTATAATGTGATCGTAACCGCCCATGCATTTGTAATAATCTTTTTTATGGTTATACCAGTAATGATTGGTGGCTTTGGAAATTGACTTGTTCCTTTAATAATTGGTGCACCAGATATAGCATTTCCTCGAATAAATAACATGAGTTTCTGGCTTCTCCCTCCTTCGTTCTTACTTCTGCTGGCCTCCGCAGGAGTAGAAGCTGGGGCAGGAACCGGATGAACTGTTTATCCACCTTTAGCAGGTAATTTAGCACATGCTGGTCCCTCTGTTGATTTAGCCATCTTCTCCCTTCATTTGGCCGGTATCTCATCAATTTTAGCCTCAATTAATTTTATTACAACTATTATTAATATAAAACCCCCAGCTATTTCTCAATATCAAACACCATTATTTGTTTGATCTATTCTTATTACCACCGTTCTTCTACTCCTTGCTCTCCCTGTTCTTGCAGCCGGAATTACAATATTATTAACAGACCGCAACCTCAACACTACATTCTTTGATCCCGCAGGTGGAGGGGACCCAATTCTCTATCAGCACAAAGCTTTTGGGCCCATACCCCAACCATGTTGGTTAAAATCCTTCCTTTACTAATGAACCCTATCGTATTAACCATTCTTATTTCAAGCTTAGGCCTAGGAACTACCTTAACATTTATTGGATCACATTGACTCCTAGTCTGAATAGGCCTCGAAATCAATACTCTAGCCATTATTCCACTAATAATTCGCCAACAACATCCTCGAGCAGTAGAAGCTACTATAAAATATTTTATTACACAAGCAACTGCCTCCACTTTATTATTATTTGCAAGCGTAACAAACGCTTGGACTTCCGGTGAGTGAAGTCTAATTGAAATAATTAATCCAACATCTGCCACACTAGCAACAACCGCACTAGCCTTAAAAATTGGCCTCGCCCCCTTACACTTTTGATTACCTGAAGTTCTCCAAGGGTTGGATTTAACCACAGGTCTAATCCTTTCAACCTGACAAAAATTAGCCCCATTTGCCATCTTACTACAACTCCACCCCATTCTTGATCCTAATTTATTgTTATCTTTTGGTATTCTTTCAACAATAGTTGGAGGCTGGGGGGGACTAAATCAAACACAACTACGAAAAATTCTAGCCTATTCATCAATTGCTAATCTTGGATGAATAATTACAATTTTACACTACGCCCCTAACCTCACCCTACTTAATCTAATTCAAAATTTTGGTTTTTGTACGTCAGTCTGACATATATGTGATATAGCCCACATACCTTAATATACCACATACTACCCATATTCCATAGTGCCTAATACAGATATTCCCCTACTATATAACATGTATATGCTTAGTCCCCATATATCTATATGCCCCTATATCATTACATACTATGCTTAATACACATTAATCTACTGTCAGCTATATCATTTCATATTATTTTTAACCCTCATTAACTTATTATCTACGGTTTCATTACATAAAATTATTGATTCTACCCTACTTTACTTATTATTAATAATGCGGGTTGGAAAGAAACCCGTATCCCGCTATTTATAGGAAAAAATTGTTCGGTTTGTGGCACATACCTGTCTAATCCCCACCGATTTATCAAAATTGGCATCTGATTACTGCTCGAGGTACATATAATCCTTGATCTCGTCAGCTTGAATATCCCCTAGCTCCCTTTAATGGCATATAATCCTTGATCGTCTCAAGATTTATCGACCTCCCAGCTTTTTTTTTTCGGTATGAAGCAAATCGCTATTCCCCGGAAGGGCTGATCTGGGTCATTAAGGTAAACTTGGGCTATTCTCGACACTATCTTAACAACCTCATTACTCTCATTCATGAAATTAGATTGTCGAAATCAGCATAACTGAAAGGGA
>G005UK
CTAATTCGCGCTGAACTAGGTCAACCTGGATCTCTTTTAGGAGATGATCAGATTTATAATGTGATCGTAACCGCCCATGCATTTGTAATAATCTTTTTTATGGTTATACCAGTAATGATTGGTGGCTTTGGAAATTGACTTGTTCCTTTAATAATTGGTGCACCAGATATAGCATTTCCTCGAATAAATAACATGAGTTTCTGGCTTCTCCCTCCTTCGTTCTTACTTCTGCTGGCCTCCGCAGGAGTAGAAGCTGGGGCAGGAACCGGATGAACTGTTTATCCACCTTTAGCAGGTAATTTAGCACATGCTGGTCCCTCTGTTGATTTAGCCATCTTCTCCCTTCATTTGGCCGGTATCTCATCAATTTTAGCCTCAATTAATTTTATTACAACTATTATTAATATAAAACCCCCAGCTATTTCTCAATATCAAACACCATTATTTGTTTGATCTATTCTTATTACCACCGTTCTTCTACTCCTTGCTCTCCCTGTTCTTGCAGCCGGAATTACAATATTATTAACAGACCGCAACCTCAACACTACATTCTTTGATCCCGCAGGTGGAGGGGACCCAATTCTCTATCAGCACAAAGCTTTTGGGCCCATACCCCAACCATGTTGGTTAAAATCCTTCCTTTACTAATGAACCCTATGGTATTAACCATTCTTATTTCAAGCTTAGGCCTAGGAACTACCTTAACATTTATTGGATCACATTGACTCCTAGTCTGAATAGGCCTCGAAATCAATACTCTAGCCATTATTCCACTAATAATTCGCCAACAACATCCTCGAGCAGTAGAAGCTACTATAAAATATTTTATTACACAAGCAACTGCCTCCACTTTATTATTATTTGCAAGCGTAACAAACGCTTGGACTTCCGGTGAGTGAAGTCTAATTGAAATAATTAATCCAACATCTGCCACACTAGCAACAACCGCACTAGCCTTAAAAATTGGCCTCGCCCCCTTACACTTTTGATTACCTGAAGTTCTCCAAGGGTTGGATCTAACCACAGGTCTAATCCTTTCAACCTGACAAAAATTAGCCCCATTTGCCATCTTACTACAACTCCACCCCATTCTTGATCCTAATTTATTGTTATCTTTTGGTATTCTTTCAACAATAGTTGGAGGCTGGGGGGGACTAAATCAAACACAACTACGAAAAATTCTAGCCTATTCATCAATTGCTAATCTTGGATGAATAATTACAATTTTACACTACGCCCCTAACCTCACCCTACTTAATCTAATTCAAAATTTTGGTTTTTGTACGTCAGTCTGACATATATGTGATATAGCCCACATACCTTAATATACCACATACTACCCATATTCCATAGTGCCTAATACAGATATTCCCCTACTATATAACATGTATATGCTTAGTCCCCATATATCTATATGCCCCTATATCATTACATACTATGCTTAATACACATTAATCTACTGTCAGCTATATCATTTCATATTATTTTTAACCCTCATTAACTTATTATCTACGGTTTCATTACATAAAATTATTGATTCTACCCTACTTTACTTATTATTAATAATGCGGGTTGGAAAGAAACCCGTATCCCGCTATTTATAGGAAAAAATTGTTCGGTTTGTGGCACATACCTGTCTAATCCCCACCGATTTATCAAAATTGGCATCTGATTACTGCTCGAGATACATATAATCCTTGATCTCGTCAGCTTGAATATCCCCTAGCTCCCTTTAATGGCATATAATCCTTGATCGTCTCAAGATTTATCGACCTCCCAGCTTTTTTTTTTCGGTATGAAGCAAATCGCTATTCCCCGGAAGGGCTGATCTGGGTCATTAAGGTAAACTTGGGCTATTCTCGACACTATCTTAACAACCTCATTACTCTCATTCATGAAATTAGATTGTCGAAATCAGCATAACTGAAAGGGA
>G007UK
CTAATTCGCGCTGAACTAGGTCAACCTGGATCTCTTTTAGGAGATGATCAGATTTATAATGTGATCGTAACCGCCCATGCATTTGTAATAATCTTTTTTATGGTTATACCAGTAATGATTGGTGGCTTTGGAAATTGACTTGTTCCTTTAATAATTGGTGCACCAGATATAGCATTTCCTCGAATAAATAACATGAGTTTCTGGCTTCTCCCTCCTTCGTTCTTACTTCTGCTGGCCTCCGCAGGAGTAGAAGCTGGGGCAGGAACCGGATGAACTGTTTATCCACCTTTAGCAGGTAATTTAGCACATGCTGGTCCCTCTGTTGATTTAGCCATCTTCTCCCTTCATTTGGCCGGTATCTCATCAATTTTAGCCTCAATTAATTTTATTACAACTATTATTAATATAAAACCCCCAGCTATTTCTCAATATCAAACACCATTATTTGTTTGATCTATTCTTATTACCACCGTTCTTCTACTCCTTGCTCTCCCTGTTCTTGCAGCCGGAATTACAATATTATTAACAGACCGCAACCTCAACACTACATTCTTTGATCCCGCAGGTGGAGGGGACCCAATTCTCTATCAGCACAAAGCTTTTGGGCCCATACCCCAACCATGTTGGTTAAAATCCTTCCTTTACTAATGAACCCTATCGTATTAACCATTCTTATTTCAAGCTTAGGCCTAGGAACTACCTTAACATTTATTGGATCACATTGACTCCTAGTCTGAATAGGCCTCGAAATCAATACTCTAGCCATTATTCCACTAATAATTCGCCAACAACATCCTCGAGCAGTAGAAGCTACTATAAAATATTTTATTACACAAGCAACTGCCTCCACTTTATTATTATTTGCAAGCGTAACAAACGCTTGGACTTCCGGTGAGTGAAGTCTAATTGAAATAATTAATCCAACATCTGCCACACTAGCAACAACCGCACTAGCCTTAAAAATTGGCCTCGCCCCCTTACACTTTTGATTACCTGAAGTTCTCCAAGGGTTGGATCTAACCACAGGTCTAATCCTTTCAACCTGACAAAAATTAGCCCCATTTGCCATCTTACTACAACTCCACCCCATTCTTGATCCTAATTTATTGTTATCTTTTGGTATTCTTTCAACAATAGTTGGAGGCTGGGGGGGACTAAATCAAACACAACTACGAAAAATTCTAGCCTATTCATCAATTGCTAATCTTGGATGAATAATTACAATTTTACACTACGCCCCTAACCTCACCCTACTTAATCTAATTCAAAATTTTGGTTTTTGTACGTCAGTCTGACATATATGTGATATAGCCCACATACCTTAATATACCACATACTACCCATATTCCATAGTGCCTAATACAGATATTCCCCTACTATATAACATGTATATGCTTAGTCCCCATATATCTATATGCCCCTATATCATTACATACTATGCTTAATACACATTAATCTACTGTCAGCTATATCATTTCATATTATTTTTAACCCTCATTAACTTATTATCTACGGTTTCATTACATAAAATTATTGATTCTACCCTACTTTACTTATTATTAATAATGCGGGTTGGAAAGAAACCCGTATCCCGCTATTTATAGGAAAAAATTGTTCGGTTTGTGGCACATACCTGTCTAATCCCCACCGATTTATCAAAATTGGCATCTGATTACTGCTCGAGATACATATAATCCTTGATCTCGTCAGCTTGAATATCCCCTAGCTCCCTTTAATGGCATATAATCCTTGATCGTCTCAAGATTTATCGACCTCCCAGCTTTTTTTTTTCGGTATGAAGCAAATCGCTATTCCCCGGAAGGGCTGATCTGGGTCATTAAGGTAAACTTGGGCTATTCTCGACACTATCTTAACAACCTCATTACTCTCATTCATGAAATTAGATTGTCGAAATCAGCATAACTGAAAGGGA
>G009UK
CTAATTCGCGCTGAACTAGGTCAACCTGGATCTCTTTTAGGAGATGATCAGATTTATAATGTGATCGTAACCGCCCATGCATTTGTAATAATCTTTTTTATGGTTATACCAGTAATGATTGGTGGCTTTGGAAATTGACTTGTTCCTTTAATAATTGGTGCACCAGATATAGCATTTCCTCGAATAAATAACATGAGTTTCTGGCTTCTCCCTCCTTCGTTCTTACTTCTGCTGGCCTCCGCAGGAGTAGAAGCTGGGGCAGGAACCGGATGAACTGTTTATCCACCTTTAGCAGGTAATTTAGCACATGCTGGTCCCTCTGTTGATTTAGCCATCTTCTCCCTTCATTTGGCCGGTATCTCATCAATTTTAGCCTCAATTAATTTTATTACAACTATTATTAATATAAAACCCCCAGCTATTTCTCAATATCAAACACCATTATTTGTTTGATCTATTCTTATTACCACCGTTCTTCTACTCCTTGCTCTCCCTGTTCTTGCAGCCGGAATTACAATATTATTAACAGACCGCAACCTCAACACTACATTCTTTGATCCCGCAGGTGGAGGGGACCCAATTCTCTATCAGCACAAAGCTTTTGGGCCCATACCCCAACCATGTTGGTTAAAATCCTTCCTTTACTAATGAACCCTATCGTATTAACCATTCTTATTTCAAGCTTAGGCCTAGGAACTACCTTAACATTTATTGGATCACATTGACTCCTAGTCTGAATAGGCCTCGAAATCAATACTCTAGCCATTATTCCACTAATAATTCGCCAACAACATCCTCGAGCAGTAGAAGCTACTATAAAATATTTTATTACACAAGCAACTGCCTCCACTTTATTATTATTTGCAAGCGTAACAAACGCTTGGACTTCCGGTGAGTGAAGTCTAATTGAAATAATTAATCCAACATCTGCCACACTAGCAACAACCGCACTAGCCTTAAAAATTGGCCTCGCCCCCTTACACTTTTGATTACCTGAAGTTCTCCAAGGGTTGGATCTAACCACAGGTCTAATCCTTTCAACCTGACAAAAATTAGCCCCATTTGCCATCTTACTACAACTCCACCCCATTCTTGATCCTAATTTATTGTTATCTTTTGGTATTCTTTCAACAATAGTTGGAGGCTGGGGGGGACTAAATCAAACACAACTACGAAAAATTCTAGCCTATTCATCAATTGCTAATCTTGGATGAATAATTACAATTTTACACTACGCCCCTAACCTCACCCTACTTAATCTAATTCAAAATTTTGGTTTTTGTACGTCAGTCTGACATATATGTGATATAGCCCACATACCTTAATATACCACATACTACCCATATTCCATAGTGCCTAATACAGATATTCCCCTACTATATAACATGTATATGCTTAGTCCCCATATATCTATATGCCCCTATATCATTACATACTATGCTTAATACACATTAATCTACTGTCAGCTATATCATTTCATATTATTTTTAACCCTCATTAACTTATTATCTACGGTTTCATTACATAAAATTATTGATTCTACCCTACTTTACTTATTATTAATAATGCGGGTTGGAAAGAAACCCGTATCCCGCTATTTATAGGAAAAAATTGTTCGGTTTGTGGCACATACCTGTCTAATCCCCACCGATTTATCAAAATTGGCATCTGATTACTGCTCGAGATACATATAATCCTTGATCTCGTCAGCTTGAATATCCCCTAGCTCCCTTTAATGGCATATAATCCTTGATCGTCTCAAGATTTATCGACCTCCCAGCTTTTTTTTTTCGGTATGAAGCAAATCGCTATTCCCCGGAAGGGCTGATCTGGGTCATTAAGGTAAACTTGGGCTATTCTCGACACTATCTTAACAACCTCATTACTCTCATTCATGAAATTAGATTGTCAAAATCAGCATAACTGAAAGGGA
>G010UK
CTAATTCGCGCTGAACTAGGTCAACCTGGATCTCTTTTAGGAGATGATCAGATTTATAATGTGATCGTAACCGCCCATGCATTTGTAATAATCTTTTTTATGGTTATACCAGTAATGATTGGTGGCTTTGGAAATTGACTTGTTCCTTTAATAATTGGTGCACCAGATATAGCATTTCCTCGAATAAATAACATGAGTTTCTGGCTTCTCCCTCCTTCGTTCTTACTTCTGCTGGCCTCCGCAGGAGTAGAAGCTGGGGCAGGAACCGGATGAACTGTTTATCCACCTTTAGCAGGTAATTTAGCACATGCTGGTCCCTCTGTTGATTTAGCCATCTTCTCCCTTCATTTGGCCGGTATCTCATCAATTTTAGCCTCAATTAATTTTATTACAACTATTATTAATATAAAACCCCCAGCTATTTCTCAATATCAAACACCATTATTTGTTTGATCTATTCTTATTACCACCGTTCTTCTACTCCTTGCTCTCCCTGTTCTTGCAGCCGGAATTACAATATTATTAACAGACCGCAACCTCAACACTACATTCTTTGATCCCGCAGGTGGAGGGGACCCAATTCTCTATCAGCACAAAGCTTTTGGGCCCATACCCCAACCATGTTGGTTAAAATCCTTCCTTTACTAATGAACCCTATCGTATTAACCATTCTTATTTCAAGCTTAGGCCTAGGAACTACCTTAACATTTATTGGATCACATTGACTCCTAGTCTGAATAGGCCTCGAAATCAATACTCTAGCCATTATTCCACTAATAATTCGCCAACAACATCCTCGAGCAGTAGAAGCTACTATAAAATATTTTATTACACAAGCAACTGCCTCCACTTTATTATTATTTGCAAGCGTAACAAACGCTTGGACTTCCGGTGAGTGAAGTCTAATTGAAATAATTAATCCAACATCTGCCACACTAGCAACAACCGCACTAGCCTTAAAAATTGGCCTCGCCCCCTTACACTTTTGATTACCTGAAGTTCTCCAAGGGTTGGATCTAACCACAGGTCTAATCCTTTCAACCTGACAAAAATTAGCCCCATTTGCCATCTTACTACAACTCCACCCCATTCTTGATCCTAATTTATTGTTATCTTTTGGTATTCTTTCAACAATAGTTGGAGGCTGGGGGGGACTAAATCAAACACAACTACGAAAAATTCTAGCCTATTCATCAATTGCTAATCTTGGATGAATAATTACAATTTTACACTACGCCCCTAACCTCACCCTACTTAATCTAATTCAAAATTTTGGTTTTTGTACGTCAGTCTGACATATATGTGATATAGCCCACATACCTTAATATACCACATACTACCCATATTCCATAGTGCCTAATACAGATATTCCCCTACTATATAACATGTATATGCTTAGTCCCCATATATCTATATGCCCCTATATCATTACATACTATGCTTAATACACATTAATCTACTGTCAGCTATATCATTTCATATTATTTTTAACCCTCATTAACTTATTATCTACGGTTTCATTACATAAAATTATTGATTCTACCCTACTTTACTTATTATTAATAATGCGGGTTGGAAAGAAACCCGTATCCCGCTATTTATAGGAAAAAATTGTTCGGTTTGTGGCACATACCTGTCTAATCCCCACCGATTTATCAAAATTGGCATCTGATTACTGCTCGAGATACATATAATCCTTGATCTCGTCAGCTTGAATATCCCCTAGCTCCCTTTAATGGCATATAATCCTTGATCGTCTCAAGATTTATCGACCTCCCAGCTTTTTTTTTTCGGTATGAAGCAAATCGCTATTCCCCGGAAGGGCTGATCTGGGTCATTAAGGTAAACTTGGGCTATTCTCGACACTATCTTAACAACCTCATTACTCTCATTCATGAAATTAGATTGTCGAAATCAGCATAACTGAAAGGGA
