# Supplementary material for: Natural history and molecular evolution of demersal Mediterranean sharks and skates inferred by comparative phylogeographic and demographic analyses
Source: PeerJ. 2018 Sep 18;6:e5560. doi: 10.7717/peerj.5560 (PMC6149499; doi:10.7717/peerj.5560)
Supplement: Supplemental Information 4 [file peerj-06-5560-s006.fas]

>S001AC
AGCCTCCTAATTCGAGCTGAGTTAGGTCAGCCGGGTTCACTTTTAGGGGATGATCAGATTTATAATGTAATCGTAACTGCCCATGCTTTCGTAATAATCTTCTTTATAGTTATGCCAGTAATAATTGGCGGATTTGGGAATTGACTAGTACCCCTAATGATTGGAGCACCAGATATAGCCTTCCCTCGAATAAATAACATAAGCTTCTGACTCCTTCCACCCTCCTTTCTCCTCCTATTAGCTTCAGCGGGGGTAGAAGCTGGGGCAGGGACTGGATGAACAGTCTACCCCCCATTAGCTGGTAATATAGCTCATGCGGGAGCATCCGTTGATTTAACTATCTTCTCTCTCCACCTAGCTGGTATTTCATCAATTTTAGCTTCAATTAATTTTATCACAACTATTATTAATATAAAACCCCCAGCTGTATCACAATACCAAACACCATTATTTGTGTGATCAATTCTCGTGACTACCGTCCTTCTTCTTCTATCCCTCCCTGTCCTTGCAGCCGGAATTACAATATTGTTAACAGATCGAAATCTTAATACAACATTCTTTGACCCAGCAGGAGGAGGAGATCCTATTCTTTATCAATGGGCCTAGGAACCACCTTAACATTCATCGGTTCCCATTGATTATTAGTCTGAATGGGCCTCGAAATCAATACTCTAGCTATTATTCCCTTAATAATTCGCCAACACCACCCCCGAGCAGTAGAAGCCACCACAAAATATTTTATTACACAAGCAACTGCCTCAGCTTTATTATTATTTGCTAGCGTCACAAACGCTTGGACTTCAGGTGAATGAAGTCTAATCGAAATACTTAATCCAACATCTGCCACACTAGCAACAGCTGCATTAGCCTTAAAAATTGGTCTAGCACCCCTTCACTTTTGATTACCAGAAGTTCTCCAAGGATTAGATTTAACCACGGGCCTTATTTTGGCAACTTGACAAAAATTAGCTCCATTTGCTATTCTCCTTCAACTATCCCCACTCTTAAATTCCAACCTCTTACTTTTATTTGGTGTAACATCAACAATTGTGGGCGGATGAGGGGGCTTAAACCAAACACAACTGCGAAAAATCCTAGCCTATTCATCAATCGCTAACCTAGGCTGAATAATTACAATTTTACACTATTCACCTAGTTTAACTCTATTAAACTTAATCCTTTATATATTTATGACCCTTACAACTTTCCTTTTATTTAAGACATTTAACTCAACAAAAATTAATTCCATTTCCTCTTCCACATTAAAGTCCCCTTTAATATCAGTTATTGCCCTAATAACCCTACTATCATTAGGAGGCCTACCTCCCCTATCAGGCTTTATACCGTTTTTAGCTGCTCAGTCTAACACCTATATGACATGGCCCACATATCCCTAATGTATACATAATACATTCATTCATATATCAACCATAATAGACTAATCCCTACCTCTATCATATACTATGCTTAACCCTCATTAATCTATAATCAACTATATCATTACATACTATGTTTAATCCACATTAACTTACTGCCAGCTATTTCATTTCATTAAATTTTTAACCCTCATTAATATAATATCAAAATTTTCATTTCATTAAATTATTAACTTAACCCTCAATTACTTAATCATAATTTATGCGGGCTGGATAGAAACCCGTATCTCCCTACATAATGGATAAAATTGTTCGGTTTGTGGTACATAACCGGTTTATCCCTATTAATTGATCAAATCTGGCATCTGATTACTGCTCGATATACATACAACCCTTGACTGCATCAAACATGATATTACTCTAGCTCCCTTTAATGACACATAATCCTTGACTGTCTCAAGATTTATTTTCCTCCCAGTTTTTTTTTTTGGGGATGAAGCAAATCGCTATGCCCAAGGAGGGCTGATCTTAGTCATTTAGGTAAATCTGAAATATCCTCGACATTAAACTAATCTCCTCATTACTTTTCATTC
>S002AC
AGCCTCCTAATTCGAGCTGAGTTAGGTCAGCCGGGTTCACTTTTAGGGGATGATCAGATTTATAATGTAATCGTAACTGCCCATGCTTTCGTAATAATCTTCTTTATAGTTATGCCAGTAATAATTGGCGGATTTGGGAATTGACTAGTACCCCTAATGATTGGAGCACCAGATATAGCCTTCCCTCGAATAAATAACATAAGCTTCTGACTCCTTCCACCCTCCTTTCTCCTCCTATTAGCTTCAGCAGGGGTAGAAGCTGGGGCAGGGACTGGATGAACAGTCTACCCCCCATTAGCTGGTAATATAGCTCATGCGGGAGCATCCGTTGATTTAACTATCTTCTCTCTCCACCTAGCTGGTATTTCATCAATTTTAGCTTCAATTAATTTTATCACAACTATTATTAATATAAAACCCCCAGCTGTATCACAATACCAAACACCATTATTTGTGTGATCAATTCTCGTGACTACCGTCCTTCTTCTTCTATCCCTCCCTGTCCTTGCAGCCGGAATTACAATATTGTTAACAGATCGAAATCTTAATACAACATTCTTTGACCCAGCAGGAGGAGGAGATCCTATTCTTTATCAATGGGCCTAGGAACCACCTTAACATTCATCGGTTCCCATTGATTATTAGTCTGAATGGGCCTCGAAATCAATACTCTAGCTATTATTCCCTTAATAATTCGCCAACACCACCCCCGAGCAGTAGAAGCCACCACAAAATATTTTATTACACAAGCAACTGCCTCAGCTTTATTATTATTTGCTAGCGTCACAAACGCTTGGACTTCAGGTGAATGAAGTCTAATCGAAATACTTAATCCAACATCTGCCACACTAGCAACAGCTGCATTAGCCTTAAAAATTGGTCTAGCACCCCTTCACTTTTGATTACCAGAAGTTCTCCAAGGATTAGATTTAACCACGGGCCTTATTTTGGCAACTTGACAAAAATTAGCTCCATTTGCTATTCTCCTTCAACTATCCCCACTCTTAAATTCCAACCTCTTACTTTTATTTGGTGTAACATCAACAATTGTGGGCGGATGAGGGGGCTTAAACCAAACACAACTGCGAAAAATCCTAGCCTATTCATCAATCGCTAACCTAGGCTGAATAATTACAATTTTACACTATTCACCTAGTTTAACTCTATTAAACTTAATCCTTTATATATTTATGACCCTTACAACTTTCCTTTTATTTAAGACATTTAACTCAACAAAAATTAATTCCATTTCCTCTTCCACATTAAAGTCCCCTTTAATATCAGTTATCGCCCTAATAACCCTACTATCATTAGGAGGCCTACCTCCCCTATCAGGTTTTATACCGTTTTTAGCTGCTCAGTCTAACACCTATATGACATAGCCCACATATCCCTAATGTATACATAATACATTCATTCATATATCAACCATAATAGACTAATCCCTACCTCTATCATATACTATGCTTAACCCTCATTAATCTATAATCAACTATATCATTACATACTATGTTTAATCCACATTAACTTACTGCCAGCTATTTCATTTCATTAAATTTTTAACCCTCATTAATATAATATCAAAATTTTCATTTCATTAAATTATTAACTTAACCCTCAATTACTTAATCATAATTTATGTGGGCTGGATAGAAACCCGTATCTCCCTACATAATGGATAAAATTGTTCGGTTTGTGGTACATAACCGGTTTATCCCTATTAATTGATCAAATCTGGCATCTGATTACTGCTCGATATACATACAATCCTTGACTGCATCAAACATGATATTACTCTAGCTCCCTTTAATGACACATAATCCTTGACTGTCTCAAGATTTATTTTCCTCCCAGTTTTTTTTTTTGGGGATGAAGCAAATCGCTTTGCCCAAGGAGGGCTGATCTTAGTCATTTAGGTAAATCTGAAATATCCTCAACATTAAACTAATCTCCTCATTACTTTTCATTC
>S003AC
AGCCTCCTAATTCGAGCTGAGTTAGGTCAGCCGGGTTCACTTTTAGGGGATGATCAGATTTATAATGTAATCGTAACTGCCCATGCTTTCGTAATAATCTTCTTTATAGTTATGCCAGTAATAATTGGCGGATTTGGGAATTGACTAGTACCCCTAATGATTGGAGCACCAGATATAGCCTTCCCTCGAATAAATAACATAAGCTTCTGACTCCTTCCACCCTCCTTTCTCCTCCTATTAGCTTCAGCGGGGGTAGAAGCTGGGGCAGGGACTGGATGAACAGTCTACCCCCCATTAGCTGGTAATATAGCTCATGCGGGAGCATCCGTTGATTTAACTATCTTCTCTCTCCACCTAGCTGGTATTTCATCAATTTTAGCTTCAATTAATTTTATCACAACTATTATTAATATAAAACCCCCAGCTGTATCACAATACCAAACACCATTATTTGTGTGATCAATTCTCGTGACTACCGTCCTTCTTCTTCTATCCCTCCCTGTCCTTGCAGCCGGAATTACAATATTGTTAACAGATCGAAATCTTAATACAACATTCTTTGACCCAGCAGGAGGAGGAGATCCTATTCTTTATCAATGGGCCTAGGAACCACCTTAACATTCATCGGTTCCCATTGATTATTAGTCTGAATGGGCCTCGAAATCAATACTCTAGCTATTATTCCCTTAATAATTCGCCAACACCACCCCCGAGCAGTAGAAGCCACCACAAAATATTTTATTACACAAGCAACTGCCTCAGCTTTATTATTATTTGCTAGCGTCACAAACGCTTGGACTTCAGGTGAATGAAGTCTAATCGAAATACTTAATCCAACATCTGCCACACTAGCAACAGCTGCATTAGCCTTAAAAATTGGTCTAGCACCCCTTCACTTTTGATTACCAGAAGTTCTCCAAGGATTAGATTTAACCACGGGCCTTATTTTGGCAACTTGACAAAAATTAGCTCCATTTGCTATTCTCCTTCAACTATCCCCACTCTTAAATTCCAACCTCTTACTTTTATTTGGTGTAACATCAACAATTGTGGGCGGATGAGGGGGCTTAAACCAAACACAACTGCGAAAAATCCTAGCCTATTCATCAATCGCTAACCTAGGCTGAATAATTACAATTTTACACTATTCACCTAGTTTAACTCTATTAAACTTAATCCTTTATATATTTATGACCCTTACAACTTTCCTTTTATTTAAGACATTTAACTCAACAAAAATTAATTCCATTTCCTCTTCCACATTAAAGTCCCCTTTAATATCAGTTATCGCCCTAATAACCCTACTATCATTAGGAGGCCTACCTCCCCTATCAGGTTTTATACCGTTTTTAGCTGCTCAGTCTAACACCTATATGACATGGCCCACATATCCCTAATGTATACATAATACATTCATTCATATATCAACCATAATAGACTAATCCCTACCTCTATCATATACTATGCTTAACCCTCATTAATCTATAATCAACTATATCATTACATACTATGTTTAATCCACATTAACTTACTGCCAGCTATTTCATTTCATTAAATTTTTAACCCTCATTAATATAATATCAAAATTTTCATTTCATTAAATTATTAACTTAACCCTCAATTACTTAATCATAATTTATGCGGGCTGGATAGAAACCCGTATCTCCCTACATAATGGATAAAATTGTTCGGTTTGTGGTACATAACCGGTTTATCCCTATTAATTGATCAAATCTGGCATCTGATTACTGCTCGATATACATACAACCCTTGACTGCATCAAACATGATATTACTCTAGCTCCCTTTAATGACACATAATCCTTGACTGTCTCAAGATTTATTTTCCTCCCAGTTTTTTTTTTTGGGGATGAAGCAAATCGCTATGCCCAAGGAGGGCTGATCTTAGTCATTTAGGTAGATCTGAAATATCCTCGACATTAAACTAATCTCCTCATTACTTTTCATTC
>S004AC
AGCCTCCTAATTCGAGCTGAGTTAGGTCAGCCGGGTTCACTTTTAGGGGATGATCAGATTTATAATGTAATCGTAACTGCCCATGCTTTCGTAATAATCTTCTTTATAGTTATGCCAGTAATAATTGGCGGATTTGGGAACTGACTAGTACCCCTAATGATTGGAGCACCAGATATAGCCTTCCCTCGAATAAATAACATAAGCTTCTGACTCCTTCCACCCTCCTTTCTCCTCCTATTAGCTTCAGCGGGGGTAGAAGCTGGGGCAGGGACTGGATGAACAGTCTACCCCCCATTAGCTGGTAATATAGCTCATGCGGGAGCATCCGTTGATTTAACTATCTTCTCTCTCCACCTAGCTGGTATTTCATCAATTTTAGCTTCAATTAATTTTATCACAACTATTATTAATATAAAACCCCCAGCTGTATCACAATACCAAACACCATTATTTGTGTGATCAATTCTCGTGACTACCGTCCTTCTTCTTCTATCCCTCCCTGTCCTTGCAGCCGGAATTACAATATTGTTAACAGATCGAAATCTTAATACAACATTCTTTGACCCAGCAGGAGGAGGAGATCCTATTCTTTATCAATGGGCCTAGGAACCACCTTAACATTCATCGGTTCCCATTGATTATTAGTCTGAATGGGCCTCGAAATCAATACTCTAGCTATTATTCCCTTAATAATTCGCCAACACCACCCCCGAGCAGTAGAAGCCACCACAAAATACTTTATTACACAAGCAACTGCCTCAGCTTTATTATTATTTGCTAGCGTCACAAACGCTTGGACTTCAGGTGAATGAAGTCTAATCGAAATACTTAATCCAACATCTGCCACACTAGCAACAGCTGCATTAGCCTTAAAAATTGGTCTAGCACCCCTTCACTTTTGATTACCAGAAGTTCTCCAAGGATTAGATTTAACCACGGGCCTTATTTTGGCAACTTGACAAAAATTAGCTCCATTTGCTATTCTCCTTCAACTATCCCCACTCTTAAATTCCAACCTCTTACTTTTATTTGGTGTAACATCAACAATTGTGGGCGGATGAGGGGGCTTAAACCAAACACAACTGCGAAAAATCCTAGCCTATTCATCAATCGCTAACCTAGGCTGAATAATTACAATTTTACACTATTCACCTAGTTTAACTCTATTAAACTTAATCCTTTATATATTTATGACCCTTACAACTTTCCTTTTATTTAAGACATTTAACTCAACAAAAATTAATTCCATTTCCTCTTCCACATTAAAGTCCCCTTTAATATCAGTTATCGCCCTAATAACCCTACTATCATTAGGAGGCCTACCTCCCCTATCAGGTTTTATACCGTTTTTAGCTGCTCAGTCTAACACCTATATGACATGGCCCACATATCCCTAATGTATACATAATACATTCATTCATATATCAACCATAATAGACTAATCCCTACCTCTATCATATACTATGCTTAACCCTCATTAATCTATAATCAACTATATCATTACATACTATGTTTAATCCACATTAACTTACTGTCAGCTATTTCATTTCATTAAATTTTTAACCCTCATTAATATAATATCAAAATTTTCATTTCATTAAATTATTAACTTAACCCTCAATTACTTAATCATAATTTATGCGGGCTGGATAGAAACCCGTATCTCCCTACATAATGGATAAAATTGTTCGGTTTGTGGTACATAACCGGTTTATCCCTATTAATTGATCAAATCTGGCATCTGATTACTGCTCGATATACATACAATCCTTGACTGCATCAAACATGATATTACTCTAGCTCCCTTTAATGACACATAATCCTTGACTGTCTCAAGATTTATTTTCCTCCCAGTTTTTTTTTTTGGGGATGAAGCAAATCCTTATGCCCAAGGAGGGCTGATCTTAGTCATTTAGGTAAATCTGAAATATCCTCGACATTAAACTAATCTCCTCATTACTTTTCATTC
>S005AC
AGCCTCCTAATTCGAGCTGAGTTAGGTCAGCCGGGTTCACTTTTAGGGGATGATCAGATTTATAATGTAATCGTAACTGCCCATGCTTTCGTAATAATCTTCTTTATAGTTATGCCAGTAATAATTGGCGGATTTGGGAACTGACTAGTACCCCTAATGATTGGAGCACCAGATATAGCCTTCCCTCGAATAAATAACATAAGCTTCTGACTCCTTCCACCCTCCTTTCTCCTCCTATTAGCTTCAGCGGGGGTAGAAGCTGGGGCAGGGACTGGATGAACAGTCTACCCCCCATTAGCTGGTAATATAGCTCATGCGGGAGCATCCGTTGATTTAACTATCTTCTCTCTCCACCTAGCTGGTATTTCATCAATTTTAGCTTCAATTAATTTTATCACAACTATTATTAATATAAAACCCCCAGCTGTATCACAATACCAAACACCATTATTTGTGTGATCAATTCTCGTGACTACCGTCCTTCTTCTTCTATCCCTCCCTGTCCTTGCAGCCGGAATTACAATATTGTTAACAGATCGAAATCTTAATACAACATTCTTTGACCCAGCAGGAGGAGGAGATCCTATTCTTTATCAATGGGCCTAGGAACCACCTTAACATTCATCGGTTCCCATTGATTATTAGTCTGAATGGGCCTCGAAATCAATACTCTAGCTATTATTCCCTTAATAATTCGCCAACACCACCCCCGAGCAGTAGAAGCCACCACAAAATATTTTATTACACAAGCAACTGCCTCAGCTTTATTATTATTTGCTAGCGTCACAAACGCTTGGACTTCAGGTGAATGAAGTCTAATCGAAATACTTAATCCAACATCTGCCACACTAGCAACAGCTGCATTAGCCTTAAAAATTGGTCTAGCACCCCTTCACTTTTGATTACCAGAAGTTCTCCAAGGATTAGATTTAACCACGGGCCTTATTTTGGCAACTTGACAAAAATTAGCTCCATTTGCTATTCTCCTTCAACTATCCCCACTCTTAAATTCCAACCTCTTACTTTTATTTGGTGTAACATCAACAATTGTGGGCGGATGAGGGGGCTTAAACCAAACACAACTGCGAAAAATCCTAGCCTATTCATCAATCGCTAACCTAGGCTGAATAATTACAATTTTACACTATTCACCTAGTTTAACTCTATTAAACTTAATCCTTTATATATTTATGACCCTTACAACTTTCCTTTTATTTAAGACATTTAACTCAACAAAAATTAATTCCATTTCCTCTTCCACATTAAAGTCCCCTTTAATATCAGTTATCGCCCTAATAACCCTACTATCATTAGGAGGCCTACCTCCCCTATCAGGTTTTATACCGTTTTTAGCTGCTCAGTCTAACACCTATATGACATGGCCCACATATCCCTAATGTATACATAATACATTCATTCATATATCAACCATAATAGACTAATCCCTACCTCTATCATATACTATGCTTAACCCTCATTAATCTATAATCAACTATATCATTACATACTATGTTTAATCCACATTAACTTACTGCCAGCTATTTCATTTCATTAAATTTTTAACCCTCATTAATATAATATCAAAATTTTCATTTCATTAAATTATTAACTTAACCCTCAATTACTTAATCATAATTTATGCGGGCTGGATAGAAACCCGTATCTCCCTACATAATGGATAAAATTGTTCGGTTTGTGGTACATAACCGGTTTATCCCTATTAATTGATCAAATCTGGCATCTGATTACTGCTCGATATACATACAATCCTTGACTGCATCAAACATGATATTACTCTAGCTCCCTTTAATGACACATAATCCTTGACTGTCTCAAGATTTATTTTCCTCCCAGTTTTTTTTTTTGGGGATGAAGCAAATCGCTATGCCCAAGGAGGGCTGATCTTAGTCATTTAGGTAGATCTGAAATATCCTCGACATTAAACTAATCTCCTCATTACTTTTCATTC
>S006AC
AGCCTCCTAATTCGAGCTGAGTTAGGTCAGCCGGGTTCACTTTTAGGGGATGATCAGATTTATAATGTAATCGTAACTGCCCATGCTTTCGTAATAATCTTCTTTATAGTTATGCCAGTAATAATTGGCGGATTTGGGAATTGACTAGTACCCCTAATGATTGGAGCACCAGATATAGCCTTCCCTCGAATAAATAACATAAGCTTCTGACTCCTTCCACCCTCCTTTCTCCTCCTATTAGCTTCAGCGGGGGTAGAAGCTGGGGCAGGGACTGGATGAACAGTCTACCCCCCATTAGCTGGTAATATAGCTCATGCGGGAGCATCCGTTGATTTAACTATCTTCTCTCTCCACCTAGCTGGTATTTCATCAATTTTAGCTTCAATTAATTTTATCACAACTATTATTAATATAAAACCCCCAGCTGTATCACAATACCAAACACCATTATTTGTGTGATCAATTCTCGTGACTACCGTCCTTCTTCTTCTATCCCTCCCTGTCCTTGCAGCCGGAATTACAATATTGTTAACAGATCGAAATCTTAATACAACATTCTTTGACCCAGCAGGAGGAGGAGATCCTATTCTTTATCAATGGGCCTAGGAACCACCTTAACATTCATCGGTTCCCATTGATTATTAGTCTGAATGGGCCTCGAAATCAATACTCTAGCTATTATTCCCTTAATAATTCGCCAACACCACCCCCGAGCAGTAGAAGCCACCACAAAATATTTTATTACACAAGCAACTGCCTCAGCTTTATTATTATTTGCTAGCGTCACAAACGCTTGGACTTCAGGTGAATGAAGTCTAATCGAAATACTTAATCCAACATCTGCCACACTAGCAACAGCTGCATTAGCCTTAAAAATTGGTCTAGCACCCCTTCACTTTTGATTACCAGAAGTTCTCCAAGGATTAGATTTAACCACGGGCCTTATTTTGGCAACTTGACAAAAATTAGCTCCATTTGCTATTCTCCTTCAACTATCCCCACTCTTAAATTCCAACCTCTTACTTTTATTTGGTGTAACATCAACAATTGTGGGCGGATGAGGGGGCTTAAACCAAACACAACTGCGAAAAATCCTAGCCTATTCATCAATCGCTAACCTAGGCTGAATAATTACAATTTTACACTATTCACCTAGTTTAACTCTATTAAACTTAATCCTTTATATATTTATGACCCTTACAACTTTCCTTTTATTTAAGACATTTAACTCAACAAAAATTAATTCCATTTCCTCTTCCACATTAAAGTCCCCTTTAATATCAGTTATCGCCCTAATAACCCTACTATCATTAGGAGGCCTACCTCCCCTATCAGGCTTTATACCGTTTTTAGCTGCTCAGTCTAACACCTATATGACATGGCCCACATATCCCTAATGTATACATAATACATTCATTCATATATCAACCATAATAGACTAATCCCTACCTCTATCATATACTATGCTTAACCCTCATTAATCTATAATCAACTATATCATTACATACTATGTTTAATCCACATTAACTTACTGCCAGCTATTTCATTTCATTAAATTTTTAACCCTCATTAATATAATATCAAAATTTTCATTTCATTAAATTATTAACTTAACCCTCAATTACTTAATCATAATTTATGCGGGCTGGATAGAAACCCGTATCTCCCTACATAATGGATAAAATTGTTCGGTTTGTGGTACATAACCGGTTTATCCCTATTAATTGATCAAATCTGGCATCTGATTACTGCTCGATATACATACAACCCTTGACTGCATCAAACATGATATTACTCTAGCTCCCTTTAATGACACATAATCCTTGACTGTCTCAAGATTTATTTTCCTCCCAGTTTTTTTTTTTGGGGATGAAGCAAATCGCTATGCCCAAGGAGGGCTGATCTTAGTCATTTAGGTAGATCTGAAATATCCTCGACATTAAACTAATCTCCTCATTACTTTTCATTC
>S007AC
AGCCTCCTAATTCGAGCTGAGTTAGGTCAGCCGGGTTCACTTTTAGGGGATGATCAGATTTATAATGTAATCGTAACTGCCCATGCTTTCGTAATAATCTTCTTTATAGTTATGCCAGTAATAATTGGCGGATTTGGGAATTGACTAGTACCCCTAATGATTGGAGCACCAGATATAGCCTTCCCTCGAATAAATAACATAAGCTTCTGACTCCTTCCACCCTCCTTTCTCCTCCTATTAGCTTCAGCGGGGGTAGAAGCTGGGGCAGGGACTGGATGAACAGTCTACCCCCCATTAGCTGGTAATATAGCTCATGCGGGAGCATCCGTTGATTTAACTATCTTCTCTCTCCACCTAGCTGGTATTTCATCAATTTTAGCTTCAATTAATTTTATCACAACTATTATTAATATAAAACCCCCAGCTGTATCACAATACCAAACACCATTATTTGTGTGATCAATTCTCGTGACTACCGTCCTTCTTCTTCTATCCCTCCCTGTCCTTGCAGCCGGAATTACAATATTGTTAACAGATCGAAATCTTAATACAACATTCTTTGACCCAGCAGGAGGAGGAGATCCTATTCTTTATCAATGGGCCTAGGAACCACCTTAACATTCATCGGTTCCCATTGATTATTAGTCTGAATGGGCCTCGAAATCAATACTCTAGCTATTATTCCCTTAATAATTCGCCAACACCACCCCCGAGCAGTAGAAGCCACCACAAAATATTTTATTACACAAGCAACTGCCTCAGCTTTATTATTATTTGCTAGCGTCACAAACGCTTGGACTTCAGGTGAATGAAGTCTAATCGAAATACTTAATCCAACATCTGCCACACTAGCAACAGCTGCATTAGCCTTAAAAATTGGTCTAGCACCCCTTCACTTTTGATTACCAGAAGTTCTCCAAGGATTAGATTTAACCACGGGCCTTATTTTGGCAACTTGACAAAAATTAGCTCCATTTGCTATTCTCCTTCAACTATCCCCACTCTTAAATTCCAACCTCTTACTTTTATTTGGTGTAACATCAACAATTGTGGGCGGATGAGGGGGCTTAAACCAAACACAACTGCGAAAAATCCTAGCCTATTCATCAATCGCTAACCTAGGCTGAATAATTACAATTTTACACTATTCACCTAGTTTAACCCTATTAAACTTAATCCTTTATATATTTATGACCCTTACAACTTTCCTTTTATTTAAGACATTTAACTCAACAAAAATTAATTCCATTTCCTCTTCCACATTAAAGTCCCCTTTAATATCAGTTATCGCCCTAATAACCCTACTATCATTAGGAGGCCTACCTCCCCTATCAGGTTTTATACCGTTTTTAGCTGCTCAGTCTAACACCTATATGACATGGCCCACATATCCCTAATGTATACATAATACATTCATTCATATATCAACCATAATAGACTAATCCCTACCTCTATCATATACTATGCTTAACCCTCATTAATCTATAATCAACTATATCATTACATACTATGTTTAATCCACATTAACTTACTGCCAGCTATTTCATTTCATTAAATTTTTAACCCTCATTAATATAATATCAAAATTTTCATTTCATTAAATTATTAACTTAACCCTCAATTACTTAATCATAATTTATGCGGGCTGGATAGAAACCCGTATCTCCCTACATAATGGATAAAATTGTTCGGTTTGTGGTACATAACCGGTTTATCCCTATTAATTGATCAAATCTGGCATCTGATTACTGCTCGATATACATACAATCCTTGACTGCATCAAACATGATATTACTCTAGCTCCCTTTAATGACACATAATCCTTGACTGTCTCAAGATTTATTTTCCTCCCAGTTTTTTTTTTTGGGGATAAAGCAAATCGCTATGCCCAAGGAGGGCTGATCTTAGTCATTTAGGTAAATCTAAAATATCCTCGACATTAAACTAATCTCCTCATTACTTTTCATTC
>S008AC
AGCCTCCTAATTCGAGCTGAGTTAGGTCAGCCGGGTTCACTTTTAGGGGATGATCAGATTTATAATGTAATCGTAACTGCCCATGCTTTCGTAATAATCTTCTTTATAGTTATGCCAGTAATAATTGGCGGATTTGGGAATTGACTAGTACCCCTAATGATTGGAGCACCAGATATAGCCTTCCCTCGAATAAATAACATAAGCTTCTGACTCCTTCCACCCTCCTTTCTCCTCCTATTAGCTTCAGCGGGGGTAGAAGCTGGGGCAGGGACTGGATGAACAGTCTACCCCCCATTAGCTGGTAATATAGCTCATGCGGGAGCATCCGTTGATTTAACTATCTTCTCTCTCCACCTAGCTGGTATTTCATCAATTTTAGCTTCAATTAATTTTATCACAACTATTATTAATATAAAACCCCCAGCTGTATCACAATACCAAACACCATTATTTGTGTGATCAATTCTCGTGACTACCGTCCTTCTTCTTCTATCCCTCCCTGTCCTTGCAGCCGGAATTACAATATTGTTAACAGATCGAAATCTTAATACAACATTCTTTGACCCAGCAGGAGGAGGAGATCCTATTCTTTATCAATGGGCCTAGGAACCACCTTAACATTCATCGGTTCCCATTGATTATTAGTCTGAATGGGCCTCGAAATCAATACTCTAGCTATTATTCCCTTAATAATTCGCCAACACCACCCCCGAGCAGTAGAAGCCACCACAAAATATTTTATTACACAAGCAACTGCCTCAGCTTTATTATTATTTGCTAGCGTCACAAACGCTTGGACTTCAGGTGAATGAAGTCTAATCGAAATACTTAATCCAACATCTGCCACACTAGCAACAGCTGCATTAGCCTTAAAAATTGGTCTAGCACCCCTTCACTTTTGATTACCAGAAGTTCTCCAAGGATTAGATTTAACCACGGGCCTTATTTTGGCAACTTGACAAAAATTAGCTCCATTTGCTATTCTCCTTCAACTATCCCCACTCTTAAATTCCAACCTCTTACTTTTATTTGGTGTAACATCAACAATTGTGGGCGGATGAGGGGGCTTAAACCAAACACAACTGCGAAAAATCCTAGCCTATTCATCAATCGCTAACCTAGGCTGAATAATTACAATTTTACACTATTCACCTAGTTTAACTCTATTAAACTTAATCCTTTATATATTTATGACCCTTACAACTTTCCTTTTATTTAAGACATTTAACTCAACAAAAATTAATTCCATTTCCTCTTCCACATTAAAGTCCCCTTTAATATCAGTTATCGCCCTAATAACCCTACTATCATTAGGAGGCCTACCTCCCCTATCAGGCTTTATACCGTTTTTAGCTGCTCAGTCTAACACCTATATGACATGGCCCACATATCCCTAATGTATACATAATACATTCATTCATATATCAACCATAATAGACTAATCCCTACCTCTATCATATACTATGCTTAACCCTCATTAATCTATAATCAACTATATCATTACATACTATGTTTAATCCACATTAACTTACTGCCAGCTATTTCATTTCATTAAATTTTTAACCCTCATTAATATAATATCAAAATTTTCATTTCATTAAATTATTAACTTAACCCTCAATTACTTAATCATAATTTATGCGGGCTGGATAGAAACCCGTATCTCCCTACATAATGGATAAAATTGTTCGGTTTGTGGTACATAACCGGTTTATCCCTATTAATTGATCAAATCTGGCATCTGATTACTGCTCGATATACATACAACCCTTGACTGCATCAAACATGATATTACTCTAGCTCCCTTTAATGACACATAATCCTTGACTGTCTCAAGATTTATTTTCCTCCCAGTTTTTTTTTTTGGGGATGAAGCAAATCGCTATGCCCAAGGAGGGCTGATCTTAGTCATTTAGGTAAATCTGAAATATCCTCGACATTAAACTAATCTCCTCATTACTTTTCATTC
>S009AC
AGCCTCCTAATTCGAGCTGAGTTAGGTCAGCCGGGTTCACTTTTAGGGGATGATCAGATTTATAATGTAATCGTAACTGCCCATGCTTTCGTAATAATCTTCTTTATAGTTATGCCAGTAATAATTGGCGGATTTGGGAATTGACTAGTACCCCTAATGATTGGAGCACCAGATATAGCCTTCCCTCGAATAAATAACATAAGCTTCTGACTCCTTCCACCCTCCTTTCTCCTCCTATTAGCTTCAGCAGGGGTAGAAGCTGGGGCAGGGACTGGATGAACAGTCTACCCCCCATTAGCTGGTAATATAGCTCATGCGGGAGCATCCGTTGATTTAACTATCTTCTCTCTCCACCTAGCTGGTATTTCATCAATTTTAGCTTCAATTAATTTTATCACAACTATTATTAATATAAAACCCCCAGCTGTATCACAATACCAAACACCATTATTTGTGTGATCAATTCTCGTGACTACCGTCCTTCTTCTTCTATCCCTCCCTGTCCTTGCAGCCGGAATTACAATATTGTTAACAGATCGAAATCTTAATACAACATTCTTTGACCCAGCAGGAGGAGGAGATCCTATTCTTTATCAATGGGCCTAGGAACCACCTTAACATTCATCGGTTCCCATTGATTATTAGTCTGAATGGGCCTCGAAATCAATACTCTAGCTATTATTCCCTTAATAATTCGCCAACACCACCCCCGAGCAGTAGAAGCCACCACAAAATATTTTATTACACAAGCAACTGCCTCAGCTTTATTATTATTTGCTAGCGTCACAAACGCTTGGACTTCAGGTGAATGAAGTCTAATCGAAATACTTAATCCAACATCTGCCACACTAGCAACAGCTGCATTAGCCTTAAAAATTGGTCTAGCACCCCTTCACTTTTGATTACCAGAAGTTCTCCAAGGATTAGATTTAACCACGGGCCTTATTTTGGCGACTTGACAAAAATTAGCTCCATTTGCTATTCTCCTTCAACTATCCCCACTCTTAAATTCCAACCTCTTACTTTTATTTGGTGTAACATCAACAATTGTGGGCGGATGAGGGGGCTTAAACCAAACACAACTGCGAAAAATCCTAGCCTACTCATCAATCGCTAACCTAGGCTGAATAATTACAATTTTACACTATTCACCTAGTTTAACTCTATTAAACTTAATCCTTTATATATTTATGACCCTTACAACTTTCCTTTTATTTAAGACATTTAACTCAACAAAAATTAATTCCATTTCCTCTTCCACATTAAAGTCCCCTTTAATATCAGTTATCGCCCTAATAACCCTACTATCATTAGGAGGCCTACCTCCCCTATCAGGTTTCATACCGTTTTTAGCTGCTCAGTCTAACACCTATATGACATAGCCCACATATCCCTAATGTATACATAATACATTCATTCATATATCAACCATAATAGACTAATCCCTACCTCTATCATATACTATGCTTAACCCTCATTAATCTATAATCAACTATATCATTACATACTATGTTTAATCCACATTAACTTACTGTCAGCTATTTCATTTCATTAAATTTTTAACCCTCATTAATATAATATCAAAATTTTCATTTCATTAAATTATTAACTTAACCCTCAATTACTTAATCATAATTTATGCGGGCTGGATAGAAACCCGTATCTCCCTACATAATGGATAAAATTGTTCGGTTTGTGGTACATAACCGGTTTATCCCTATTAATTGATCAAATCTGGCATCTGATTACTGCTCGATATACATACAATCCTTGACTGCATCAAACATGATATTACTCTAGCTCCCTTTAATGACACATAATCCTTGACTGTCTCAAGATTTATTTTCCTCCCAGTTTTTTTTTTTGGGGATAAAGCAAATCGCTATGCCCAAGGAGGGCTGATCTTAGTCATTTAGGTAAATCTGAAATATCCTCAACATTAAACTAATCTCCTCATTACTTTTCATTC
>S010AC
AGCCTCCTAATTCGAGCTGAGTTAGGTCAGCCGGGTTCACTTTTAGGGGATGATCAGATTTATAATGTAATCGTAACTGCCCATGCTTTCGTAATAATCTTCTTTATAGTTATGCCAGTAATAATTGGCGGATTTGGGAATTGACTAGTACCCCTAATGATTGGAGCACCAGATATAGCCTTCCCTCGAATAAATAACATAAGCTTCTGACTCCTTCCACCCTCCTTTCTCCTCCTATTAGCTTCAGCAGGGGTAGAAGCTGGGGCAGGGACTGGATGAACAGTCTACCCCCCATTAGCTGGTAATATAGCTCATGCGGGAGCATCCGTTGATTTAACTATCTTCTCTCTCCACCTAGCTGGTATTTCATCAATTTTAGCTTCAATTAATTTTATCACAACTATTATTAATATAAAACCCCCAGCTGTATCACAATACCAAACACCATTATTTGTGTGATCAATTCTCGTGACTACCGTCCTTCTTCTTCTATCCCTCCCTGTCCTTGCAGCCGGAATTACAATATTGTTAACAGATCGAAATCTTAATACAACATTCTTTGACCCAGCAGGAGGAGGAGATCCTATTCTTTATCAATGGGCCTAGGAACCACCTTAACATTCATCGGTTCCCATTGATTATTAGTCTGAATGGGCCTCGAAATCAATACTCTAGCTATTATTCCCTTAATAATTCGCCAACACCACCCCCGAGCAGTAGAAGCCACCACAAAATATTTTATTACACAAGCAACTGCCTCAGCTTTATTATTATTTGCTAGCGTCACAAACGCTTGGACTTCAGGTGAATGAAGTCTAATCGAAATACTTAATCCAACATCTGCCACACTAGCAACAGCTGCATTAGCCTTAAAAATTGGTCTAGCACCCCTTCACTTTTGATTACCAGAAGTTCTCCAAGGATTAGATTTAACCACGGGCCTTATTTTGGCAACTTGACAAAAATTAGCTCCATTTGCTATTCTCCTTCAACTATCCCCACTCTTAAATTCCAACCTCTTACTTTTATTTGGTGTAACATCAACAATTGTGGGCGGATGAGGGGGCTTAAACCAAACACAACTGCGAAAAATCCTAGCCTATTCATCAATCGCTAACCTAGGCTGAATAATTACAATTTTACACTATTCACCTAGTTTAACTCTATTAAACTTAATCCTTTATATATTTATGACCCTTACAACTTTCCTTTTATTTAAGACATTTAACTCAACAAAAATTAATTCCATTTCCTCTTCCACATTAAAGTCCCCTTTAATATCAGTTATCGCCCTAATAACCCTACTATCATTAGGAGGCCTACCTCCCCTATCAGGTTTCATACCGTTTTTAGCTGCTCAGTCTAACACCTATATGACATAGCCCACATATCCCTAATGTATACATAATACATTCATTCATATATCAACCATAATAGACTAATCCCTACCTCTATCATATACTATGCTTAACCCTCATTAATCTATAATCAACTATATCATTACATACTATGTTTAATCCACATTAACTTACTGCCAGCTATTTCATTTCATTAAATTTTTAACCCTCATTAATATAATATCAAAATTTTCATTTCATTAAATTATTAACTTAACCCTCAATTACTTAATCATAATTTATGCGGGCTGGATAGAAACCCGTATCTCCCTACATAATGGATAAAATTGTTCGGTTTGTGGTACATAACCGGTTTATCCCTATTAATTGATCAAATCTGGCATCTGATTACTGCTCGATATACATACAATCCTTGACTGCATCAAACATGATATTACTCTAGCTCCCTTTAATGACACATAATCCTTGACTGTCTCAAGATTTATTTTCCTCCCAGTTTTTTTTTTTGGGGATGAAGCAAATCGCTATGCCCAAGGAGGGCTGATCTTAGTCATTTAGGTAGATCTGAAATATCCTCGACATTAAACTAATCTCCTCATTACTTTTCATTC
>S011AC
AGCCTCCTAATTCGAGCTGAGTTAGGTCAGCCGGGTTCACTTTTAGGGGATGATCAGATTTATAATGTAATCGTAACTGCCCATGCTTTCGTAATAATCTTCTTTATAGTTATGCCAGTAATAATTGGCGGATTTGGGAACTGACTAGTACCCCTAATGATTGGAGCACCAGATATAGCCTTCCCTCGAATAAATAACATAAGCTTCTGACTCCTTCCACCCTCCTTTCTCCTCCTATTAGCTTCAGCGGGGGTAGAAGCTGGGGCAGGGACTGGATGAACAGTCTACCCCCCATTAGCTGGTAATATAGCTCATGCGGGAGCATCCGTTGATTTAACTATCTTCTCTCTCCACCTAGCTGGTATTTCATCAATTTTAGCTTCAATTAATTTTATCACAACTATTATTAATATAAAACCCCCAGCTGTATCACAATACCAAACACCATTATTTGTGTGATCAATTCTCGTGACTACCGTCCTTCTTCTTCTATCCCTCCCTGTCCTTGCAGCCGGAATTACAATATTGTTAACAGATCGAAATCTTAATACAACATTCTTTGACCCAGCAGGAGGAGGAGATCCTATTCTTTATCAATGGGCCTAGGAACCACCTTAACATTCATCGGTTCCCATTGATTATTAGTCTGAATGGGCCTCGAAATCAATACTCTAGCTATTATTCCCTTAATAATTCGCCAACACCACCCCCGAGCAGTAGAAGCCACCACAAAATACTTTATTACACAAGCAACTGCCTCAGCTTTATTATTATTTGCTAGCGTCACAAACGCTTGGACTTCAGGTGAATGAAGTCTAATCGAAATACTTAATCCAACATCTGCCACACTAGCAACAGCTGCATTAGCCTTAAAAATTGGTCTAGCACCCCTTCACTTTTGATTACCAGAAGTTCTCCAAGGATTAGATTTAACCACGGGCCTTATTTTGGCAACTTGACAAAAATTAGCTCCATTTGCTATTCTCCTTCAACTATCCCCACTCTTAAATTCCAACCTCTTACTTTTATTTGGTGTAACATCAACAATTGTGGGCGGATGAGGGGGCTTAAACCAAACACAACTGCGAAAAATCCTAGCCTATTCATCAATCGCTAACCTAGGCTGAATAATTACAATTTTACACTATTCACCTAGTTTAACTCTATTAAACTTAATCCTTTATATATTTATGACCCTTACAACTTTCCTTTTATTTAAGACATTTAACTCAACAAAAATTAATTCCATTTCCTCTTCCACATTAAAGTCCCCTTTAATATCAGTTATCGCCCTAATAACCCTACTATCATTAGGAGGCCTACCTCCCCTATCAGGTTTTATACCGTTTTTAGCTGCTCAGTCTAACACCTATATGACATGGCCCACATATCCCTAATGTATACATAATACATTCATTCATATATCAACCATAATAGACTAATCCCTACCTCTATCATATACTATGCTTAACCCTCATTAATCTATAATCAACTATATCATTACATACTATGTTTAATCCACATTAACTTACTGTCAGCTATTTCATTTCATTAAATTTTTAACCCTCATTAATATAATATCAAAATTTTCATTTCATTAAATTATTAACTTAACCCTCAATTACTTAATCATAATTTATGCGGGCTGGATAGAAACCCGTATCTCCCTACATAATGGATAAAATTGTTCGGTTTGTGGTACATAACCGGTTTATCCCTATTAATTGATCAAATCTGGCATCTGATTACTGCTCGATATACATACAATCCTTGACTGCATCAAACATGATATTACTCTAGCTCCCTTTAATGACACATAATCCTTGACTGTCTCAAGATTTATTTTCCTCCCAGTTTTTTTTTTTGGGGATGAAGCAAATCGCTATGCCCAAGGAGGGCTGATCTTAGTCATTTAGGTAAATCTGAAATATCCTCAACATTAAACTAATCTCCTCATTACTTTTCATTC
>S012AC
AGCCTCCTAATTCGAGCTGAGTTAGGTCAGCCGGGTTCACTTTTAGGGGATGATCAGATTTATAATGTAATCGTAACTGCCCATGCTTTCGTAATAATCTTCTTTATAGTTATGCCAGTAATAATTGGCGGATTTGGGAATTGACTAGTACCCCTAATGATTGGAGCACCAGATATAGCCTTCCCTCGAATAAATAACATAAGCTTCTGACTCCTTCCACCCTCCTTTCTCCTCCTATTAGCTTCAGCAGGGGTAGAAGCTGGGGCAGGGACTGGATGAACAGTCTACCCCCCATTAGCTGGTAATATAGCTCATGCGGGAGCATCCGTTGATTTAACTATCTTCTCTCTCCACCTAGCTGGTATTTCATCAATTTTAGCTTCAATTAATTTTATCACAACTATTATTAATATAAAACCCCCAGCCGTATCACAATACCAAACACCATTATTTGTGTGATCAATTCTCGTGACTACCGTCCTTCTTCTTCTATCCCTCCCTGTCCTTGCAGCCGGAATTACAATATTGTTAACAGATCGAAATCTTAATACAACATTCTTTGACCCAGCAGGAGGGGGAGATCCTATTCTTTATCAATGGGCCTAGGAACCACCTTAACATTCATCGGTTCCCATTGATTATTAGTCTGAATGGGCCTCGAAATCAATACTCTAGCTATTATTCCCTTAATAATTCGCCAACACCACCCCCGAGCAGTAGAAGCCACCACAAAATATTTTATTACACAAGCAACTGCCTCAGCTTTATTATTATTTGCTAGCGTCACAAACGCTTGGACTTCAGGTGAATGAAGTCTAATCGAAATACTTAATCCAACATCTGCCACACTAGCAACAGCTGCATTAGCCTTAAAAATTGGTCTAGCACCCCTTCACTTTTGATTACCAGAAGTTCTCCAAGGATTAGATTTAACCACGGGCCTTATTTTGGCAACTTGACAAAAACTAGCTCCATTTGCTATTCTCCTTCAACTATCCCCACTCTTAAATTCCAACCTCTTACTTTTATTTGGTGTAACATCAACAATTGTGGGCGGATGAGGGGGCTTAAACCAAACACAACTGCGAAAAATCCTAGCCTATTCATCAATCGCTAACCTAGGCTGAATAATTACAATTTTACACTATTCACCTAGTTTAACTCTATTAAACTTAATCCTTTATATATTTATGACCCTTACAACTTTCCTTTTATTTAAGACATTTAACTCAACAAAAATTAATTCCATTTCCTCTTCCACATTAAAGTCCCCTTTAATATCAGTTATCGCCCTAATAACCCTACTATCATTAGGAGGCCTACCTCCCCTATCAGGTTTCATACCGTTTTTAGCTGCTCAGTCTAACACCTATATGACATAGCCCACATATCCCTAATGTATACATAATACATTCATTCATATATCAACCATAATAGACTAATCCCTACCTCTATCATATACTATGCTTAACCCTCATTAATCTATAATCAACTATATCATTACATACTATGTTTAATCCACATTAACTTACTGTCAGCTATTTCATTTCATTAAATTTTTAACCCTCATTAATATAATATCAAAATTTTCATTTCATTAAATTATTAACTTAACCCTCAATTACTTAATCATAATTTATGCGGGCTGGATAGAAACCCGTATCTCCCTACATAATGGATAAAATTGTTCGGTTTGTGGTACATAACCGGTTTATCCCTATTAATTGATCAAATCTGGCATCTGATTACTGCTCGATATACATACAATCCTTGACTGCATCAAACATGATATTACTCTAGCTCCCTTTAATGACACATAATCCTTGACTGTCTCAAGATTTATTTTCCTCCCAGTTTTTTTTTTTGGGGATGAAGCAAATCGCTATGCCCAAGGAGGGCTGATCTTAGTCATTTAGGTAGATCTGAAATATCCTCGACATTAAACTAATCTCCTCATTACTTTTCATTC
>S013AC
AGCCTCCTAATTCGAGCTGAGTTAGGTCAGCCGGGTTCACTTTTAGGGGATGATCAGATTTATAATGTAATCGTAACTGCCCATGCTTTCGTAATAATCTTCTTTATAGTTATGCCAGTAATAATTGGCGGATTTGGGAACTGACTAGTACCCCTAATGATTGGAGCACCAGATATAGCCTTCCCTCGAATAAATAACATAAGCTTCTGACTCCTTCCACCCTCCTTTCTCCTCCTATTAGCTTCAGCGGGGGTAGAAGCTGGGGCAGGGACTGGATGAACAGTCTACCCCCCATTAGCTGGTAATATAGCTCATGCGGGAGCATCCGTTGATTTAACTATCTTCTCTCTCCACCTAGCTGGTATTTCATCAATTTTAGCTTCAATTAATTTTATCACAACTATTATTAATATAAAACCCCCAGCTGTATCACAATACCAAACACCATTATTTGTGTGATCAATTCTCGTGACTACCGTCCTTCTTCTTCTATCCCTCCCTGTCCTTGCAGCCGGAATTACAATATTGTTAACAGATCGAAATCTTAATACAACATTCTTTGACCCAGCAGGAGGAGGAGATCCTATTCTTTATCAATGGGCCTAGGAACCACCTTAACATTCATCGGTTCCCATTGATTATTAGTCTGAATGGGCCTCGAAATCAATACTCTAGCTATTATTCCCTTAATAATTCGCCAACACCACCCCCGAGCAGTAGAAGCCACCACAAAATATTTTATTACACAAGCAACTGCCTCAGCTTTATTATTATTTGCTAGCGTCACAAACGCTTGGACTTCAGGTGAATGAAGTCTAATCGAAATACTTAATCCAACATCTGCCACACTAGCAACAGCTGCATTAGCCTTAAAAATTGGTCTAGCACCCCTTCACTTTTGATTACCAGAAGTTCTCCAAGGATTAGATTTAACCACGGGCCTTATTTTGGCAACTTGACAAAAATTAGCTCCATTTGCTATTCTCCTTCAACTATCCCCACTCTTAAATTCCAACCTCTTACTTTTATTTGGTGTAACATCAACAATTGTGGGCGGATGAGGGGGCTTAAACCAAACACAACTGCGAAAAATCCTAGCCTATTCATCAATCGCTAACCTAGGCTGAATAATTACAATTTTACACTATTCACCTAGTTTAACTCTATTAAACTTAATCCTTTATATATTTATGACCCTTACAACTTTCCTTTTATTTAAGACATTTAACTCAACAAAAATTAATTCCATTTCCTCTTCCACATTAAAGTCCCCTTTAATATCAGTTATCGCCCTAATAACCCTACTATCATTAGGAGGCCTACCTCCCCTATCAGGTTTTATACCGTTTTTAGCTGCTCAGTCTAACACCTATATGACATGGCCCACATATCCCTAATGTATACATAATACATTCATTCATATATCAACCATAATAGACTAATCCCTACCTCTATCATATACTATGCTTAACCCTCATTAATCTATAATCAACTATATCATTACATACTATGTTTAATCCACATTAACTTACTGCCAGCTATTTCATTTCATTAAATTTTTAACCCTCATTAATATAATATCAAAATTTTCATTTCATTAAATTATTAACTTAACCCTCAATTACTTAATCATAATTTATGCGGGCTGGATAGAAACCCGTATCTCCCTACATAATGGATAAAATTGTTCGGTTTGTGGTACATAACCGGTTTATCCCTATTAATTGATCAAATCTGGCATCTGATTACTGCTCGATATACATACAATCCTTGACTGCATCAAACATGATATTACTCTAGCTCCCTTTAATGACACATAATCCTTGACTGTCTCAAGATTTATTTTCCTCCCAGTTTTTTTTTTTGGGGATGAAGCAAATCGCTATGCCCAAGGAGGGCTGATCTTAGTCATTTAGGTAGATCTGAAATATCCTCGACATTAAACTAATCTCCTCATTACTTTTCATTC
>S014AC
AGCCTCCTAATTCGAGCTGAGTTAGGTCAGCCGGGTTCACTTTTAGGGGATGATCAGATTTATAATGTAATCGTAACTGCCCATGCTTTCGTAATAATCTTCTTTATAGTTATGCCAGTAATAATTGGCGGATTTGGGAACTGACTAGTACCCCTAATGATTGGAGCACCAGATATAGCCTTCCCTCGAATAAATAACATAAGCTTCTGACTCCTTCCACCCTCCTTTCTCCTCCTATTAGCTTCAGCGGGGGTAGAAGCTGGGGCAGGGACTGGATGAACAGTCTACCCCCCATTAGCTGGTAATATAGCTCATGCGGGAGCATCCGTTGATTTAACTATCTTCTCTCTCCACCTAGCTGGTATTTCATCAATTTTAGCTTCAATTAATTTTATCACAACTATTATTAATATAAAACCCCCAGCTGTATCACAATACCAAACACCATTATTTGTGTGATCAATTCTCGTGACTACCGTCCTTCTTCTTCTATCCCTCCCTGTCCTTGCAGCCGGAATTACAATATTGTTAACAGATCGAAATCTTAATACAACATTCTTTGACCCAGCAGGAGGAGGAGATCCTATTCTTTATCAATGGGCCTAGGAACCACCTTAACATTCATCGGTTCCCATTGATTATTAGTCTGAATGGGCCTCGAAATCAATACTCTAGCTATTATTCCCTTAATAATTCGCCAACACCACCCCCGAGCAGTAGAAGCCACCACAAAATACTTTATTACACAAGCAACTGCCTCAGCTTTATTATTATTTGCTAGCGTCACAAACGCTTGGACTTCAGGTGAATGAAGTCTAATCGAAATACTTAATCCAACATCTGCCACACTAGCAACAGCTGCATTAGCCTTAAAAATTGGTCTAGCACCCCTTCACTTTTGATTACCAGAAGTTCTCCAAGGATTAGATTTAACCACGGGCCTTATTTTGGCAACTTGACAAAAATTAGCTCCATTTGCTATTCTCCTTCAACTATCCCCACTCTTAAATTCCAACCTCTTACTTTTATTTGGTGTAACATCAACAATTGTGGGCGGATGAGGGGGCTTAAACCAAACACAACTGCGAAAAATCCTAGCCTATTCATCAATCGCTAACCTAGGCTGAATAATTACAATTTTACACTATTCACCTAGTTTAACTCTATTAAACTTAATCCTTTATATATTTATGACCCTTACAACTTTCCTTTTATTTAAGACATTTAACTCAACAAAAATTAATTCCATTTCCTCTTCCACATTAAAGTCCCCTTTAATATCAGTTATCGCCCTAATAACCCTACTATCATTAGGAGGCCTACCTCCCCTATCAGGTTTTATACCGTTTTTAGCTGCTCAGTCTAACACCTATATGACATGGCCCACATATCCCTAATGTATACATAATACATTCATTCATATATCAACCATAATAGACTAATCCCTACCTCTATCATATACTATGCTTAACCCTCATTAATCTATAATCAACTATATCATTACATACTATGTTTAATCCACATTAACTTACTGTCAGCTATTTCATTTCATTAAATTTTTAACCCTCATTAATATAATATCAAAATTTTCATTTCATTAAATTATTAACTTAACCCTCAATTACTTAATCATAATTTATGCGGGCTGGATAGAAACCCGTATCTCCCTACATAATGGATAAAATTGTTCGGTTTGTGGTACATAACCGGTTTATCCCTATTAATTGATCAAATCTGGCATCTGATTACTGCTCGATATACATACAATCCTTGACTGCATCAAACATGATATTACTCTAGCTCCCTTTAATGACACATAATCCTTGACTGTCTCAAGATTTATTTTCCTCCCAGTTTTTTTTTTTGGGGATGAAGCAAATCGCTTTGCCCAAGGAGGGCTGATCTTAGTCATTTAGGTAAATCTGAAATATCCTCAACATTAAACTAATCTCCTCATTACTTTTCATTC
>S015AC
AGCCTCCTAATTCGAGCTGAGTTAGGTCAGCCGGGTTCACTTTTAGGGGATGATCAGATTTATAATGTAATCGTAACTGCCCATGCTTTCGTAATAATCTTCTTTATAGTTATGCCAGTAATAATTGGCGGATTTGGGAATTGACTAGTACCCCTAATGATTGGAGCACCAGATATAGCCTTCCCTCGAATAAATAACATAAGCTTCTGACTCCTTCCACCCTCCTTTCTCCTCCTATTAGCTTCAGCGGGGGTAGAAGCTGGGGCAGGGACTGGATGAACAGTCTACCCCCCATTAGCTGGTAATATAGCTCATGCGGGAGCATCCGTTGATTTAACTATCTTCTCTCTCCACCTAGCTGGTATTTCATCAATTTTAGCTTCAATTAATTTTATCACAACTATTATTAATATAAAACCCCCAGCTGTATCACAATACCAAACACCATTATTTGTGTGATCAATTCTCGTGACTACCGTCCTTCTTCTTCTATCCCTCCCTGTCCTTGCAGCCGGAATTACAATATTGTTAACAGATCGAAATCTTAATACAACATTCTTTGACCCAGCAGGAGGAGGAGATCCTATTCTTTATCAATGGGCCTAGGAACCACCTTAACATTCATCGGTTCCCATTGATTATTAGTCTGAATGGGCCTCGAAATCAATACTCTAGCTATTATTCCCTTAATAATTCGCCAACACCACCCCCGAGCAGTAGAAGCCACCACAAAATATTTTATTACACAAGCAACTGCCTCAGCTTTATTATTATTTGCTAGCGTCACAAACGCTTGGACTTCAGGTGAATGAAGTCTAATCGAAATACTTAATCCAACATCTGCCACACTAGCAACAGCTGCATTAGCCTTAAAAATTGGTCTAGCACCCCTTCACTTTTGATTACCAGAAGTTCTCCAAGGATTAGATTTAACCACGGGCCTTATTTTGGCAACTTGACAAAAATTAGCTCCATTTGCTATTCTCCTTCAACTATCCCCACTCTTAAATTCCAACCTCTTACTTTTATTTGGTGTAACATCAACAATTGTGGGCGGATGAGGGGGCTTAAACCAAACACAACTGCGAAAAATCCTAGCCTATTCATCAATCGCTAACCTAGGCTGAATAATTACAATTTTACACTATTCACCTAGTTTAACTCTATTAAACTTAATCCTTTATATATTTATGACCCTTACAACTTTCCTTTTATTTAAGACATTTAACTCAACAAAAATTAATTCCATTTCCTCTTCCACATTAAAGTCCCCTTTAATATCAGTTATCGCCCTAATAACCCTACTATCATTAGGAGGCCTACCTCCCCTATCAGGTTTTATACCGTTTTTAGCTGCTCAGTCTAACACCTATATGACATGGCCCACATATCCCTAATGTATACATAATACATTCATTCATATATCAACCATAATAGACTAATCCCTACCTCTATCATATACTATGCTTAACCCTCATTAATCTATAATCAACTATATCATTACATACTATGTTTAATCCACATTAACTTACTGCCAGCTATTTCATTTCATTAAATTTTTAACCCTCATTAATATAATATCAAAATTTTCATTTCATTAAATTATTAACTTAACCCTCAATTACTTAATCATAATTTATGCGGGCTGGATAGAAACCCGTATCTCCCTACATAATGGATAAAATTGTTCGGTTTGTGGTACATAACCGGTTTATCCCTATTAATTGATCAAATCTGGCATCTGATTACTGCTCGATATACATACAATCCTTGACTGCATCAAACATGATATTACTCTAGCTCCCTTTAATGACACATAATCCTTGACTGTCTCAAGATTTATTTTCCTCCCAGTTTTTTTTTTTGGGGATGAAGCAAATCGCTATGCCCAAGGAGGGCTGATCTTAGTCATTTAGGTAGATCTGAAATATCCTCAACATTAAACTAATCTCCTCATTACTTTTCATTC
>S016AC
AGCCTCCTAATTCGAGCTGAGTTAGGTCAGCCGGGTTCACTTTTAGGGGATGATCAGATTTATAATGTAATCGTAACTGCCCATGCTTTCGTAATAATCTTCTTTATAGTTATGCCAGTAATAATTGGCGGATTTGGGAATTGACTAGTACCCCTAATGATTGGAGCACCAGATATAGCCTTCCCTCGAATAAATAACATAAGCTTCTGACTCCTTCCACCCTCCTTTCTCCTCCTATTAGCTTCAGCAGGGGTAGAAGCTGGGGCAGGGACTGGATGAACAGTCTACCCCCCATTAGCTGGTAATATAGCTCATGCGGGAGCATCCGTTGATTTAACTATCTTCTCTCTCCACCTAGCTGGTATTTCATCAATTTTAGCTTCAATTAATTTTATCACAACTATTATTAATATAAAACCCCCAGCTGTATCACAATACCAAACACCATTATTTGTGTGATCAATTCTCGTGACTACCGTCCTTCTTCTTCTATCCCTCCCTGTCCTTGCAGCCGGAATTACAATATTGTTAACAGATCGAAATCTTAATACAACATTCTTTGACCCAGCAGGAGGAGGAGATCCTATTCTTTATCAATGGGCCTAGGAACCACCTTAACATTCATCGGTTCCCATTGATTATTAGTCTGAATGGGCCTCGAAATCAATACTCTAGCTATTATTCCCTTAATAATTCGCCAACACCACCCCCGAGCAGTAGAAGCCACCACAAAATATTTTATTACACAAGCAACTGCCTCAGCTTTATTATTATTTGCTAGCGTCACAAACGCTTGGACTTCAGGTGAATGAAGTCTAATCGAAATACTTAATCCAACATCTGCCACACTAGCAACAGCTGCATTAGCCTTAAAAATTGGTCTAGCACCCCTTCACTTTTGATTACCAGAAGTTCTCCAAGGATTAGATTTAACCACGGGCCTTATTTTGGCGACTTGACAAAAATTAGCTCCATTTGCTATTCTCCTTCAACTATCCCCACTCTTAAATTCCAACCTCTTACTTTTATTTGGTGTAACATCAACAATTGTGGGCGGATGAGGGGGCTTAAACCAAACACAACTGCGAAAAATCCTAGCCTACTCATCAATCGCTAACCTAGGCTGAATAATTACAATTTTACACTATTCACCTAGTTTAACTCTATTAAACTTAATCCTTTATATATTTATGACCCTTACAACTTTCCTTTTATTTAAGACATTTAACTCAACAAAAATTAATTCCATTTCCTCTTCCACATTAAAGTCCCCTTTAATATCAGTTATTGCCCTAATAACCCTACTATCATTAGGAGGCCTACCTCCCCTATCAGGTTTCATACCGTTTTTAGCTGCTCAGTCTAACACCTATATGACATAGCCCACATATCCCTAATGTATACATAATACATTCATTCATATATCAACCATAATAGACTAATCCCTACCTCTATCATATACTATGCTTAACCCTCATTAATCTATAATCAACTATATCATTACATACTATGTTTAATCCACATTAACTTACTGTCAGCTATTTCATTTCATTAAATTTTTAACCCTCATTAATATAATATCAAAATTTTCATTTCATTAAATTATTAACTTAACCCTCAATTACTTAATCATAATTTATGCGGGCTGGATAGAAACCCGTATCTCCCTACATAATGGATAAAATTGTTCGGTTTGTGGTACATAACCGGTTTATCCCTATTAATTGATCAAATCTGGCATCTGATTACTGCTCGATATACATACAATCCTTGACTGCATCAAACATGATATTACTCTAGCTCCCTTTAATGACACATAATCCTTGACTGTCTCAAGATTTATTTTCCTCCCAGTTTTTTTTTTTGGGGATGAAGCAAATCGCTATGCCCAAGGAGGGCTGATCTTAGTCATTTAGGTAGATCTGAAATATCCTCGACATTAAACTAATCTCCTCATTACTTTTCATTC
>S017AC
AGCCTCCTAATTCGAGCTGAGTTAGGTCAGCCGGGTTCACTTTTAGGGGATGATCAGATTTATAATGTAATCGTAACTGCCCATGCTTTCGTAATAATCTTCTTTATAGTTATGCCAGTAATAATTGGCGGATTTGGGAATTGACTAGTACCCCTAATGATTGGAGCACCAGATATAGCCTTCCCTCGAATAAATAACATAAGCTTCTGACTCCTTCCACCCTCCTTTCTCCTCCTATTAGCTTCAGCGGGGGTAGAAGCTGGGGCAGGGACTGGATGAACAGTCTACCCCCCATTAGCTGGTAATATAGCTCATGCGGGAGCATCCGTTGATTTAACTATCTTCTCTCTCCACCTAGCTGGTATTTCATCAATTTTAGCTTCAATTAATTTTATCACAACTATTATTAATATAAAACCCCCAGCTGTATCACAATACCAAACACCATTATTTGTGTGATCAATTCTCGTGACTACCGTCCTTCTTCTTCTATCCCTCCCTGTCCTTGCAGCCGGAATTACAATATTGTTAACAGATCGAAATCTTAATACAACATTCTTTGACCCAGCAGGAGGAGGAGATCCTATTCTTTATCAATGGGCCTAGGAACCACCTTAACATTCATCGGTTCCCATTGATTATTAGTCTGAATGGGCCTCGAAATCAATACTCTAGCTATTATTCCCTTAATAATTCGCCAACACCACCCCCGAGCAGTAGAAGCCACCACAAAATATTTTATTACACAAGCAACTGCCTCAGCTTTATTATTATTTGCTAGCGTCACAAACGCTTGGACTTCAGGTGAATGAAGTCTAATCGAAATACTTAATCCAACATCTGCCACACTAGCAACAGCTGCATTAGCCTTAAAAATTGGTCTAGCACCCCTTCACTTTTGATTACCAGAAGTTCTCCAAGGATTAGATTTAACCACGGGCCTTATTTTGGCAACTTGACAAAAATTAGCTCCATTTGCTATTCTCCTTCAACTATCCCCACTCTTAAATTCCAACCTCTTACTTTTATTTGGTGTAACATCAACAATTGTGGGCGGATGAGGGGGCTTAAACCAAACACAACTGCGAAAAATCCTAGCCTATTCATCAATCGCTAACCTAGGCTGAATAATTACAATTTTACACTATTCACCTAGTTTAACCCTATTAAACTTAATCCTTTATATATTTATGACCCTTACAACTTTCCTTTTATTTAAGACATTTAACTCAACAAAAATTAATTCCATTTCCTCTTCCACATTAAAGTCCCCTTTAATATCAGTTATCGCCCTAATAACCCTACTATCATTAGGAGGCCTACCTCCCCTATCAGGTTTTATACCGTTTTTAGCTGCTCAGTCTAACACCTATATGACATGGCCCACATATCCCTAATGTATACATAATACATTCATTCATATATCAACCATAATAGACTAATCCCTACCTCTATCATATACTATGCTTAACCCTCATTAATCTATAATCAACTATATCATTACATACTATGTTTAATCCACATTAACTTACTGCCAGCTATTTCATTTCATTAAATTTTTAACCCTCATTAATATAATATCAAAATTTTCATTTCATTAAATTATTAACTTAACCCTCAATTACTTAATCATAATTTATGCGGGCTGGATAGAAACCCGTATCTCCCTACATAATGGATAAAATTGTTCGGTTTGTGGTACATAACCGGTTTATCCCTATTAATTGATCAAATCTGGCATCTGATTACTGCTCGATATACATACAATCCTTGACTGCATCAAACATGATATTACTCTAGCTCCCTTTAATGACACATAATCCTTGACTGTCTCAAGATTTATTTTCCTCCCAGTTTTTTTTTTTGGGGATGAAGCAAATCGCTATGCCCAAGGAGGGCTGATCTTAGTCATTTAGGTAAATCTGAAATATCCTCGACATTAAACTAATCTCCTCATTACTTTTCATTC
>S018AC
AGCCTCCTAATTCGAGCTGAGTTAGGTCAGCCGGGTTCACTTTTAGGGGATGATCAGATTTATAATGTAATCGTAACTGCCCATGCTTTCGTAATAATCTTCTTTATAGTTATGCCAGTAATAATTGGCGGATTTGGGAACTGACTAGTACCCCTAATGATTGGAGCACCAGATATAGCCTTCCCTCGAATAAATAACATAAGCTTCTGACTCCTTCCACCCTCCTTTCTCCTCCTATTAGCTTCAGCGGGGGTAGAAGCTGGGGCAGGGACTGGATGAACAGTCTACCCCCCATTAGCTGGTAATATAGCTCATGCGGGAGCATCCGTTGATTTAACTATCTTCTCTCTCCACCTAGCTGGTATTTCATCAATTTTAGCTTCAATTAATTTTATCACAACTATTATTAATATAAAACCCCCAGCTGTATCACAATACCAAACACCATTATTTGTGTGATCAATTCTCGTGACTACCGTCCTTCTTCTTCTATCCCTCCCTGTCCTTGCAGCCGGAATTACAATATTGTTAACAGATCGAAATCTTAATACAACATTCTTTGACCCAGCAGGAGGAGGAGATCCTATTCTTTATCAATGGGCCTAGGAACCACCTTAACATTCATCGGTTCCCATTGATTATTAGTCTGAATGGGCCTCGAAATCAATACTCTAGCTATTATTCCCTTAATAATTCGCCAACACCACCCCCGAGCAGTAGAAGCCACCACAAAATATTTTATCACACAAGCAACTGCCTCAGCTTTATTATTATTTGCTAGCGTCACAAACGCTTGGACTTCAGGTGAATGAAGTCTAATCGAAATACTTAATCCAACATCTGCCACACTAGCAACAGCTGCATTAGCCTTAAAAATTGGTCTAGCACCCCTTCACTTTTGATTACCAGAAGTTCTCCAAGGATTAGATTTAACCACGGGCCTTATTTTGGCAACTTGACAAAAATTAGCTCCATTTGCTATTCTCCTTCAACTATCCCCACTCTTAAATTCCAACCTCTTACTTTTATTTGGTGTAACATCAACAATTGTGGGCGGATGAGGGGGCTTAAACCAAACACAACTGCGAAAAATCCTAGCCTATTCATCAATCGCTAACCTAGGCTGAATAATTACAATTTTACACTATTCACCTAGTTTAACTCTATTAAACTTAATCCTTTATATATTTATGACCCTTACAACTTTCCTTTTATTTAAGACATTTAACTCAACAAAAATTAATTCCATTTCCTCTTCCACATTAAAGTCCCCTTTAATATCAGTTATCGCCCTAATAACCCTACTATCATTAGGAGGCCTACCTCCCCTATCAGGTTTTATACCGTTTTTAGCTGCTCAGTCTAACACCTATATGACATGGCCCACATATCCCTAATGTATACATAATACATTCATTCATATATCAACCATAATAGACTAATCCCTACCTCTATCATATACTATGCTTAACCCTCATTAATCTATAATCAACTATATCATTACATACTATGTTTAATCCACATTAACTTACTGTCAGCTATTTCATTTCATTAAATTTTTAACCCTCATTAATATAATATCAAAATTTTCATTTCATTAAATTATTAACTTAACCCTCAATTACTTAATCATAATTTATGCGGGCTGGATAGAAACCCGTATCTCCCTACATAATGGATAAAATTGTTCGGTTTGTGGTACATAACCGGTTTATCCCTATTAATTGATCAAATCTGGCATCTGATTACTGCTCGATATACATACAATCCTTGACTGCATCAAACATGATATTACTCTAGCTCCCTTTAATGACACATAATCCTTGACTGTCTCAAGATTTATTTTCCTCCCAGTTTTTTTTTTTGGGGATAAAGCAAATCCCTATGCCCAAGGAGGGCTGATCTTAGTCATTTAGGTAAATCTGAAATATCCTCGACATTAAACTAATCTCCTCATTACTTTTCATTC
>S019AC
AGCCTCCTAATTCGAGCTGAGTTAGGTCAGCCGGGTTCACTTTTAGGGGATGATCAGATTTATAATGTAATCGTAACTGCCCATGCTTTCGTAATAATCTTCTTTATAGTTATGCCAGTAATAATTGGCGGATTTGGGAATTGACTAGTACCCCTAATGATTGGAGCACCAGATATAGCCTTCCCTCGAATAAATAACATAAGCTTCTGACTCCTTCCACCCTCCTTTCTCCTCCTATTAGCTTCAGCGGGGGTAGAAGCTGGGGCAGGGACTGGATGAACAGTCTACCCCCCATTAGCTGGTAATATAGCTCATGCGGGAGCATCCGTTGATTTAACTATCTTCTCTCTCCACCTAGCTGGTATTTCATCAATTTTAGCTTCAATTAATTTTATCACAACTATTATTAATATAAAACCCCCAGCTGTATCACAATACCAAACACCATTATTTGTGTGATCAATTCTCGTGACTACCGTCCTTCTTCTTCTATCCCTCCCTGTCCTTGCAGCCGGAATTACAATATTGTTAACAGATCGAAATCTTAATACAACATTCTTTGACCCAGCAGGAGGAGGAGATCCTATTCTTTATCAaTGGGCCTAGGAACCACCTTAACATTCATCGGTTCCCATTGATTATTAGTCTGAATGGGCCTCGAAATCAATACTCTAGCTATTATTCCCTTAATAATTCGCCAACACCACCCCCGAGCAGTAGAAGCCACCACAAAATATTTTATTACACAAGCAACTGCCTCAGCTTTATTATTATTTGCTAGCGTCACAAACGCTTGGACTTCAGGTGAATGAAGTCTAATCGAAATACTTAATCCAACATCTGCCACACTAGCAACAGCTGCATTAGCCTTAAAAATTGGTCTAGCACCCCTTCACTTTTGATTACCAGAAGTTCTCCAAGGATTAGATTTAACCACGGGCCTTATTTTGGCAACTTGACAAAAATTAGCTCCATTTGCTATTCTCCTTCAACTATCCCCACTCTTAAATTCCAACCTCTTACTTTTATTTGGTGTAACATCAACAATTGTGGGCGGATGAGGGGGCTTAAACCAAACACAACTGCGAAAAATCCTAGCCTATTCATCAATCGCTAACCTAGGCTGAATAATTACAATTTTACACTATTCACCTAGTTTAACCCTATTAAACTTAATCCTTTATATATTTATGACCCTTACAACTTTCCTTTTATTTAAGACATTTAACTCAACAAAAATTAATTCCATTTCCTCTTCCACATTAAAGTCCCCTTTAATATCAGTTATCGCCCTAATAACCCTACTATCATTAGGAGGCCTACCTCCCCTATCAGGTTTTATACCGTTTTTAGCTGCTCAGTCTAACACCTATATGACATGGCCCACATATCCCTAATGTATACATAATACATTCATTCATATATCAACCATAATAGACTAATCCCTACCTCTATCATATACTATGCTTAACCCTCATTAATCTATAATCAACTATATCATTACATACTATGTTTAATCCACATTAACTTACTGCCAGCTATTTCATTTCATTAAATTTTTAACCCTCATTAATATAATATCAAAATTTTCATTTCATTAAATTATTAACTTAACCCTCAATTACTTAATCATAATTTATGCGGGCTGGATAGAAACCCGTATCTCCCTACATAATGGATAAAATTGTTCGGTTTGTGGTACATAACCGGTTTATCCCTATTAATTGATCAAATCTGGCATCTGATTACTGCTCGATATACATACAATCCTTGACTGCATCAAACATGATATTACTCTAGCTCCCTTTAATGACACATAATCCTTGACTGTCTCAAGATTTATTTTCCTCCCAGTTTTTTTTTTTGGGGATGAAGCAAATCGCTATGCCCAAGGAGGGCTGATCTAAGTCATTTAGGTAGATCTGAAATATCCTCGACATTAAACTAATCTCCTCATTACTTTTCATTC
>S020AC
AGCCTCCTAATTCGAGCTGAGTTAGGTCAGCCGGGTTCACTTTTAGGGGATGATCAGATTTATAATGTAATCGTAACTGCCCATGCTTTCGTAATAATCTTCTTTATAGTTATGCCAGTAATAATTGGCGGATTTGGGAACTGACTAGTACCCCTAATGATTGGAGCACCAGATATAGCCTTCCCTCGAATAAATAACATAAGCTTCTGACTCCTTCCACCCTCCTTTCTCCTCCTATTAGCTTCAGCGGGGGTAGAAGCTGGGGCAGGGACTGGATGAACAGTCTACCCCCCATTAGCTGGTAATATAGCTCATGCGGGAGCATCCGTTGATTTAACTATCTTCTCTCTCCACCTAGCTGGTATTTCATCAATTTTAGCTTCAATTAATTTTATCACAACTATTATTAATATAAAACCCCCAGCTGTATCACAATACCAAACACCATTATTTGTGTGATCAATTCTCGTGACTACCGTCCTTCTTCTTCTATCCCTCCCTGTCCTTGCAGCCGGAATTACAATATTGTTAACAGATCGAAATCTTAATACAACATTCTTTGACCCAGCAGGAGGAGGAGATCCTATTCTTTATCAATGGGCCTAGGAACCACCTTAACATTCATCGGTTCCCATTGATTATTAGTCTGAATGGGCCTCGAAATCAATACTCTAGCTATTATTCCCTTAATAATTCGCCAACACCACCCCCGAGCAGTAGAAGCCACCACAAAATATTTTATCACACAAGCAACTGCCTCAGCTTTATTATTATTTGCTAGCGTCACAAACGCTTGGACTTCAGGTGAATGAAGTCTAATCGAAATACTTAATCCAACATCTGCCACACTAGCAACAGCTGCATTAGCCTTAAAAATTGGTCTAGCACCCCTTCACTTTTGATTACCAGAAGTTCTCCAAGGATTAGATTTAACCACGGGCCTTATTTTGGCAACTTGACAAAAATTAGCTCCATTTGCTATTCTCCTTCAACTATCCCCACTCTTAAATTCCAACCTCTTACTTTTATTTGGTGTAACATCAACAATTGTGGGCGGATGAGGGGGCTTAAACCAAACACAACTGCGAAAAATCCTAGCCTATTCATCAATCGCTAACCTAGGCTGAATAATTACAATTTTACACTATTCACCTAGTTTAACTCTATTAAACTTAATCCTTTATATATTTATGACCCTTACAACTTTCCTTTTATTTAAGACATTTAACTCAACAAAAATTAATTCCATTTCCTCTTCCACATTAAAGTCCCCTTTAATATCAGTTATCGCCCTAATAACCCTACTATCATTAGGAGGCCTACCTCCCCTATCAGGTTTTATACCGTTTTTAGCTGCTCAGTCTAACACCTATATGACATGGCCCACATATCCCTAATGTATACATAATACATTCATTCATATATCAACCATAATAGACTAATCCCTACCTCTATCATATACTATGCTTAACCCTCATTAATCTATAATCAACTATATCATTACATACTATGTTTAATCCACATTAACTTACTGCCAGCTATTTCATTTCATTAAATTTTTAACCCTCATTAATATAATATCAAAATTTTCATTTCATTAAATTATTAACTTAACCCTCAATTACTTAATCATAATTTATGCGGGCTGGATAGAAACCCGTATCTCCCTACATAATGGATAAAATTGTTCGGTTTGTGGTACATAACCGGTTTATCCCTATTAATTGATCAAATCTGGCATCTGATTACTGCTCGATATACATACAATCCTTGACTGCATCAAACATGATATTACTCTAGCTCCCTTTAATGACACATAATCCTTGACTGTCTCAAGATTTATTTTCCTCCCAGTTTTTTTTTTTGGGGATGAAGCAAATCGCTTTGCCCAAGGAGGGCTGATCTTAGTCATTTAGGTAGATCTAAAATATCCTCGACATTAAACTAATCCCCTCATTACTTTTCATTC
>S021AC
AGCCTCCTAATTCGAGCTGAGTTAGGTCAGCCGGGTTCACTTTTAGGGGATGATCAGATTTATAATGTAATCGTAACTGCCCATGCTTTCGTAATAATCTTCTTTATAGTTATGCCAGTAATAATTGGCGGATTTGGGAATTGACTAGTACCCCTAATGATTGGAGCACCAGATATAGCCTTCCCTCGAATAAATAACATAAGCTTCTGACTCCTTCCACCCTCCTTTCTCCTCCTATTAGCTTCAGCGGGGGTAGAAGCTGGGGCAGGGACTGGATGAACAGTCTACCCCCCATTAGCTGGTAATATAGCTCATGCGGGAGCATCCGTTGATTTAACTATCTTCTCTCTCCACCTAGCTGGTATTTCATCAATTTTAGCTTCAATTAATTTTATCACAACTATTATTAATATAAAACCCCCAGCTGTATCACAATACCAAACACCATTATTTGTGTGATCAATTCTCGTGACTACCGTCCTTCTTCTTCTATCCCTCCCTGTCCTTGCAGCCGGAATTACAATATTGTTAACAGATCGAAATCTTAATACAACATTCTTTGACCCAGCAGGAGGAGGAGATCCTATTCTTTATCAATGGGCCTAGGAACCACCTTAACATTCATCGGTTCCCATTGATTATTAGTCTGAATGGGCCTCGAAATCAATACTCTAGCTATTATTCCCTTAATAATTCGCCAACACCACCCCCGAGCAGTAGAAGCCACCACAAAATATTTTATTACACAAGCAACTGCCTCAGCTTTATTATTATTTGCTAGCGTCACAAACGCTTGGACTTCAGGTGAATGAAGTCTAATCGAAATACTTAATCCAACATCTGCCACACTAGCAACAGCTGCATTAGCCTTAAAAATTGGTCTAGCACCCCTTCACTTTTGATTACCAGAAGTTCTCCAAGGATTAGATTTAACCACGGGCCTTATTTTGGCAACTTGACAAAAATTAGCTCCATTTGCTATTCTCCTTCAACTATCCCCACTCTTAAATTCCAACCTCTTACTTTTATTTGGTGTAACATCAACAATTGTGGGCGGATGAGGGGGCTTAAACCAAACACAACTGCGAAAAATCCTAGCCTATTCATCAATCGCTAACCTAGGCTGAATAATTACAATTTTACACTATTCACCTAGTTTAACCCTATTAAACTTAATCCTTTATATATTTATGACCCTTACAACTTTCCTTTTATTTAAGACATTTAACTCAACAAAAATTAATTCCATTTCCTCTTCCACATTAAAGTCCCCTTTAATATCAGTTATCGCCCTAATAACCCTACTATCATTAGGAGGCCTACCTCCCCTATCAGGTTTTATACCGTTTTTAGCTGCTCAGTCTAACACCTATATGACATGGCCCACATATCCCTAATGTATACATAATACATTCATTCATATATCAACCATAATAGACTAATCCCTACCTCTATCATATACTATGCTTAACCCTCATTAATCTATAATCAACTATATCATTACATACTATGTTTAATCCACATTAACTTACTGCCAGCTATTTCATTTCATTAAATTTTTAACCCTCATTAATATAATATCAAAATTTTCATTTCATTAAATTATTAACTTAACCCTCAATTACTTAATCATAATTTATGCGGGCTGGATAGAAACCCGTATCTCCCTACATAATGGATAAAATTGTTCGGTTTGTGGTACATAACCGGTTTATCCCTATTAATTGATCAAATCTGGCATCTGATTACTGCTCGATATACATACAATCCTTGACTGCATCAAACATGATATTACTCTAGCTCCCTTTAATGACACATAATCCTTGACTGTCTCAAGATTTATTTTCCTCCCAGTTTTTTTTTTTGGGGATAAAGCAAATCGCTTTGCCCAAGGAGGGCTGATCTTAGTCATTTAGGTAGATCTAAAATATCCTCAACATTAAACTAATCTCCTCATTACTTTTCATTC
>S022AC
AGCCTCCTAATTCGAGCTGAGTTAGGTCAGCCGGGTTCACTTTTAGGGGATGATCAGATTTATAATGTAATCGTAACTGCCCATGCTTTCGTAATAATCTTCTTTATAGTTATGCCAGTAATAATTGGCGGATTTGGGAACTGACTAGTACCCCTAATGATTGGAGCACCAGATATAGCCTTCCCTCGAATAAATAACATAAGCTTCTGACTCCTTCCACCCTCCTTTCTCCTCCTATTAGCTTCAGCGGGGGTAGAAGCTGGGGCAGGGACTGGATGAACAGTCTACCCCCCATTAGCTGGTAATATAGCTCATGCGGGAGCATCCGTTGATTTAACTATCTTCTCTCTCCACCTAGCTGGTATTTCATCAATTTTAGCTTCAATTAATTTTATCACAACTATTATTAATATAAAACCCCCAGCTGTATCACAATACCAAACACCATTATTTGTGTGATCAATTCTCGTGACTACCGTCCTTCTTCTTCTATCCCTCCCTGTCCTTGCAGCCGGAATTACAATATTGTTAACAGATCGAAATCTTAATACAACATTCTTTGACCCAGCAGGAGGAGGAGATCCTATTCTTTATCAATGGGCCTAGGAACCACCTTAACATTCATCGGTTCCCATTGATTATTAGTCTGAATGGGCCTCGAAATCAATACTCTAGCTATTATTCCCTTAATAATTCGCCAACACCACCCCCGAGCAGTAGAAGCCACCACAAAATATTTTATTACACAAGCAACTGCCTCAGCTTTATTATTATTTGCTAGCGTCACAAACGCTTGGACTTCAGGTGAATGAAGTCTAATCGAAATACTTAATCCAACATCTGCCACACTAGCAACAGCTGCATTAGCCTTAAAAATTGGTCTAGCACCCCTTCACTTTTGATTACCAGAAGTTCTCCAAGGATTAGATTTAACCACGGGCCTTATTTTGGCAACTTGACAAAAATTAGCTCCATTTGCTATTCTCCTTCAACTATCCCCACTCTTAAATTCCAACCTCTTACTTTTATTTGGTGTAACATCAACAATTGTGGGCGGATGAGGGGGCTTAAACCAAACACAACTGCGAAAAATCCTAGCCTATTCATCAATCGCTAACCTAGGCTGAATAATTACAATTTTACACTATTCACCTAGTTTAACTCTATTAAACTTAATCCTTTATATATTTATGACCCTTACAACTTTCCTTTTATTTAAGACATTTAACTCAACAAAAATTAATTCCATTTCCTCTTCCACATTAAAGTCCCCTTTAATATCAGTTATCGCCCTAATAACCCTACTATCATTAGGAGGCCTACCTCCCCTATCAGGTTTTATACCGTTTTTAGCTGCTCAGTCTAACACCTATATGACATGGCCCACATATCCCTAATGTATACATAATACATTCATTCATATATCAACCATAATAGACTAATCCCTACCTCTATCATATACTATGCTTAACCCTCATTAATCTATAATCAACTATATCATTACATACTATGTTTAATCCACATTAACTTACTGCCAGCTATTTCATTTCATTAAATTTTTAACCCTCATTAATATAATATCAAAATTTTCATTTCATTAAATTATTAACTTAACCCTCAATTACTTAATCATAATTTATGCGGGCTGGATAGAAACCCGTATCTCCCTACATAATGGATAAAATTGTTCGGTTTGTGGTACATAACCGGTTTATCCCTATTAATTGATCAAATCTGGCATCTGATTACTGCTCGATATACATACAATCCTTGACTGCATCAAACATGATATTACTCTAGCTCCCTTTAATGACACATAATCCTTGACTGTCTCAAGATTTATTTTCCTCCCAGTTTTTTTTTTTGGGGATGAAGCAAATCGCTATGCCCAAGAAGGGCTGATCTTAGTCATTTAGGTAGATCTGAAATATCCTCGACATTAAACTAATCTCCTCATTACTTTTCATTC
>S023AC
AGCCTCCTAATTCGAGCTGAGTTAGGTCAGCCGGGTTCACTTTTAGGGGATGATCAGATTTATAATGTAATCGTAACTGCCCATGCTTTCGTAATAATCTTCTTTATAGTTATGCCAGTAATAATTGGCGGATTTGGGAATTGACTAGTACCCCTAATGATTGGAGCACCAGATATAGCCTTCCCTCGAATAAATAACATAAGCTTCTGACTCCTTCCACCCTCCTTTCTCCTCCTATTAGCTTCAGCGGGGGTAGAAGCTGGGGCAGGGACTGGATGAACAGTCTACCCCCCATTAGCTGGTAATATAGCTCATGCGGGAGCATCCGTTGATTTAACTATCTTCTCTCTCCACCTAGCTGGTATTTCATCAATTTTAGCTTCAATTAATTTTATCACAACTATTATTAATATAAAACCCCCAGCTGTATCACAATACCAAACACCATTATTTGTGTGATCAATTCTCGTGACTACCGTCCTTCTTCTTCTATCCCTCCCTGTCCTTGCAGCCGGAATTACAATATTGTTAACAGATCGAAATCTTAATACAACATTCTTTGACCCAGCAGGAGGAGGAGATCCTATTCTTTATCAATGGGCCTAGGAACCACCTTAACATTCATCGGTTCCCATTGATTATTAGTCTGAATGGGCCTCGAAATCAATACTCTAGCTATTATTCCATTAATAATTCGCCAACACCACCCCCGAGCAGTAGAAGCCACCACAAAATATTTTATTACACAAGCAACTGCCTCAGCTTTATTATTATTTGCTAGCGTCACAAACGCTTGGACTTCAGGTGAATGAAGTCTAATCGAAATACTTAATCCAACATCTGCCACACTAGCAACAGCTGCATTAGCCTTAAAAATTGGTCTAGCACCCCTTCACTTTTGATTACCAGAAGTTCTCCAAGGATTAGATTTAACCACGGGCCTTATTTTGGCAACTTGACAAAAATTAGCTCCATTTGCTATTCTCCTTCAACTATCCCCACTCTTAAATTCCAACCTCTTACTTTTATTTGGTGTAACATCAACAATTGTGGGCGGATGAGGGGGCTTAAACCAAACACAACTGCGAAAAATCCTAGCCTATTCATCAATCGCTAACCTAGGCTGAATAATTACAATTTTACACTATTCACCTAGTTTAACCCTATTAAACTTAATCCTTTATATATTTATGACCCTTACAACTTTCCTTTTATTTAAGACATTTAACTCAACAAAAATTAATTCCATTTCCTCTTCCACATTAAAGTCCCCTTTAATATCAGTTATCGCCCTAATAACCCTACTATCATTAGGAGGCCTACCTCCCCTATCAGGTTTTATACCGTTTTTAGCTGCTCAGTCTAACACCTATATGACATGGCCCACATATCCCTAATGTATACATAATACATTCATTCATATATCAACCATAATAGACTAATCCCTACCTCTATCATATACTATGCTTAACCCTCATTAATCTATAATCAACTATATCATTACATACTATGTTTAATCCACATTAACTTACTGCCAGCTATTTCATTTCATTAAATTTTTAACCCTCATTAATATAATATCAAAATTTTCATTTCATTAAATTATTAACTTAACCCTCAATTACTTAATCATAATTTATGCGGGCTGGATAGAAACCCGTATCTCCCTACATAATGGATAAAATTGTTCGGTTTGTGGTACATAACCGGTTTATCCCTATTAATTGATCAAATCTGGCATCTGATTACTGCTCGATATACATACAATCCTTGACTGCATCAAACATGATATTACTCTAGCTCCCTTTAATGACACATAATCCTTGACTGTCTCAAGATTTATTTTCCTCCCAGTTTTTTTTTTTGGGGATGAAGCAAATCGCTATGCCCAAGGAGGGCTGATCTTAGTCATTTAGGTAGATCTGAAATATCCTCGACATTAAACTAATCTCCTCATTACTTTTCATTC
>S024AC
AGCCTCCTAATTCGAGCTGAGTTAGGTCAGCCGGGTTCACTTTTAGGGGATGATCAGATTTATAATGTAATCGTAACTGCCCATGCTTTCGTAATAATCTTCTTTATAGTTATGCCAGTAATAATTGGCGGATTTGGGAACTGACTAGTACCCCTAATGATTGGAGCACCAGATATAGCCTTCCCTCGAATAAATAACATAAGCTTCTGACTCCTTCCACCCTCCTTTCTCCTCCTATTAGCTTCAGCGGGGGTAGAAGCTGGGGCAGGGACTGGATGAACAGTCTACCCCCCATTAGCTGGTAATATAGCTCATGCGGGAGCATCCGTTGATTTAACTATCTTCTCTCTCCACCTAGCTGGTATTTCATCAATTTTAGCTTCAATTAATTTTATCACAACTATTATTAATATAAAACCCCCAGCTGTATCACAATACCAAACACCATTATTTGTGTGATCAATTCTCGTGACTACCGTCCTTCTTCTTCTATCCCTCCCTGTCCTTGCAGCCGGAATTACAATATTGTTAACAGATCGAAATCTTAATACAACATTCTTTGACCCAGCAGGAGGAGGAGATCCTATTCTTTATCAATGGGCCTAGGAACCACCTTAACATTCATCGGTTCCCATTGATTATTAGTCTGAATGGGCCTCGAAATCAATACTCTAGCTATTATTCCCTTAATAATTCGCCAACACCACCCCCGAGCAGTAGAAGCCACCACAAAATACTTTATTACACAAGCAACTGCCTCAGCTTTATTATTATTTGCTAGCGTCACAAACGCTTGGACTTCAGGTGAATGAAGTCTAATCGAAATACTTAATCCAACATCTGCCACACTAGCAACAGCTGCATTAGCCTTAAAAATTGGTCTAGCACCCCTTCACTTTTGATTACCAGAAGTTCTCCAAGGATTAGATTTAACCACGGGCCTTATTTTGGCAACTTGACAAAAATTAGCTCCATTTGCTATTCTCCTTCAACTATCCCCACTCTTAAATTCCAACCTCTTACTTTTATTTGGTGTAACATCAACAATTGTGGGCGGATGAGGGGGCTTAAACCAAACACAACTGCGAAAAATCCTAGCCTATTCATCAATCGCTAACCTAGGCTGAATAATTACAATTTTACACTATTCACCTAGTTTAACTCTATTAAACTTAATCCTTTATATATTTATGACCCTTACAACTTTCCTTTTATTTAAGACATTTAACTCAACAAAAATTAATTCCATTTCCTCTTCCACATTAAAGTCCCCTTTAATATCAGTTATCGCCCTAATAACCCTACTATCATTAGGAGGCCTACCTCCCCTATCAGGTTTTATACCGTTTTTAGCTGCTCAGTCTAACACCTATATGACATGGCCCACATATCCCTAATGTATACATAATACATTCATTCATATATCAACCATAATAGACTAATCCCTACCTCTATCATATACTATGCTTAACCCTCATTAATCTATAATCAACTATATCATTACATACTATGTTTAATCCACATTAACTTACTGTCAGCTATTTCATTTCATTAAATTTTTAACCCTCATTAATATAATATCAAAATTTTCATTTCATTAAATTATTAACTTAACCCTCAATTACTTAATCATAATTTATGCGGGCTGGATAGAAACCCGTATCTCCCTACATAATGGATAAAATTGTTCGGTTTGTGGTACATAACCGGTTTATCCCTATTAATTGATCAAATCTGGCATCTGATTACTGCTCGATATACATACAATCCTTGACTGCATCAAACATGATATTACTCTAGCTCCCTTTAATGACACATAATCCTTGACTGTCTCAAGATTTATTTTCCTCCCAGTTTTTTTTTTTGGGGATGAAGCAAATCGCTTTGCCCAAGGAGGGCTGATCTTAGTCATTTAGGTAAATCTAAAATATCCTCAACATTAAACTAATCCCCTCATTACTTTTCATTC
>S026AC
AGCCTCCTAATTCGAGCTGAGTTAGGTCAGCCGGGTTCACTTTTAGGGGATGATCAGATTTATAATGTAATCGTAACTGCCCATGCTTTCGTAATAATCTTCTTTATAGTTATGCCAGTAATAATTGGCGGATTTGGGAACTGACTAGTACCCCTAATGATTGGAGCACCAGATATAGCCTTCCCTCGAATAAATAACATAAGCTTCTGACTCCTTCCACCCTCCTTTCTCCTCCTATTAGCTTCAGCGGGGGTAGAAGCTGGGGCAGGGACTGGATGAACAGTCTACCCCCCATTAGCTGGTAATATAGCTCATGCGGGAGCATCCGTTGATTTAACTATCTTCTCTCTCCACCTAGCTGGTATTTCATCAATTTTAGCTTCAATTAATTTTATCACAACTATTATTAATATAAAACCCCCAGCTGTATCACAATACCAAACACCATTATTTGTGTGATCAATTCTCGTGACTACCGTCCTTCTTCTTCTATCCCTCCCTGTCCTTGCAGCCGGAATTACAATATTGTTAACAGATCGAAATCTTAATACAACATTCTTTGACCCAGCAGGAGGAGGAGATCCTATTCTTTATCAATGGGCCTAGGAACCACCTTAACATTCATCGGTTCCCATTGATTATTAGTCTGAATGGGCCTCGAAATCAATACTCTAGCTATTATTCCCTTAATAATTCGCCAACACCACCCCCGAGCAGTAGAAGCCACCACAAAATATTTTATTACACAAGCAACTGCCTCAGCTTTATTATTATTTGCTAGCGTCACAAACGCTTGGACTTCAGGTGAATGAAGTCTAATCGAAATACTTAATCCAACATCTGCCACACTAGCAACAGCTGCATTAGCCTTAAAAATTGGTCTAGCACCCCTTCACTTTTGATTACCAGAAGTTCTCCAAGGATTAGATTTAACCACGGGCCTTATTTTGGCAACTTGACAAAAATTAGCTCCATTTGCTATTCTCCTTCAACTATCCCCACTCTTAAATTCCAACCTCTTACTTTTATTTGGTGTAACATCAACAATTGTGGGCGGATGAGGGGGCTTAAACCAAACACAACTGCGAAAAATCCTAGCCTATTCATCAATCGCTAACCTAGGCTGAATAATTACAATTTTACACTATTCACCTAGTTTAACTCTATTAAACTTAATCCTTTATATATTTATGACCCTTACAACTTTCCTTTTATTTAAGACATTTAACTCAACAAAAATTAATTCCATTTCCTCTTCCACATTAAAGTCCCCTTTAATATCAGTTATCGCCCTAATAACCCTACTATCATTAGGAGGCCTACCTCCCCTATCAGGTTTTATACCGTTTTTAGCTGCTCAGTCTAACACCTATATGACATGGCCCACATATCCCTAATGTATACATAATACATTCATTCATATATCAACCATAATAGACTAATCCCTACCTCTATCATATACTATGCTTAACCCTCATTAATCTATAATCAACTATATCATTACATACTATGTTTAATCCACATTAACTTACTGCCAGCTATTTCATTTCATTAAATTTTTAACCCTCATTAATATAATATCAAAATTTTCATTTCATTAAATTATTAACTTAACCCTCAATTACTTAATCATAATTTATGCGGGCTGGATAGAAACCCGTATCTCCCTACATAATGGATAAAATTGTTCGGTTTGTGGTACATAACCGGTTTATCCCTATTAATTGATCAAATCTGGCATCTGATTACTGCTCGATATACATACAATCCTTGACTGCATCAAACATGATATTACTCTAGCTCCCTTTAATGACACATAATCCTTGACTGTCTCAAGATTTATTTTCCTCCCAGTTTTTTTTTTTGGGGATAAAGCAAATCCCTTTGCCCAAGGAGGGCTGATCTTAGTCATTTAGGTAAATCTGAAATATCCTCAACATTAAACTAATCTCCTCATTACTTTTCATTC
>S002TY
AGCCTCCTAATTCGAGCTGAGTTAGGTCAGCCGGGTTCACTTTTAGGGGATGATCAGATTTATAATGTAATCGTAACTGCCCATGCTTTCGTAATAATCTTCTTTATAGTTATGCCAGTAATAATTGGCGGATTTGGGAATTGACTAGTACCCCTAATGATTGGAGCACCAGATATAGCCTTCCCTCGAATAAATAACATAAGCTTCTGACTCCTTCCACCCTCCTTTCTCCTCCTATTAGCTTCAGCAGGGGTAGAAGCTGGGGCAGGGACTGGATGAACAGTCTACCCCCCATTAGCTGGTAATATAGCTCATGCGGGAGCATCCGTTGATTTAACTATCTTCTCTCTCCACCTAGCTGGTATTTCATCAATTTTAGCTTCAATTAATTTTATCACAACTATTATTAATATAAAACCCCCAGCTGTATCACAATACCAAACACCATTATTTGTGTGATCAATTCTCGTGACTACCGTCCTTCTTCTTCTATCCCTCCCTGTCCTTGCAGCCGGAATTACAATATTGTTAACAGATCGAAATCTTAATACAACATTCTTTGACCCAGCAGGAGGAGGAGATCCTATTCTTTATCAATGGGCCTAGGAACCACCTTAACATTCATCGGTTCCCATTGATTATTAGTCTGAATGGGCCTCGAAATCAATACTCTAGCTATTATTCCCTTAATAATTCGCCAACACCACCCCCGAGCAGTAGAAGCCACCACAAAATATTTTATTACACAAGCAACTGCCTCAGCTTTATTATTATTTGCTAGCGTCACAAACGCTTGGACTTCAGGTGAATGAAGTCTAATCGAAATACTTAATCCAACATCTGCCACACTAGCAACAGCTGCATTAGCCTTAAAAATTGGTCTAGCACCCCTTCACTTTTGATTACCAGAAGTTCTCCAAGGATTAGATTTAACCACGGGCCTTATTTTGGCAACTTGACAAAAATTAGCTCCATTTGCTATTCTCCTTCAACTATCCCCACTCTTAAATTCCAACCTCTTACTTTTATTTGGTGTAACATCAACAATTGTGGGCGGATGAGGGGGCTTAAACCAAACACAACTGCGAAAAATCCTAGCCTATTCATCAATCGCTAACCTAGGCTGAATAATTACAATTTTACACTATTCACCTAGTTTAACTCTATTAAACTTAATCCTTTATATATTTATGACCCTTACAACTTTCCTTTTATTTAAGACATTTAACTCAACAAAAATTAATTCCATTTCCTCTTCCACATTAAAGTCCCCTTTAATATCAGTTATCGCCCTAATAACCCTACTATCATTAGGAGGCCTACCTCCCCTATCAGGTTTTATACCGTTTTTAGCTGCTCAGTCTAACACCTATATGACATAGCCCACATATCCCTAATGTATACATAATACATTCATTCATATATCAACCATAATAGACTAATCCCTACCTCTATCATATACTATGCTTAACCCTCATTAATCTATAATCAACTATATCATTACATACTATGTTTAATCCACATTAAGTTACTGCCAGCTATTTCATTTCATTAAATTTTTAACCCTCATTAATATAATATCAAAATTTTCATTTCATTAAATTATTAACTTAACCCTCAATTACTTAATCATAATTTATGTGGGCTGGATAGAAACCCGTATCTCCCTACATAATGGATAAAATTGTTCGGTTTGTGGTACATAACCGGTTTATCCCTATTAATTGATCAAATCTGGCATCTGATTACTGCTCGATATACATACAATCCTTGACTGCATCAAACATGATATTACTCTAGCTCCCTTTAATGACACATAATCCTTGACTGTCTCAAGATTTATTTTCCTCCCAGTTTTTTTTTTTGGGGATGAAGCAAATCGCTATGCCCAAGGAGGGCTGATCTTAGTCATTTAGGTAGATCTGAAATATCCTCGACATTAAACTAATCTCCTCATTACTTTTCATTC
>S005TY
AGCCTCCTAATTCGAGCTGAATTAGGTCAGCCGGGTTCACTTTTAGGGGATGATCAGATTTATAATGTAATCGTAACTGCCCATGCTTTCGTAATAATCTTCTTTATAGTTATGCCAGTAATAATTGGCGGATTTGGGAATTGACTAGTACCCCTAATGATTGGAGCACCAGATATAGCCTTCCCTCGAATAAATAACATAAGCTTCTGACTCCTTCCACCCTCCTTTCTCCTCCTATTAGCTTCAGCAGGGGTAGAAGCTGGGGCAGGGACTGGATGAACAGTCTACCCCCCATTAGCTGGTAATATAGCTCATGCGGGAGCATCCGTTGATTTAACTATCTTCTCTCTCCACCTAGCTGGTATTTCATCAATTTTAGCTTCAATTAATTTTATCACAACTATTATTAATATAAAACCCCCAGCCGTATCACAATACCAAACACCATTATTTGTGTGATCAATTCTCGTGACTACCGTCCTTCTTCTTCTATCCCTCCCTGTCCTTGCAGCCGGAATTACAATATTGTTAACAGATCGAAATCTTAATACAACATTCTTTGACCCAGCAGGAGGAGGAGATCCTATTCTTTATCAATGGGCCTAGGAACCACCTTAACATTCATCGGTTCCCATTGATTATTAGTCTGAATGGGCCTCGAAATCAATACTCTAGCTATTATTCCCTTAATAATTCGCCAACACCACCCCCGAGCAGTAGAAGCCACCACAAAATATTTTATTACACAAGCAACTGCCTCAGCTTTATTATTATTTGCTAGCGTCACAAACGCTTGGACTTCAGGTGAATGAAGTCTAATCGAAATACTTAATCCAACATCTGCCACACTAGCAACAGCTGCATTAGCCTTAAAAATTGGTCTAGCACCCCTTCACTTTTGATTACCAGAAGTTCTCCAAGGATTAGATTTAACCACGGGCCTTATTTTGGCAACTTGACAAAAACTAGCTCCATTTGCTATTCTCCTTCAACTATCCCCACTCTTAAATTCCAACCTCTTACTTTTATTTGGTGTAACATCAACAATTGTGGGCGGATGAGGGGGCTTAAACCAAACACAACTGCGAAAAATCCTAGCCTATTCATCAATCGCTAACCTAGGCTGAATAATTACAATTTTACACTATTCACCTAGTTTAACTCTATTAAACTTAATCCTTTATATATTTATGACCCTTACAACTTTCCTTTTATTTAAGACATTTAACTCAACAAAAATTAATTCCATTTCCTCTTCCACATTAAAGTCCCCTTTAATATCAGTTATCGCCCTAATAACCCTACTATCATTAGGAGGCCTACCTCCCCTATCAGGTTTCATACCGTTTTTAGCTGCTCAGTCTAACACCTATATGACATAGCCCACATATCCCTAATGTATACATAATACATTCATTCATATATCAACCATAATAGACTAATCCCTACCTCTATCATATACTATGCTTAACCCTCATTAATCTATAATCAACTATATCATTACATACTATGTTTAATCCACATTAACTTACTGTCAGCTATTTCATTTCATTAAATTTTTAACCCTCATTAATATAATATCAAAATTTTCATTTCATTAAATTATTAACTTAACCCTCAATTACTTAATCATAATTTATGCGGGCTGGATAGAAACCCGTATCTCCCTACATAATGGATAAAATTGTTCGGTTTGTGGTACATAACCGGTTTATCCCTATTAATTGATCAAATCTGGCATCTGATTACTGCTCGATATACATACAATCCTTGACTGCATCAAACATGATATTACTCTAGCTCCCTTTAATGACACATAATCCTTGACTGTCTCAAGATTTATTTTCCTCCCAGTTTTTTTTTTTGGGGATGAAGCAAATCGCTATGCCCAAGGAGGGCTGATCTTAGTCATTTAGGTAGATCTGAAATATCCTCGACATTAAACTAATCTCCTCATTACTTTTCATTC
>S006TY
AGCCTCCTAATTCGAGCTGAGTTAGGTCAGCCGGGTTCACTTTTAGGGGATGATCAGATTTATAATGTAATCGTAACTGCCCATGCTTTCGTAATAATCTTCTTTATAGTTATGCCAGTAATAATTGGCGGATTTGGGAATTGACTAGTACCCCTAATGATTGGAGCACCAGATATAGCCTTCCCTCGAATAAATAACATAAGCTTCTGACTCCTTCCACCCTCCTTTCTCCTCCTATTAGCTTCAGCAGGGGTAGAAGCTGGGGCAGGGACTGGATGAACAGTCTACCCCCCATTAGCTGGTAATATAGCTCATGCGGGAGCATCCGTTGATTTAACTATCTTCTCTCTCCACCTAGCTGGTATTTCATCAATTTTAGCTTCAATTAATTTTATCACAACTATTATTAATATAAAACCCCCAGCTGTATCACAATACCAAACACCATTATTTGTGTGATCAATTCTCGTGACTACCGTCCTTCTTCTTCTATCCCTCCCTGTCCTTGCAGCCGGAATTACAATATTGTTAACAGATCGAAATCTTAATACAACATTCTTTGACCCAGCAGGAGGAGGAGATCCTATTCTTTATCAATGGGCCTAGGAACCACCTTAACATTCATCGGTTCCCATTGATTATTAGTCTGAATGGGCCTCGAAATCAATACTCTAGCTATTATTCCCTTAATAATTCGCCAACACCACCCCCGAGCAGTAGAAGCCACCACAAAATATTTTATTACACAAGCAACTGCCTCAGCTTTATTATTATTTGCTAGCGTCACAAACGCTTGGACTTCAGGTGAATGAAGTCTAATCGAAATACTTAATCCAACATCTGCCACACTAGCAACAGCTGCATTAGCCTTAAAAATTGGTCTAGCACCCCTTCACTTTTGATTACCAGAAGTTCTCCAAGGATTAGATTTAACCACGGGCCTTATTTTGGCAACTTGACAAAAATTAGCTCCATTTGCTATTCTCCTTCAACTATCCCCACTCTTAAATTCCAACCTCTTACTTTTATTTGGTGTAACATCAACAATTGTGGGCGGATGAGGGGGCTTAAACCAAACACAACTGCGAAAAATCCTAGCCTATTCATCAATCGCTAACCTAGGCTGAATAATTACAATTTTACACTATTCACCTAGTTTAACTCTATTAAACTTAATCCTTTATATATTTATGACCCTTACAACTTTCCTTTTATTTAAGACATTTAACTCAACAAAAATTAATTCCATTTCCTCTTCCACATTAAAGTCCCCTTTAATATCAGTTATCGCCCTAATAACCCTACTATCATTAGGAGGCCTACCTCCCCTATCAGGTTTTATACCGTTTTTAGCTGCTCAGTCTAACACCTATATGACATAGCCCACATATCCCTAATGTATACATAATACATTCATTCATATATCAACCATAATAGACTAATCCCTACCTCTATCATATACTATGCTTAACCCTCATTAATCTATAATCAACTATATCATTACATACTATGTTTAATCCACATTAACTTACTGCCAGCTATTTCATTTCATTAAATTTTTAACCCTCATTAATATAATATCAAAATTTTCATTTCATTAAATTATTAACTTAACCCTCAATTACTTAATCATAATTTATGTGGGCTGGATAGAAACCCGTATCTCCCTACATAATGGATAAAATTGTTCGGTTTGTGGTACATAACCGGTTTATCCCTATTAATTGATCAAATCTGGCATCTGATTACTGCTCGATATACATACAATCCTTGACTGCATCAAACATGATATTACTCTAGCTCCCTTTAATGACACATAATCCTTGACTGTCTCAAGATTTATTTTCCTCCCAGTTTTTTTTTTTGGGGATGAAGCAAATCGCTATGCCCAAGGAGGGCTGATCTTAGTCATTTAGGTAAATCTGAAATATCCTCGACATTAAACTAATCTCCTCATTACTTTTCATTC
>S007TY
AGCCTCCTAATTCGAGCTGAATTAGGTCAGCCGGGTTCACTTTTAGGGGATGATCAGATTTATAATGTAATCGTAACTGCCCATGCTTTCGTAATAATCTTCTTTATAGTTATGCCAGTAATAATTGGCGGATTTGGGAATTGACTAGTACCCCTAATGATTGGAGCACCAGATATAGCCTTCCCTCGAATAAATAACATAAGCTTCTGACTCCTTCCACCCTCCTTTCTCCTCCTATTAGCTTCAGCAGGGGTAGAAGCTGGGGCAGGGACTGGATGAACAGTCTACCCCCCATTAGCTGGTAATATAGCTCATGCGGGAGCATCCGTTGATTTAACTATCTTCTCTCTCCACCTAGCTGGTATTTCATCAATTTTAGCTTCAATTAATTTTATCACAACTATTATTAATATAAAACCCCCAGCCGTATCACAATACCAAACACCATTATTTGTGTGATCAATTCTCGTGACTACCGTCCTTCTTCTTCTATCCCTCCCTGTCCTTGCAGCCGGAATTACAATATTGTTAACAGATCGAAATCTTAATACAACATTCTTTGACCCAGCAGGAGGAGGAGATCCTATTCTTTATCAATGGGCCTAGGAACCACCTTAACATTCATCGGTTCCCATTGATTATTAGTCTGAATGGGCCTCGAAATCAATACTCTAGCTATTATTCCCTTAATAATTCGCCAACACCACCCCCGAGCAGTAGAAGCCACCACAAAATATTTTATTACACAAGCAACTGCCTCAGCTTTATTATTATTTGCTAGCGTCACAAACGCTTGGACTTCAGGTGAATGAAGTCTAATCGAAATACTTAATCCAACATCTGCCACACTAGCAACAGCTGCATTAGCCTTAAAAATTGGTCTAGCACCCCTTCACTTTTGATTACCAGAAGTTCTCCAAGGATTAGATTTAACCACGGGCCTTATTTTGGCAACTTGACAAAAACTAGCTCCATTTGCTATTCTCCTTCAACTATCCCCACTCTTAAATTCCAACCTCTTACTTTTATTTGGTGTAACATCAACAATTGTGGGCGGATGAGGGGGCTTAAACCAAACACAACTGCGAAAAATCCTAGCCTATTCATCAATCGCTAACCTAGGCTGAATAATTACAATTTTACACTATTCACCTAGTTTAACTCTATTAAACTTAATCCTTTATATATTTATGACCCTTACAACTTTCCTTTTATTTAAGACATTTAACTCAACAAAAATTAATTCCATTTCCTCTTCCACATTAAAGTCCCCTTTAATATCAGTTATCGCCCTAATAACCCTACTATCATTAGGAGGCCTACCTCCCCTATCAGGTTTCATACCGTTTTTAGCTGCTCAGTCTAACACCTATATGACATAGCCCACATATCCCTAATGTATACATAATACATTCATTCATATATCAACCATAATAGACTAATCCCTACCTCTATCATATACTATGCTTAACCCTCATTAATCTATAATCAACTATATCATTACATACTATGTTTAATCCACATTAACTTACTGTCAGCTATTTCATTTCATTAAATTTTTAACCCTCATTAATATAATATCAAAATTTTCATTTCATTAAATTATTAACTTAACCCTCAATTACTTAATCATAATTTATGCGGGCTGGATAGAAACCCGTATCTCCCTACATAATGGATAAAATTGTTCGGTTTGTGGTACATAACCGGTTTATCCCTATTAATTGATCAAATCTGGCATCTGATTACTGCTCGATATACATACAATCCTTGACTGCATCAAACATGATATTACTCTAGCTCCCTTTAATGACACATAATCCTTGACTGTCTCAAGATTTATTTTCCTCCCAGTTTTTTTTTTTGGGGATGAAGCAAATCGCTATGCCCAAGGAGGGCTGATCTTAGTCATTTAGGTAGATCTGAAATATCCTCGACATTAAACTAATCTCCTCATTACTTTTCATTC
>S008TY
AGCCTCCTAATTCGAGCTGAGTTAGGTCAGCCGGGTTCACTTTTAGGGGATGATCAGATTTATAATGTAATCGTAACTGCCCATGCTTTCGTAATAATCTTCTTTATAGTTATGCCAGTAATAATTGGCGGATTTGGGAATTGACTAGTACCCCTAATGATTGGAGCACCAGATATAGCCTTCCCTCGAATAAATAACATAAGCTTCTGACTCCTTCCACCCTCCTTTCTCCTCCTATTAGCTTCAGCAGGGGTAGAAGCTGGGGCAGGGACTGGATGAACAGTCTACCCCCCATTAGCTGGTAATATAGCTCATGCGGGAGCATCCGTTGATTTAACTATCTTCTCTCTCCACCTAGCTGGTATTTCATCAATTTTAGCTTCAATTAATTTTATCACAACTATTATTAATATAAAACCCCCAGCTGTATCACAATACCAAACACCATTATTTGTGTGATCAATTCTCGTGACTACCGTCCTTCTTCTTCTATCCCTCCCTGTCCTTGCAGCCGGAATTACAATATTGTTAACAGATCGAAATCTTAATACAACATTCTTTGACCCAGCAGGAGGAGGAGATCCTATTCTTTATCAATGGGCCTAGGAACCACCTTAACATTCATCGGTTCCCATTGATTATTAGTCTGAATGGGCCTCGAAATCAATACTCTAGCTATTATTCCCTTAATAATTCGCCAACACCACCCCCGAGCAGTAGAAGCCACCACAAAATATTTTATTACACAAGCAACTGCCTCAGCTTTATTATTATTTGCTAGCGTCACAAACGCTTGGACTTCAGGTGAATGAAGTCTAATCGAAATACTTAATCCAACATCTGCCACACTAGCAACAGCTGCATTAGCCTTAAAAATTGGTCTAGCACCCCTTCACTTTTGATTACCAGAAGTTCTCCAAGGATTAGATTTAACCACGGGCCTTATTTTGGCAACTTGACAAAAATTAGCTCCATTTGCTATTCTCCTTCAACTATCCCCACTCTTAAATTCCAACCTCTTACTTTTATTTGGTGTAACATCAACAATTGTGGGCGGATGAGGGGGCTTAAACCAAACACAACTGCGAAAAATCCTAGCCTATTCATCAATCGCTAACCTAGGCTGAATAATTACAATTTTACACTATTCACCTAGTTTAACTCTATTAAACTTAATCCTTTATATATTTATGACCCTTACAACTTTCCTTTTATTTAAGACATTTAACTCAACAAAAATTAATTCCATTTCCTCTTCCACATTAAAGTCCCCTTTAATATCAGTTATCGCCCTAATAACCCTACTATCATTAGGAGGCCTACCTCCCCTATCAGGTTTTATACCGTTTTTAGCTGCTCAGTCTAACACCTATATGACATGGCCCACATATCCCTAATGTATACATAATACATTCATTCATATATCAACCATAATAGACTAATCCCTACCTCTATCATATACTATGCTTAACCCTCATTAATCTATAATCAACTATATCATTACATACTATGTTTAATCCACATTAACTTACTGCCAGCTATTTCATTTCATTAAATTTTTAACCCTCATTAATATAATATCAAAATTTTCATTTCATTAAATTATTAACTTAACCCTCAATTACTTAATCATAATTTATGCGGGCTGGATAGAAACCCGTATCTCCCTACATAATGGATAAAATTGTTCGGTTTGTGGTACATAACCGGTTTATCCCTATTAATTGATCAAATCTGGCATCTGATTACTGCTCGATATACATACAATCCTTGACTGCATCAAACATGATATTACTCTAGCTCCCTTTAATGACACATAATCCTTGACTGTCTCAAGATTTATTTTCCTCCCAGTTTTTTTTTTTGGGGATGAAGCAAATCGCTATGCCCAAGAAGGGCTGATCTTAGTCATTTAGGTAGATCTGAAATATCCTCGACATTAAACTAATCTCCTCATTACTTTTCATTC
>S009TY
AGCCTCCTAATTCGAGCTGAGTTAGGTCAGCCGGGTTCACTTTTAGGGGATGATCAGATTTATAATGTAATCGTAACTGCCCATGCTTTCGTAATAATCTTCTTTATAGTTATGCCAGTAATAATTGGCGGATTTGGGAATTGACTAGTACCCCTAATGATTGGAGCACCAGATATAGCCTTCCCTCGAATAAATAACATAAGCTTCTGACTCCTTCCACCCTCCTTTCTCCTCCTATTAGCTTCAGCAGGGGTAGAAGCTGGGGCAGGGACTGGATGAACAGTCTACCCCCCATTAGCTGGTAATATAGCTCATGCGGGAGCATCCGTTGATTTAACTATCTTCTCTCTCCACCTAGCTGGTATTTCATCAATTTTAGCTTCAATTAATTTTATCACAACTATTATTAATATAAAACCCCCAGCCGTATCACAATACCAAACACCATTATTTGTGTGATCAATTCTCGTGACTACCGTCCTTCTTCTTCTATCCCTCCCTGTCCTTGCAGCCGGAATTACAATATTGTTAACAGATCGAAATCTTAATACAACATTCTTTGACCCAGCAGGAGGAGGAGATCCTATTCTTTATCAATGGGCCTAGGAACCACCTTAACATTCATCGGTTCCCATTGATTATTAGTCTGAATGGGCCTCGAAATCAATACTCTAGCTATTATTCCCTTAATAATTCGCCAACACCACCCCCGAGCAGTAGAAGCCACCACAAAATATTTTATTACACAAGCAACTGCCTCAGCTTTATTATTATTTGCTAGCGTCACAAACGCTTGGACTTCAGGTGAATGAAGTCTAATCGAAATACTTAATCCAACATCTGCCACACTAGCAACAGCTGCATTAGCCTTAAAAATTGGTCTAGCACCCCTTCACTTTTGATTACCAGAAGTTCTCCAAGGATTAGATTTAACCACGGGCCTTATTTTGGCAACTTGACAAAAACTAGCTCCATTTGCTATTCTCCTTCAACTATCCCCACTCTTAAATTCCAACCTCTTACTTTTATTTGGTGTAACATCAACAATTGTGGGCGGATGAGGGGGCTTAAACCAAACACAACTGCGAAAAATCCTAGCCTATTCATCAATCGCTAACCTAGGCTGAATAATTACAATTTTACACTATTCACCTAGTTTAACTCTATTAAACTTAATCCTTTATATATTTATGACCCTTACAACTTTCCTTTTATTTAAGACATTTAACTCAACAAAAATTAATTCCATTTCCTCTTCCACATTAAAGTCCCCTTTAATATCAGTTATCGCCCTAATAACCCTACTATCATTAGGAGGCCTACCTCCCCTATCAGGTTTCATACCGTTTTTAGCTGCTCAGTCTAACACCTATATGACATGGCCCACATATCCCTAATGTATACATAATACATTCATTCATATATCAACCATAATAGACTAATCCCTACCTCTATCATATACTATGCTTAACCCTCATTAATCTATAATCAACTATATCATTACATACTATGTTTAATCCACATTAACTTACTGCCAGCTATTTCATTTCATTAAATTTTTAACCCTCATTAATATAATATCAAAATTTTCATTTCATTAAATTATTAACTTAACCCTCAATTACTTAATCATAATTTATGCGGGCTGGATAGAAACCCGTATCTCCCTACATAATGGATAAAATTGTTCGGTTTGTGGTACATAACCGGTTTATCCCTATTAATTGATCAAATCTGGCATCTGATTACTGCTCGATATACATACAATCCTTGACTGCATCAAACATGATATTACTCTAGCTCCCTTTAATGACACATAATCCTTGACTGTCTCAAGATTTATTTTCCTCCCAGTTTTTTTTTTTGGGGATGAAGCAAATCGCTATGCCCAAGGAGGGCTGATCTTAGTCATTTAGGTAGATCTGAAATATCCTCGACATTAAACTAATCTCCTCATTACTTTTCATTC
>S010TY
AGCCTCCTAATTCGAGCTGAGTTAGGTCAGCCGGGTTCACTTTTAGGGGATGATCAGATTTATAATGTAATCGTAACTGCCCATGCTTTCGTAATAATCTTCTTTATAGTTATGCCAGTAATAATTGGCGGATTTGGGAATTGACTAGTACCCCTAATGATTGGAGCACCAGATATAGCCTTCCCTCGAATAAATAACATAAGCTTCTGACTCCTTCCACCCTCCTTTCTCCTCCTATTAGCTTCAGCAGGGGTAGAAGCTGGGGCAGGGACTGGATGAACAGTCTACCCCCCATTAGCTGGTAATATAGCTCATGCGGGAGCATCCGTTGATTTAACTATCTTCTCTCTCCACCTAGCTGGTATTTCATCAATTTTAGCTTCAATTAATTTTATCACAACTATTATTAATATAAAACCCCCAGCTGTATCACAATACCAAACACCATTATTTGTGTGATCAATTCTCGTGACTACCGTCCTTCTTCTTCTATCCCTCCCTGTCCTTGCAGCCGGAATTACAATATTGTTAACAGATCGAAATCTTAATACAACATTCTTTGACCCAGCAGGAGGAGGAGATCCTATTCTTTATCAATGGGCCTAGGAACCACCTTAACATTCATCGGTTCCCATTGATTATTAGTCTGAATGGGCCTCGAAATCAATACTCTAGCTATTATTCCCTTAATAATTCGCCAACACCACCCCCGAGCAGTAGAAGCCACCACAAAATATTTTATTACACAAGCAACTGCCTCAGCTTTATTATTATTTGCTAGCGTCACAAACGCTTGGACTTCAGGTGAATGAAGTCTAATCGAAATACTTAATCCAACATCTGCCACACTAGCAACAGCTGCATTAGCCTTAAAAATTGGTCTAGCACCCCTTCACTTTTGATTACCAGAAGTTCTCCAAGGATTAGATTTAACCACGGGCCTTATTTTGGCAACTTGACAAAAATTAGCTCCATTTGCTATTCTCCTTCAACTATCCCCACTCTTAAATTCCAACCTCTTACTTTTATTTGGTGTAACATCAACAATTGTGGGCGGATGAGGGGGCTTAAACCAAACACAACTGCGAAAAATCCTAGCCTATTCATCAATCGCTAACCTAGGCTGAATAATTACAATTTTACACTATTCACCTAGTTTAACTCTATTAAACTTAATCCTTTATATATTTATGACCCTTACAACTTTCCTTTTATTTAAGACATTTAACTCAACAAAAATTAATTCCATTTCCTCTTCCACATTAAAGTCCCCTTTAATATCAGTTATCGCCCTAATAACCCTACTATCATTAGGAGGCCTACCTCCCCTATCAGGTTTTATACCGTTTTTAGCTGCTCAGTCTAACACCTATATGACATAGCCCACATATCCCTAATGTATACATAATACATTCATTCATATATCAACCATAATAGACTAATCCCTACCTCTATCATATACTATGCTTAACCCTCATTAATCTATAATCAACTATATCATTACATACTATGTTTAATCCACATTAAGTTACTGCCAGCTATTTCATTTCATTAAATTTTTAACCCTCATTAATATAATATCAAAATTTTCATTTCATTAAATTATTAACTTAACCCTCAATTACTTAATCATAATTTATGTGGGCTGGATAGAAACCCGTATCTCCCTACATAATGGATAAAATTGTTCGGTTTGTGGTACATAACCGGTTTATCCCTATTAATTGATCAAATCTGGCATCTGATTACTGCTCGATATACATACAATCCTTGACTGCATCAAACATGATATTACTCTAGCTCCCTTTAATGACACATAATCCTTGACTGTCTCAAGATTTATTTTCCTCCCAGTTTTTTTTTTTGGGGATGAAGCAAATCGCTATGCCCAAGGAGGGCTGATCTTAGTCATTTAGGTAGATCTGAAATATCCTCGACATTAAACTAATCTCCTCATTACTTTTCATTC
>S011TY
AGCCTCCTAATTCGAGCTGAGTTAGGTCAGCCGGGTTCACTTTTAGGGGATGATCAGATTTATAATGTAATCGTAACTGCCCATGCTTTCGTAATAATCTTCTTTATAGTTATGCCAGTAATAATTGGCGGATTTGGGAATTGACTAGTACCCCTAATGATTGGAGCACCAGATATAGCCTTCCCTCGAATAAATAACATAAGCTTCTGACTCCTTCCACCCTCCTTTCTCCTCCTATTAGCTTCAGCAGGGGTAGAAGCTGGGGCAGGGACTGGATGAACAGTCTACCCCCCATTAGCTGGTAATATAGCTCATGCGGGAGCATCCGTTGATTTAACTATCTTCTCTCTCCACCTAGCTGGTATTTCATCAATTTTAGCTTCAATTAATTTTATCACAACTATTATTAATATAAAACCCCCAGCTGTATCACAATACCAAACACCATTATTTGTGTGATCAATTCTCGTGACTACCGTCCTTCTTCTTCTATCCCTCCCTGTCCTTGCAGCCGGAATTACAATATTGTTAACAGATCGAAATCTTAATACAACATTCTTTGACCCAGCAGGAGGAGGAGATCCTATTCTTTATCAATGGGCCTAGGAACCACCTTAACATTCATCGGTTCCCATTGATTATTAGTCTGAATGGGCCTCGAAATCAATACTCTAGCTATTATTCCCTTAATAATTCGCCAACACCACCCCCGAGCAGTAGAAGCCACCACAAAATATTTTATTACACAAGCAACTGCCTCAGCTTTATTATTATTTGCTAGCGTCACAAACGCTTGGACTTCAGGTGAATGAAGTCTAATCGAAATACTTAATCCAACATCTGCCACACTAGCAACAGCTGCATTAGCCTTAAAAATTGGTCTAGCACCCCTTCACTTTTGATTACCAGAAGTTCTCCAAGGATTAGATTTAACCACGGGCCTTATTTTGGCAACTTGACAAAAATTAGCTCCATTTGCTATTCTCCTTCAACTATCCCCACTCTTAAATTCCAACCTCTTACTTTTATTTGGTGTAACATCAACAATTGTGGGCGGATGAGGGGGCTTAAACCAAACACAACTGCGAAAAATCCTAGCCTATTCATCAATCGCTAACCTAGGCTGAATAATTACAATTTTACACTATTCACCTAGTTTAACTCTATTAAACTTAATCCTTTATATATTTATGACCCTTACAACTTTCCTTTTATTTAAGACATTTAACTCAACAAAAATTAATTCCATTTCCTCTTCCACATTAAAGTCCCCTTTAATATCAGTTATCGCCCTAATAACCCTACTATCATTAGGAGGCCTACCTCCCCTATCAGGTTTTATACCGTTTTTAGCTGCTCAGTCTAACACCTATATGACATAGCCCACATATCCCTAATGTATACATAATACATTCATTCATATATCAACCATAATAGACTAATCCCTACCTCTATCATATACTATGCTTAACCCTCATTAATCTATAATCAACTATATCATTACATACTATGTTTAATCCACATTAAGTTACTGCCAGCTATTTCATTTCATTAAATTTTTAACCCTCATTAATATAATATCAAAATTTTCATTTCATTAAATTATTAACTTAACCCTCAATTACTTAATCATAATTTATGTGGGCTGGATAGAAACCCGTATCTCCCTACATAATGGATAAAATTGTTCGGTTTGTGGTACATAACCGGTTTATCCCTATTAATTGATCAAATCTGGCATCTGATTACTGCTCGATATACATACAATCCTTGACTGCATCAAACATGATATTACTCTAGCTCCCTTTAATGACACATAATCCTTGACTGTCTCAAGATTTATTTTCCTCCCAGTTTTTTTTTTTGGGGATGAAGCAAATCGCTATGCCCAAGGAGGGCTGATCTTAGTCATTTAGGTAGATCTGAAATATCCTCGACATTAAACTAATCTCCTCATTACTTTTCATTC
>S012TY
AGCCTCCTAATTCGAGCTGAGTTAGGTCAGCCGGGTTCACTTTTAGGGGATGATCAGATTTATAATGTAATCGTAACTGCCCATGCTTTCGTAATAATCTTCTTTATAGTTATGCCAGTAATAATTGGCGGATTTGGGAATTGACTAGTACCCCTAATGATTGGAGCACCAGATATAGCCTTCCCTCGAATAAATAACATAAGCTTCTGACTCCTTCCACCCTCCTTTCTCCTCCTATTAGCTTCAGCAGGGGTAGAAGCTGGGGCAGGGACTGGATGAACAGTCTACCCCCCATTAGCTGGTAATATAGCTCATGCGGGAGCATCCGTTGATTTAACTATCTTCTCTCTCCACCTAGCTGGTATTTCATCAATTTTAGCTTCAATTAATTTTATCACAACTATTATTAATATAAAACCCCCAGCTGTATCACAATACCAAACACCATTATTTGTGTGATCAATTCTCGTGACTACCGTCCTTCTTCTTCTATCCCTCCCTGTCCTTGCAGCCGGAATTACAATATTGTTAACAGATCGAAATCTTAATACAACATTCTTTGACCCAGCAGGAGGAGGAGATCCTATTCTTTATCAATGGGCCTAGGAACCACCTTAACATTCATCGGTTCCCATTGATTATTAGTCTGAATGGGCCTCGAAATCAATACTCTAGCTATTATTCCCTTAATAATTCGCCAACACCACCCCCGAGCAGTAGAAGCCACCACAAAATATTTTATTACACAAGCAACTGCCTCAGCTTTATTATTATTTGCTAGCGTCACAAACGCTTGGACTTCAGGTGAATGAAGTCTAATCGAAATACTTAATCCAACATCTGCCACACTAGCAACAGCTGCATTAGCCTTAAAAATTGGTCTAGCACCCCTTCACTTTTGATTACCAGAAGTTCTCCAAGGATTAGATTTAACCACGGGCCTTATTTTGGCAACTTGACAAAAATTAGCTCCATTTGCTATTCTCCTTCAACTATCCCCACTCTTAAATTCCAACCTCTTACTTTTATTTGGTGTAACATCAACAATTGTGGGCGGATGAGGGGGCTTAAACCAAACACAACTGCGAAAAATCCTAGCCTATTCATCAATCGCTAACCTAGGCTGAATAATTACAATTTTACACTATTCACCTAGTTTAACTCTATTAAACTTAATCCTTTATATATTTATGACCCTTACAACTTTCCTTTTATTTAAGACATTTAACTCAACAAAAATTAATTCCATTTCCTCTTCCACATTAAAGTCCCCTTTAATATCAGTTATCGCCCTAATAACCCTACTATCATTAGGAGGCCTACCTCCCCTATCAGGTTTTATACCGTTTTTAGCTGCTCAGTCTAACACCTATATGACATAGCCCACATATCCCTAATGTATACATAATACATTCATTCATATATCAACCATAATAGACTAATCCCTACCTCTATCATATACTATGCTTAACCCTCATTAATCTATAATCAACTATATCATTACATACTATGTTTAATCCACATTAACTTACTGCCAGCTATTTCATTTCATTAAATTTTTAACCCTCATTAATATAATATCAAAATTTTCATTTCATTAAATTATTAACTTAACCCTCAATTACTTAATCATAATTTATGTGGGCTGGATAGAAACCCGTATCTCCCTACATAATGGATAAAATTGTTCGGTTTGTGGTACATAACCGGTTTATCCCTATTAATTGATCAAATCTGGCATCTGATTACTGCTCGATATACATACAATCCTTGACTGCATCAAACATGATATTACTCTAGCTCCCTTTAATGACACATAATCCTTGACTGTCTCAAGATTTATTTTCCTCCCAGTTTTTTTTTTTGGGGATGAAGCAAATCGCTATGCCCAAGGAGGGCTGATCTTAGTCATTTGGGTAGAACTGAAATATCCTCCACAATAAACTAATCTCCTCATTACTTTTCATTC
>S013TY
AGCCTCCTAATTCGAGCTGAATTAGGTCAGCCGGGTTCACTTTTAGGGGATGATCAGATTTATAATGTAATCGTAACTGCCCATGCTTTCGTAATAATCTTCTTTATAGTTATGCCAGTAATAATTGGCGGATTTGGGAATTGACTAGTACCCCTAATGATTGGAGCACCAGATATAGCCTTCCCTCGAATAAATAACATAAGCTTCTGACTCCTTCCACCCTCCTTTCTCCTCCTATTAGCTTCAGCAGGGGTAGAAGCTGGAGCAGGGACTGGATGAACAGTCTACCCCCCATTAGCTGGTAATATAGCTCATGCGGGAGCATCCGTTGATTTAACTATCTTCTCTCTCCACCTAGCTGGTATTTCATCAATTTTAGCTTCAATTAATTTTATCACAACTATTATTAATATAAAACCCCCAGCTGTATCACAATACCAAACACCATTATTTGTGTGATCAATTCTCGTGACTACCGTCCTTCTTCTTCTATCCCTCCCTGTCCTTGCAGCCGGAATTACAATATTGTTAACAGATCGAAATCTTAATACAACATTCTTTGACCCAGCAGGAGGAGGAGATCCTATTCTTTATCAATGGGCCTAGGAACCACCTTAACATTCATCGGTTCCCATTGATTATTAGTCTGAATGGGCCTCGAAATCAATACTCTAGCTATTATTCCCTTAATAATTCGCCAACACCACCCCCGAGCAGTAGAAGCCACCACAAAATATTTTATTACACAAGCAACTGCCTCAGCTTTATTATTATTTGCTAGCGTCACAAACGCTTGGACTTCAGGTGAATGAAGTCTAATCGAAATACTTAATCCAACATCTGCCACACTAGCAACAGCTGCATTAGCCTTAAAAATTGGTCTAGCACCCCTTCACTTTTGATTACCAGAAGTTCTCCAAGGATTAGATTTAACCACGGGCCTTATTTTGGCAACTTGACAAAAATTAGCTCCATTTGCTATTCTCCTTCAACTATCCCCACTCTTAAATTCCAACCTCTTACTTTTATTTGGTGTAACATCAACAATTGTGGGCGGATGAGGGGGCTTAAACCAAACACAACTGCGAAAAATCCTAGCCTATTCATCAATCGCTAACCTAGGCTGAATAATTACAATTTTACACTATTCACCTAGTTTAACTCTATTAAACTTAATCCTTTATATATTTATGACCCTTACAACTTTCCTTTTATTTAAGACATTTAACTCAACAAAAATTAATTCCATTTCCTCTTCCACATTAAAGTCCCCTTTAATATCAGTTATCGCCCTAATAACCCTACTATCATTAGGGGGCCTACCTCCCCTATCAGGTTTTATACCGTTTTTAGCTGCTCAGTCTAACACCTATATGACATAGCCCACATATCCCTAATGTATACATAATACATTCATTCATATATCAACCATAATAGACTAATCCCTACCTCTATCATATACTATGCTTAACCCTCATTAATCTATAATCAACTATATCATTACATACTATGTTTAATCCACATTAACTTACTGCCAGCTATTTCATTTCATTAAATTTTTAACCCTCATTAATATAATATCAAAATTTTCATTTCATTAAATTATTAACTTAACCCTCAATTACTTAATCATAATTTATGCGGGCTGGATAGAAACCCGTATCTCCCTACATAATGGATAAAATTGTTCGGTTTGTGGTACATAACCGGTTTATCCCTATTAATTGATCAAATCTGGCATCTGATTACTGCTCGATATACATACAATCCTTGACTGCATCAAACATGATATTACTCTAGCTCCCTTTAATGACACATAATCCTTGACTGTCTCAAGATTTATTTTCCTCCCAGTTTTTTTTTTTGGGGATGAAGCAAATCGCTATGCCCAAGGAGGGCTGATCTTAGTCATTTAGGTAGATCTGAAATATCCTCAACATTAAACTAATCCCCTCATTACTTTTCATTC
>S014TY
AGCCTCCTAATTCGAGCTGAGTTAGGTCAGCCGGGTTCACTTTTAGGGGATGATCAGATTTATAATGTAATCGTAACTGCCCATGCTTTCGTAATAATCTTCTTTATAGTTATGCCAGTAATAATTGGCGGATTTGGGAATTGACTAGTACCCCTAATGATTGGAGCACCAGATATAGCCTTCCCTCGAATAAATAACATAAGCTTCTGACTCCTTCCACCCTCCTTTCTCCTCCTATTAGCTTCAGCAGGGGTAGAAGCTGGGGCAGGGACTGGATGAACAGTCTACCCCCCATTAGCTGGTAATATAGCTCATGCGGGAGCATCCGTTGATTTAACTATCTTCTCTCTCCACCTAGCTGGTATTTCATCAATTTTAGCTTCAATTAATTTTATCACAACTATTATTAATATAAAACCCCCAGCTGTATCACAATACCAAACACCATTATTTGTGTGATCAATTCTCGTGACTACCGTCCTTCTTCTTCTATCCCTCCCTGTCCTTGCAGCCGGAATTACAATATTGTTAACAGATCGAAATCTTAATACAACATTCTTTGACCCAGCAGGAGGAGGAGATCCTATTCTTTATCAATGGGCCTAGGAACCACCTTAACATTCATCGGTTCCCATTGATTATTAGTCTGAATGGGCCTCGAAATCAATACTCTAGCTATTATTCCCTTAATAATTCGCCAACACCACCCCCGAGCAGTAGAAGCCACCACAAAATATTTTATTACACAAGCAACTGCCTCAGCTTTATTATTATTTGCTAGCGTCACAAACGCTTGGACTTCAGGTGAATGAAGTCTAATCGAAATACTTAATCCAACATCTGCCACACTAGCAACAGCTGCATTAGCCTTAAAAATTGGTCTAGCACCCCTTCACTTTTGATTACCAGAAGTTCTCCAAGGATTAGATTTAACCACGGGCCTTATTTTGGCAACTTGACAAAAATTAGCTCCATTTGCTATTCTCCTTCAACTATCCCCACTCTTAAATTCCAACCTCTTACTTTTATTTGGTGTAACATCAACAATTGTGGGCGGATGAGGGGGCTTAAACCAAACACAACTGCGAAAAATCCTAGCCTATTCATCAATCGCTAACCTAGGCTGAATAATTACAATTTTACACTATTCACCTAGTTTAACTCTATTAAACTTAATCCTTTATATATTTATGACCCTTACAACTTTCCTTTTATTTAAGACATTTAACTCAACAAAAATTAATTCCATTTCCTCTTCCACATTAAAGTCCCCTTTAATATCAGTTATCGCCCTAATAACCCTACTATCATTAGGAGGCCTACCTCCCCTATCAGGTTTTATACCGTTTTTAGCTGCTCAGTCTAACACCTATATGACATAGCCCACATATCCCTAATGTATACATAATACATTCATTCATATATCAACCATAATAGACTAATCCCTACCTCTATCATATACTATGCTTAACCCTCATTAATCTATAATCAACTATATCATTACATACTATGTTTAATCCACATTAAGTTACTGCCAGCTATTTCATTTCATTAAATTTTTAACCCTCATTAATATAATATCAAAATTTTCATTTCATTAAATTATTAACTTAACCCTCAATTACTTAATCATAATTTATGTGGGCTGGATAGAAACCCGTATCTCCCTACATAATGGATAAAATTGTTCGGTTTGTGGTACATAACCGGTTTATCCCTATTAATTGATCAAATCTGGCATCTGATTACTGCTCGATATACATACAATCCTTGACTGCATCAAACATGATATTACTCTAGCTCCCTTTAATGACACATAATCCTTGACTGTCTCAAGATTTATTTTCCTCCCAGTTTTTTTTTTTGGGGATGAAGCAAATCGCTATGCCCAAGGAGGGCTGATCTTAGTCATTTAGGTAGATCTGAAATATCCTCGACATTAAACTAATCTCCTCATTACTTTTCATTC
>S015TY
AGCCTCCTAATTCGAGCTGAGTTAGGTCAGCCGGGTTCACTTTTAGGGGATGATCAGATTTATAATGTAATCGTAACTGCCCATGCTTTCGTAATAATCTTCTTTATAGTTATGCCAGTAATAATTGGCGGATTTGGGAATTGACTAGTACCCCTAATGATTGGAGCACCAGATATAGCCTTCCCTCGAATAAATAACATAAGCTTCTGACTCCTTCCACCCTCCTTTCTCCTCCTATTAGCTTCAGCAGGGGTAGAAGCTGGGGCAGGGACTGGATGAACAGTCTACCCCCCATTAGCTGGTAATATAGCTCATGCGGGAGCATCCGTTGATTTAACTATCTTCTCTCTCCACCTAGCTGGTATTTCATCAATTTTAGCTTCAATTAATTTTATCACAACTATTATTAATATAAAACCCCCAGCTGTATCACAATACCAAACACCATTATTTGTGTGATCAATTCTCGTGACTACCGTCCTTCTTCTTCTATCCCTCCCTGTCCTTGCAGCCGGAATTACAATATTGTTAACAGATCGAAATCTTAATACAACATTCTTTGACCCAGCAGGAGGAGGAGATCCTATTCTTTATCAATGGGCCTAGGAACCACCTTAACATTCATCGGTTCCCATTGATTATTAGTCTGAATGGGCCTCGAAATCAATACTCTAGCTATTATTCCCTTAATAATTCGCCAACACCACCCCCGAGCAGTAGAAGCCACCACAAAATATTTTATTACACAAGCAACTGCCTCAGCTTTATTATTATTTGCTAGCGTCACAAACGCTTGGACTTCAGGTGAATGAAGTCTAATCGAAATACTTAATCCAACATCTGCCACACTAGCAACAGCTGCATTAGCCTTAAAAATTGGTCTAGCACCCCTTCACTTTTGATTACCAGAAGTTCTCCAAGGATTAGATTTAACCACGGGCCTTATTTTGGCAACTTGACAAAAATTAGCTCCATTTGCTATTCTCCTTCAACTATCCCCACTCTTAAATTCCAACCTCTTACTTTTATTTGGTGTAACATCAACAATTGTGGGCGGATGAGGGGGCTTAAACCAAACACAACTGCGAAAAATCCTAGCCTATTCATCAATCGCTAACCTAGGCTGAATAATTACAATTTTACACTATTCACCTAGTTTAACTCTATTAAACTTAATCCTTTATATATTTATGACCCTTACAACTTTCCTTTTATTTAAGACATTTAACTCAACAAAAATTAATTCCATTTCCTCTTCCACATTAAAGTCCCCTTTAATATCAGTTATCGCCCTAATAACCCTACTATCATTAGGAGGCCTACCTCCCCTATCAGGTTTTATACCGTTTTTAGCTGCTCAGTCTAACACCTATATGACATAGCCCACATATCCCTAATGTATACATAATACATTCATTCATATATCAACCATAATAGACTAATCCCTACCTCTATCATATACTATGCTTAACCCTCATTAATCTATAATCAACTATATCATTACATACTATGTTTAATCCACATTAACTTACTGCCAGCTATTTCATTTCATTAAATTTTTAACCCTCATTAATATAATATCAAAATTTTCATTTCATTAAATTATTAACTTAACCCTCAATTACTTAATCATAATTTATGTGGGCTGGATAGAAACCCGTATCTCCCTACATAATGGATAAAATTGTTCGGTTTGTGGTACATAACCGGTTTATCCCTATTAATTGATCAAATCTGGCATCTGATTACTGCTCGATATACATACAATCCTTGACTGCATCAAACATGATATTACTCTAGCTCCCTTTAATGACACATAATCCTTGACTGTCTCAAGATTTATTTTCCTCCCAGTTTTTTTTTTTGGGGATGAAGCAAATCGCTATGCCCAAGGAGGGCTGATCTTAGTCATTTAGGTAAATCTGAAATATCCTCGACATTAAACTAATCCCCTCATTACTTTTCATTC
>S016TY
AGCCTCCTAATTCGAGCTGAGTTAGGTCAGCCGGGTTCACTTTTAGGGGATGATCAGATTTATAATGTAATCGTAACTGCCCATGCTTTCGTAATAATCTTCTTTATAGTTATGCCAGTAATAATTGGCGGATTTGGGAATTGACTAGTACCCCTAATGATTGGAGCACCAGATATAGCCTTCCCTCGAATAAATAACATAAGCTTCTGACTCCTTCCACCCTCCTTTCTCCTCCTATTAGCTTCAGCAGGGGTAGAAGCTGGGGCAGGGACTGGATGAACAGTCTACCCCCCATTAGCTGGTAATATAGCTCATGCGGGAGCATCCGTTGATTTAACTATCTTCTCTCTCCACCTAGCTGGTATTTCATCAATTTTAGCTTCAATTAATTTTATCACAACTATTATTAATATAAAACCCCCAGCTGTATCACAATACCAAACACCATTATTTGTGTGATCAATTCTCGTGACTACCGTCCTTCTTCTTCTATCCCTCCCTGTCCTTGCAGCCGGAATTACAATATTGTTAACAGATCGAAATCTTAATACAACATTCTTTGACCCAGCAGGAGGAGGAGATCCTATTCTTTATCAATGGGCCTAGGAACCACCTTAACATTCATCGGTTCCCATTGATTATTAGTCTGAATGGGCCTCGAAATCAATACTCTAGCTATTATTCCCTTAATAATTCGCCAACACCACCCCCGAGCAGTAGAAGCCACCACAAAATATTTTATTACACAAGCAACTGCCTCAGCTTTATTATTATTTGCTAGCGTCACAAACGCTTGGACTTCAGGTGAATGAAGTCTAATCGAAATACTTAATCCAACATCTGCCACACTAGCAACAGCTGCATTAGCCTTAAAAATTGGTCTAGCACCCCTTCACTTTTGATTACCAGAAGTTCTCCAAGGATTAGATTTAACCACGGGCCTTATTTTGGCAACTTGACAAAAATTAGCTCCATTTGCTATTCTCCTTCAACTATCCCCACTCTTAAATTCCAACCTCTTACTTTTATTTGGTGTAACATCAACAATTGTGGGCGGATGAGGGGGCTTAAACCAAACACAACTGCGAAAAATCCTAGCCTATTCATCAATCGCTAACCTAGGCTGAATAATTACAATTTTACACTATTCACCTAGTTTAACTCTATTAAACTTAATCCTTTATATATTTATGACCCTTACAACTTTCCTTTTATTTAAGACATTTAACTCAACAAAAATTAATTCCATTTCCTCTTCCACATTAAAGTCCCCTTTAATATCAGTTATCGCCCTAATAACCCTACTATCATTAGGAGGCCTACCTCCCCTATCAGGTTTTATACCGTTTTTAGCTGCTCAGTCTAACACCTATATGACATAGCCCACATATCCCTAATGTATACATAATACATTCATTCATATATCAACCATAATAGACTAATCCCTACCTCTATCATATACTATGCTTAACCCTCATTAATCTATAATCAACTATATCATTACATACTATGTTTAATCCACATTAAGTTACTGCCAGCTATTTCATTTCATTAAATTTTTAACCCTCATTAATATAATATCAAAATTTTCATTTCATTAAATTATTAACTTAACCCTCAATTACTTAATCATAATTTATGTGGGCTGGATAGAAACCCGTATCTCCCTACATAATGGATAAAATTGTTCGGTTTGTGGTACATAACCGGTTTATCCCTATTAATTGATCAAATCTGGCATCTGATTACTGCTCGATATACATACAATCCTTGACTGCATCAAACATGATATTACTCTAGCTCCCTTTAATGACACATAATCCTTGACTGTCTCAAGATTTATTTTCCTCCCAGTTTTTTTTTTTGGGGATGAAGCAAATCTCTATGCCCAAGGAGGGCTGATCTTAGTCATTTAGGTAGATCTGAAATATCCTCAACATTAAACTAATCTCCTCATTACTTTTCATTC
>S020TY
AGCCTCCTAATTCGAGCTGAGTTAGGTCAGCCGGGTTCACTTTTAGGGGATGATCAGATTTATAATGTAATCGTAACTGCCCATGCTTTCGTAATAATCTTCTTTATAGTTATGCCAGTAATAATTGGCGGATTTGGGAATTGACTAGTACCCCTAATGATTGGAGCACCAGATATAGCCTTCCCTCGAATAAATAACATAAGCTTCTGACTCCTTCCACCCTCCTTTCTCCTCCTATTAGCTTCAGCAGGGGTAGAAGCTGGGGCAGGGACTGGATGAACAGTCTACCCCCCATTAGCTGGTAATATAGCTCATGCGGGAGCATCCGTTGATTTAACTATCTTCTCTCTCCACCTAGCTGGTATTTCATCAATTTTAGCTTCAATTAATTTTATCACAACTATTATTAATATAAAACCCCCAGCTGTATCACAATACCAAACACCATTATTTGTGTGATCAATTCTCGTGACTACCGTCCTTCTTCTTCTATCCCTCCCTGTCCTTGCAGCCGGAATTACAATATTGTTAACAGATCGAAATCTTAATACAACATTCTTTGACCCAGCAGGAGGAGGAGATCCTATTCTTTATCAATGGGCCTAGGAACCACCTTAACATTCATCGGTTCCCATTGATTATTAGTCTGAATGGGCCTCGAAATCAATACTCTAGCTATTATTCCCTTAATAATTCGCCAACACCACCCCCGAGCAGTAGAAGCCACCACAAAATATTTTATTACACAAGCAACTGCCTCAGCTTTATTATTATTTGCTAGCGTCACAAACGCTTGGACTTCAGGTGAATGAAGTCTAATCGAAATACTTAATCCAACATCTGCCACACTAGCAACAGCTGCATTAGCCTTAAAAATTGGTCTAGCACCCCTTCACTTTTGATTACCAGAAGTTCTCCAAGGATTAGATTTAACCACGGGCCTTATTTTGGCAACTTGACAAAAATTAGCTCCATTTGCTATTCTCCTTCAACTATCCCCACTCTTAAATTCCAACCTCTTACTTTTATTTGGTGTAACATCAACAATTGTGGGCGGATGAGGGGGCTTAAACCAAACACAACTGCGAAAAATCCTAGCCTATTCATCAATCGCTAACCTAGGCTGAATAATTACAATTTTACACTATTCACCTAGTTTAACTCTATTAAACTTAATCCTTTATATATTTATGACCCTTACAACTTTCCTTTTATTTAAGACATTTAACTCAACAAAAATTAATTCCATTTCCTCTTCCACATTAAAGTCCCCTTTAATATCAGTTATCGCCCTAATAACCCTACTATCATTAGGAGGCCTACCTCCCCTATCAGGTTTTATACCGTTTTTAGCTGCTCAGTCTAACACCTATATGACATAGCCCACATATCCCTAATGTATACATAATACATTCATTCATATATCAACCATAATAGACTAATCCCTACCTCTATCATATACTATGCTTAACCCTCATTAATCTATAATCAACTATATCATTACATACTATGTTTAATCCACATTAAGTTACTGCCAGCTATTTCATTTCATTAAATTTTTAACCCTCATTAATATAATATCAAAATTTTCATTTCATTAAATTATTAACTTAACCCTCAATTACTTAATCATAATTTATGTGGGCTGGATAGAAACCCGTATCTCCCTACATAATGGATAAAATTGTTCGGTTTGTGGTACATAACCGGTTTATCCCTATTAATTGATCAAATCTGGCATCTGATTACTGCTCGATATACATACAATCCTTGACTGCATCAAACATGATATTACTCTAGCTCCCTTTAATGACACATAATCCTTGACTGTCTCAAGATTTATTTTCCTCCCAGTTTTTTTTTTTGGGGATGAAGCAAATCGCTATGCCCAAGGAGGGCTGATCTTAGTCATTTAGGTAAATCTGAAATATCCTCGACATTAAACTAATCTCCTCATTACTTTTCATTC
>S004AD
AGCCTCCTAATTCGAGCTGAGTTAGGTCAGCCGGGTTCACTTTTAGGGGATGATCAGATTTATAATGTAATCGTAACTGCCCATGCTTTCGTAATAATCTTCTTTATAGTTATGCCAGTAATAATTGGCGGATTTGGGAATTGACTAGTACCCCTAATGATTGGAGCACCAGACATAGCCTTCCCTCGAATAAATAACATAAGCTTCTGACTCCTTCCACCCTCCTTTCTCCTCCTATTAGCTTCAGCAGGGGTAGAAGCTGGGGCAGGGACTGGATGAACAGTCTACCCCCCATTAGCTGGTAATATAGCTCATGCGGGAGCATCCGTTGATTTAACTATCTTCTCTCTCCACCTAGCTGGTATTTCATCAATTTTAGCTTCAATTAATTTTATCACAACTATTATTAATATAAAACCCCCAGCTGTATCACAATACCAAACACCATTATTTGTGTGATCAATTCTCGTGACTACCGTCCTTCTTCTTCTATCCCTCCCTGTCCTTGCAGCCGGAATTACAATATTGTTAACAGATCGAAATCTTAATACAACATTCTTTGACCCAGCAGGAGGAGGAGATCCTATTCTTTATCAATGGGCCTAGGAACCACCTTAACATTCATCGGTTCCCATTGATTATTAGTCTGAATGGGCCTCGAAATCAATACTCTAGCTATTATTCCCTTAATAATTCGCCAACACCACCCCCGAGCAGTAGAAGCCACCACAAAATATTTTATTACACAAGCAACTGCCTCAGCTTTATTATTATTTGCTAGCGTCACAAACGCTTGGACTTCAGGTGAATGAAGTCTAATCGAAATACTTAATCCAACATCTGCCACACTAGCAACAGCTGCATTAGCCTTAAAAATTGGTCTAGCACCCCTTCACTTTTGATTACCAGAAGTTCTCCAAGGATTAGATTTAACCACGGGCCTTATTTTGGCAACTTGACAAAAATTAGCTCCATTTGCTATTCTCCTTCAACTATCCCCACTCTTAAATTCCAACCTCTTACTTTTATTTGGTGTAACATCAACAATTGTGGGCGGATGAGGGGGCTTAAACCAAACACAACTGCGAAAAATCCTAGCCTATTCATCAATCGCTAACCTAGGCTGAATAATTACAATTTTACACTATTCACCTAGTTTAACTCTATTAAACTTAATCCTTTATATATTTATGACCCTTACAACTTTCCTTTTATTTAAGACATTTAACTCAACAAAAATTAATTCCATTTCCTCTTCCACATTAAAGTCCCCTTTAATATCAGTTATCGCCCTAATAACCCTACTATCATTAGGAGGCCTACCTCCCCTATCAGGTTTTATACCGTTTTTAGCTGCTCAGTCTAACACCTATATGACATGGCCCACATATCCCTAATGTATACATAATACATTCATTCATATATCAACCATAATAGACTAATCCCTACCTCTATCATATACTATGCTTAACCCTCATTAATCTATAATCAACTATATCATTACATACTATGTTTAATCCACATTAACTTACTGTCAGCTATTTCATTTCATTAAATTTTTAACCCTCATTAATATAATATCAAAATTTTCATTTCATTAAATTATTAACTTAACCCTCAATTACTTAATCATAATTTATGCGGGCTGGATAGAAACCCGTATCTCCCTACATAATGGATAAAATTGTTCGGTTTGTGGTACATAACCGGTTTATCCCTATTAATTGATCAAATCTGGCATCTGATTACTGCTCGATATACATACAATCCTTGACTGCATCAAACATGATATTACTCTAGCTCCCTTTAATGACACATAATCCTTGACTGTCTCAAGATTTATTTTCCTCCCAGTTTTTTTTTTTGGGGATGAAGCAAATCGCTATGCCCAAGGAGGGCTGATCTTAGTCATTTAGGTAAATCTGAAATATCCTCGACATTAAACTAATCCCCTCATTACTTTTCATTC
>S006AD
AGCCTCCTAATTCGAGCTGAATTAGGTCAGCCGGGTTCACTTTTAGGGGATGATCAGATTTATAATGTAATCGTAACTGCCCATGCTTTCGTAATAATCTTCTTTATAGTTATGCCAGTAATAATTGGCGGATTTGGGAATTGACTAGTACCCCTAATGATTGGAGCACCAGATATAGCCTTCCCTCGAATAAATAACATAAGCTTCTGACTCCTTCCACCCTCCTTTCTCCTCCTATTAGCTTCAGCAGGGGTAGAAGCTGGAGCAGGGACTGGATGAACAGTCTACCCCCCATTAGCTGGTAATATAGCTCATGCGGGAGCATCCGTTGATTTAACTATCTTCTCTCTCCACCTAGCTGGTATTTCATCAATTTTAGCTTCAATTAATTTTATCACAACTATTATTAATATAAAACCCCCAGCTGTATCACAATACCAAACACCATTATTTGTGTGATCAATTCTCGTGACTACCGTCCTTCTTCTTCTATCCCTCCCTGTCCTTGCAGCCGGAATTACAATATTGTTAACAGATCGAAATCTTAATACAACATTCTTTGACCCAGCAGGAGGAGGAGATCCTATTCTTTATCAATGGGCCTAGGAACCACCTTAACATTCATCGGTTCCCATTGATTATTAGTCTGAATGGGCCTCGAAATCAATACTCTAGCTATTATTCCCTTAATAATTCGCCAACACCACCCCCGAGCAGTAGAAGCCACCACAAAATATTTTATTACACAAGCAACTGCCTCAGCTTTATTATTATTTGCTAGCGTCACAAACGCTTGGACTTCAGGTGAATGAAGTCTAATCGAAATACTTAATCCAACATCTGCCACACTAGCAACAGCTGCATTAGCCTTAAAAATTGGTCTAGCACCCCTTCACTTTTGATTACCAGAAGTTCTCCAAGGATTAGATTTAACCACGGGCCTTATTTTGGCAACTTGACAAAAATTAGCTCCATTTGCTATTCTCCTTCAACTATCCCCACTCTTAAATTCCAACCTCTTACTTTTATTTGGTGTAACATCAACAATTGTGGGCGGATGAGGGGGCTTAAACCAAACACAACTGCGAAAAATCCTAGCCTATTCATCAATCGCTAACCTAGGCTGAATAATTACAATTTTACACTATTCACCTAGTTTAACTCTATTAAACTTAATCCTTTATATATTTATGACCCTTACAACTTTCCTTTTATTTAAGACATTTAACTCAACAAAAATTAATTCCATTTCCTCTTCCACATTAAAGTCCCCTTTAATATCAGTTATCGCCCTAATAACCCTACTATCATTAGGGGGCCTACCTCCCCTATCAGGTTTTATACCGTTTTTAGCTGCTCAGTCTAACACCTATATGACATAGCCCACATATCCCTAATGTATACATAATACATTCATTCATATATCAACCATAATAGACTAATCCCTACCTCTATCATATACTATGCTTAACCCTCATTAATCTATAATCAACTATATCATTACATACTATGTTTAATCCACATTAACTTACTGCCAGCTATTTCATTTCATTAAATTTTTAACCCTCATTAATATAATATCAAAATTTTCATTTCATTAAATTATTAACTTAACCCTCAATTACTTAATCATAATTTATGCGGGCTGGATAGAAACCCGTATCTCCCTACATAATGGATAAAATTGTTCGGTTTGTGGTACATAACCGGTTTATCCCTATTAATTGATCAAATCTGGCATCTGATTACTGCTCGATATACATACAATCCTTGACTGCATCAAACATGATATTACTCTAGCTCCCTTTAATGACACATAATCCTTGACTGTCTCAAGATTTATTTTCCTCCCAGTTTTTTTTTTTGGGGATGAAGCAAATCGCTATGCCCAAGAAGGGCTGATCTTAGTCATTTAGGAAAATCTGAAATATCCTCAACATTAAACTAATCCCCTCATTACTTTTCATTC
>S009AD
AGCCTCCTAATTCGAGCTGAGTTAGGTCAGCCGGGTTCACTTTTAGGAGATGATCAGATTTATAATGTAATCGTAACTGCCCATGCTTTCGTAATAATCTTCTTTATAGTTATGCCAGTAATAATTGGCGGGTTTGGGAATTGACTAGTACCCCTAATGATTGGAGCACCAGATATAGCCTTCCCTCGAATAAATAACATAAGCTTCTGACTCCTTCCACCCTCCTTTCTCCTCCTATTAGCTTCAGCAGGGGTAGAAGCTGGGGCAGGGACTGGATGAACAGTCTACCCCCCATTAGCTGGTAATATAGCCCATGCGGGAGCATCCGTTGATTTAACTATCTTCTCTCTCCACCTAGCTGGTATTTCATCAATTTTAGCTTCAATTAATTTTATCACAACTATTATTAATATAAAACCCCCAGCTGTATCACAATACCAAACACCATTATTTGTGTGATCAATTCTCGTGACTACCGTCCTTCTTCTTCTATCCCTCCCTGTCCTTGCAGCCGGAATTACAATATTGTTAACAGATCGAAATCTTAATACAACATTCTTTGACCCAGCAGGAGGAGGAGATCCTATTCTTTATCAATGGGCCTAGGAACCACCTTAACATTCATCGGTTCCCATTGATTATTAGTCTGAATGGGCCTCGAAATCAATACTCTAGCTATTATTCCCTTAATAATTCGCCAACACCACCCCCGAGCAGTAGAAGCCACCACAAAATATTTTATTACACAAGCAACTGCCTCAGCTTTATTATTATTTGCTAGCGTCACAAACGCTTGGACTTCAGGTGAATGAAGTCTAATCGAAATACTTAATCCAACATCTGCCACACTAGCAACAGCTGCATTAGCCTTAAAAATTGGTCTAGCACCCCTTCACTTTTGATTACCAGAAGTTCTCCAAGGATTAGATTTAACCACGGGCCTTATTTTGGCAACTTGACAAAAATTAGCTCCATTTGCTATTCTCCTTCAACTATCCCCACTCTTAAATTCCAACCTCTTACTTTTATTTGGTGTAACATCAACAATTGTGGGCGGATGAGGGGGCTTAAACCAAACACAACTGCGAAAAATCCTAGCCTATTCATCAATCGCTAACCTAGGCTGAATAATTACAATTTTACACTATTCACCTAGTTTAACTCTATTAAACTTAATCCTTTATATATTTATGACCCTTACAACTTTCCTTTTATTTAAGACATTTAACTCAACAAAAATTAATTCCATTTCCTCTTCCACATTAAAGTCCCCTTTAATATCAGTTATCGCCCTAATAACCCTACTATCATTAGGAGGCCTACCTCCCCTATCAGGTTTTATACCGTTTTTAGCTGCTCAGTCTAACACCTATATGACATAGCCCACATATCCCTAATGTATACATAATACATTCATTCATATATCAACCATAATAGACTAATCCCTACCTCTATCATATACTATGCTTAACCCTCATTAATCTATAATCAACTATATCATTACATACTATGTTTAATCCACATTAACTTACTGCCAGCTATTTCATTTCATTAAATTTTTAACCCTCATTAATATAATATCAAAATTTTCATTTCATTAAATTATTAACTTAACCCTCAATTACTTAATCATAATTTATGTGGGCTGGATAGAAACCCGTATCTCCCTACATAATGGATAAAATTGTTCGGTTTGTGGTACATAACCGGTTTATCCCTATTAATTGATCAAATCTGGCATCTGATTACTGCTCGATATACATACAATCCTTGACTGCATCAAACATGATATTACTCTAGCTCCCTTTAATGACACATAATCCTTGACTGTCTCAAGATTTATTTTCCTCCCAGTTTTTTTTTTTGGGGATGAAGCAAATCGCTATGCCCAAGGAGGGCTGATCTTAGTCATTTAGGTAGATCTGAAATATCCTCGACATTAAACTAATCTCCTCATTACTTTTCATTC
>S010AD
AGCCTCCTAATTCGAGCTGAGTTAGGTCAGCCGGGTTCACTTTTAGGGGATGATCAGATTTATAATGTAATCGTAACTGCCCATGCTTTCGTAATAATCTTCTTTATAGTTATGCCAGTAATAATTGGCGGATTTGGGAATTGACTAGTACCCCTAATGATTGGAGCACCAGATATAGCCTTCCCTCGAATAAATAACATAAGCTTCTGACTCCTTCCACCCTCCTTTCTCCTCCTATTAGCTTCAGCAGGGGTAGAAGCTGGGGCAGGGACTGGATGAACAGTCTACCCCCCATTAGCTGGTAATATAGCTCATGCGGGAGCATCCGTTGATTTAACTATCTTCTCTCTCCACCTAGCTGGTATTTCATCAATTTTAGCTTCAATTAATTTTATCACAACTATTATTAATATAAAACCCCCAGCTGTATCACAATACCAAACACCATTATTTGTGTGATCAATTCTCGTGACTACCGTCCTTCTTCTTCTATCCCTCCCTGTCCTTGCAGCCGGAATTACAATATTGTTAACAGATCGAAATCTTAATACAACATTCTTTGACCCAGCAGGAGGAGGAGATCCTATTCTTTATCAATGGGCCTAGGAACCACCTTAACATTCATCGGTTCCCATTGATTATTAGTCTGAATGGGCCTCGAAATCAATACTCTAGCTATTATTCCCTTAATAATTCGCCAACACCACCCCCGAGCAGTAGAAGCCACCACAAAATATTTTATTACACAAGCAACTGCCTCAGCTTTATTATTATTTGCTAGCGTCACAAACGCTTGGACTTCAGGTGAATGAAGTCTAATCGAAATACTTAATCCAACATCTGCCACACTAGCAACAGCTGCATTAGCCTTAAAAATTGGTCTAGCACCCCTTCACTTTTGATTACCAGAAGTTCTCCAAGGATTAGATTTAACCACGGGCCTTATTTTGGCAACTTGACAAAAATTAGCTCCATTTGCTATTCTCCTTCAACTATCCCCACTCTTAAATTCCAACCTCTTACTTTTATTTGGTGTAACATCAACAATTGTGGGCGGATGAGGGGGCTTAAACCAAACACAACTGCGAAAAATCCTAGCCTATTCATCAATCGCTAACCTAGGCTGAATAATTACAATTTTACACTATTCACCTAGTTTAACTCTATTAAACTTAATCCTTTATATATTTATGACCCTTACAACTTTCCTTTTATTTAAGACATTTAACTCAACAAAAATTAATTCCATTTCCTCTTCCACATTAAAGTCCCCTTTAATATCAGTTATCGCCCTAATAACCCTACTATCATTAGGAGGCCTACCTCCCCTATCAGGTTTTATACCGTTTTTAGCTGCTCAGTCTAACACCTATATGACATAGCCCACATATCCCTAATGTATACATAATACATTCATTCATATATCAACCATAATAGACTAATCCCTACCTCTATCATATACTATGCTTAACCCTCATTAATCTATAATCAACTATATCATTACATACTATGTTTAATCCACATTAAGTTACTGCCAGCTATTTCATTTCATTAAATTTTTAACCCTCATTAATATAATATCAAAATTTTCATTTCATTAAATTATTAACTTAACCCTCAATTACTTAATCATAATTTATGTGGGCTGGATAGAAACCCGTATCTCCCTACATAATGGATAAAATTGTTCGGTTTGTGGTACATAACCGGTTTATCCCTATTAATTGATCAAATCTGGCATCTGATTACTGCTCGATATACATACAATCCTTGACTGCATCAAACATGATATTACTCTAGCTCCCTTTAATGACACATAATCCTTGACTGTCTCAAGATTTATTTTCCTCCCAGTTTTTTTTTTTGGGGATGAAGCAAATCGCTATGCCCAAGGAGGGCTGATCTTAGTCATTTAGGTAAATCTGAAATATCCTCGACATTAAACTAATCCCCTCATTACTTTTCATTC
>S012AD
AGCCTCCTAATTCGAGCTGAGTTAGGTCAGCCGGGTTCACTTTTAGGGGATGATCAGATTTATAATGTAATCGTAACTGCCCATGCTTTCGTAATAATCTTCTTTATAGTTATGCCAGTAATAATTGGCGGATTTGGGAATTGACTAGTACCCCTAATGATTGGAGCACCAGACATAGCCTTCCCTCGAATAAATAACATAAGCTTCTGACTCCTTCCACCCTCCTTTCTCCTCCTATTAGCTTCAGCAGGGGTAGAAGCTGGGGCAGGGACTGGATGAACAGTCTACCCCCCATTAGCTGGTAATATAGCTCATGCGGGAGCATCCGTTGATTTAACTATCTTCTCTCTCCACCTAGCTGGTATTTCATCAATTTTAGCTTCAATTAATTTTATCACAACTATTATTAATATAAAACCCCCAGCTGTATCACAATACCAAACACCATTATTTGTGTGATCAATTCTCGTGACTACCGTCCTTCTTCTTCTATCCCTCCCTGTCCTTGCAGCCGGAATTACAATATTGTTAACAGATCGAAATCTTAATACAACATTCTTTGACCCAGCAGGAGGAGGAGATCCTATTCTTTATCAATGGGCCTAGGAACCACCTTAACATTCATCGGTTCCCATTGATTATTAGTCTGAATGGGCCTCGAAATCAATACTCTAGCTATTATTCCCTTAATAATTCGCCAACACCACCCCCGAGCAGTAGAAGCCACCACAAAATATTTTATTACACAAGCAACTGCCTCAGCTTTATTATTATTTGCTAGCGTCACAAACGCTTGGACTTCAGGTGAATGAAGTCTAATCGAAATACTTAATCCAACATCTGCCACACTAGCAACAGCTGCATTAGCCTTAAAAATTGGTCTAGCACCCCTTCACTTTTGATTACCAGAAGTTCTCCAAGGATTAGATTTAACCACGGGCCTTATTTTGGCAACTTGACAAAAATTAGCTCCATTTGCTATTCTCCTTCAACTATCCCCACTCTTAAATTCCAACCTCTTACTTTTATTTGGTGTAACATCAACAATTGTGGGCGGATGAGGGGGCTTAAACCAAACACAACTGCGAAAAATCCTAGCCTATTCATCAATCGCTAACCTAGGCTGAATAATTACAATTTTACACTATTCACCTAGTTTAACTCTATTAAACTTAATCCTTTATATATTTATGACCCTTACAACTTTCCTTTTATTTAAGACATTTAACTCAACAAAAATTAATTCCATTTCCTCTTCCACATTAAAGTCCCCTTTAATATCAGTTATCGCCCTAATAACCCTACTATCATTAGGAGGCCTACCTCCCCTATCAGGTTTTATACCGTTTTTAGCTGCTCAGTCTAACACCTATATGACATAGCCCACATATCCCTAATGTATACATAATACATTCATTCATATATCAACCATAATAGACTAATCCCTACCTCTATCATATACTATGCTTAACCCTCATTAATCTATAATCAACTATATCATTACATACTATGTTTAATCCACATTAAGTTACTGCCAGCTATTTCATTTCATTAAATTTTTAACCCTCATTAATATAATATCAAAATTTTCATTTCATTAAATTATTAACTTAACCCTCAATTACTTAATCATAATTTATGGGGGCTGGATAGAAACCCGTATCTCCCTACATAATGGATAAAATTGTTCGGTTTGTGGTACATAACCGGTTTATCCCTATTAATTGATCAAATCTGGCATCTGATTACTGCTCGATATACATACAATCCTTGACTGCATCAAACATGATATTACTCTAGCTCCCTTTAATGACACATAATCCTTGACTGTCTCAAGATTTATTTTCCTCCCAGTTTTTTTTTTTGGGGATGAAGCAAATCCCTATGCCCAAGGAGGGCTGATCTTAGTCATTTGGGTAGATCTGAAATATCCTCGACATTAAACTAATCTCCTCATTACTTTTCATTC
>S013AD
AGCCTCCTAATTCGAGCTGAGTTAGGTCAGCCGGGTTCACTTTTAGGGGATGATCAGATTTATAATGTAATCGTAACTGCCCATGCTTTCGTAATAATCTTCTTTATAGTTATGCCAGTAATAATTGGCGGATTTGGGAATTGACTAGTACCCCTAATGATTGGAGCACCAGATATAGCCTTCCCTCGAATAAATAACATAAGCTTCTGACTCCTTCCACCCTCCTTTCTCCTCCTATTAGCTTCAGCAGGGGTAGAAGCTGGGGCAGGGACTGGATGAACAGTCTACCCCCCATTAGCTGGTAATATAGCTCATGCGGGAGCATCCGTTGATTTAACTATCTTCTCTCTCCACCTAGCTGGTATTTCATCAATTTTAGCTTCAATTAATTTTATCACAACTATTATTAATATAAAACCCCCAGCTGTATCACAATACCAAACACCATTATTTGTGTGATCAATTCTCGTGACTACCGTCCTTCTTCTTCTATCCCTCCCTGTCCTTGCAGCCGGAATTACAATATTGTTAACAGATCGAAATCTTAATACAACATTCTTTGACCCAGCAGGAGGAGGAGATCCTATTCTTTATCAATGGGCCTAGGAACCACCTTAACATTCATCGGTTCCCATTGATTATTAGTCTGAATGGGCCTCGAAATCAATACTCTAGCTATTATTCCCTTAATAATTCGCCAACACCACCCCCGAGCAGTAGAAGCCACCACAAAATATTTTATTACACAAGCAACTGCCTCAGCTTTATTATTATTTGCTAGCGTCACAAACGCTTGGACTTCAGGTGAATGAAGTCTAATCGAAATACTTAATCCAACATCTGCCACACTAGCAACAGCTGCATTAGCCTTAAAAATTGGTCTAGCACCCCTTCACTTTTGATTACCAGAAGTTCTCCAAGGATTAGATTTAACCACGGGCCTTATTTTGGCAACTTGACAAAAATTAGCTCCATTTGCTATTCTCCTTCAACTATCCCCACTCTTAAATTCCAACCTCTTACTTTTATTTGGTGTAACATCAACAATTGTGGGCGGATGAGGGGGCTTAAACCAAACACAACTGCGAAAAATCCTAGCCTATTCATCAATCGCTAACCTAGGCTGAATAATTACAATTTTACACTATTCACCTAGTTTAACTCTATTAAACTTAATCCTTTATATATTTATGACCCTTACAACTTTCCTTTTATTTAAGACATTTAACTCAACAAAAATTAATTCCATTTCCTCTTCCACATTAAAGTCCCCTTTAATATCAGTTATCGCCCTAATAACCCTACTATCATTAGGAGGCCTACCTCCCCTATCAGGTTTTATACCGTTTTTAGCTGCTCAGTCTAACACCTATATGACATAGCCCACATATCCCTAATGTATACATAATACATTCATTCATATATCAACCATAATAGACTAATCCCTACCTCTATCATATACTATGCTTAACCCTCATTAATCTATAATCAACTATATCATTACATACTATGTTTAATCCACATTAAGTTACTGCCAGCTATTTCATTTCATTAAATTTTTAACCCTCATTAATATAATATCAAAATTTTCATTTCATTAAATTATTAACTTAACCCTCAATTACTTAATCATAATTTATGTGGGCTGGATAGAAACCCGTATCTCCCTACATAATGGATAAAATTGTTCGGTTTGTGGTACATAACCGGTTTATCCCTATTAATTGATCAAATCTGGCATCTGATTACTGCTCGATATACATACAATCCTTGACTGCATCAAACATGATATTACTCTAGCTCCCTTTAATGACACATAATCCTTGACTGTCTCAAGATTTATTTTCCTCCCAGTTTTTTTTTTTGGGGATGAAGCAAATCGCTATGCCCAAGGAGGGCTGATCTTAGTCATTTAGGTAGATCTGAAATATCCTCGACATTAAACTAATCTCCTCATTACTTTTCATTC
>S014AD
AGCCTCCTAATTCGAGCTGAGTTAGGTCAGCCGGGTTCACTTTTAGGGGATGATCAGATTTATAATGTAATCGTAACTGCCCATGCTTTCGTAATAATCTTCTTTATAGTTATGCCAGTAATAATTGGCGGATTTGGGAATTGACTAGTACCCCTAATGATTGGAGCACCAGATATAGCCTTCCCTCGAATAAATAACATAAGCTTCTGACTCCTTCCACCCTCCTTTCTCCTCCTATTAGCTTCAGCAGGGGTAGAAGCTGGGGCAGGGACTGGATGAACAGTCTACCCCCCATTAGCTGGTAATATAGCTCATGCGGGAGCATCCGTTGATTTAACTATCTTCTCTCTCCACCTAGCTGGTATTTCATCAATTTTAGCTTCAATTAATTTTATCACAACTATTATTAATATAAAACCCCCAGCTGTATCACAATACCAAACACCATTATTTGTGTGATCAATTCTCGTGACTACCGTCCTTCTTCTTCTATCCCTCCCTGTCCTTGCAGCCGGAATTACAATATTGTTAACAGATCGAAATCTTAATACAACATTCTTTGACCCAGCAGGAGGAGGAGATCCTATTCTTTATCAATGGGCCTAGGAACCACCTTAACATTCATCGGTTCCCATTGATTATTAGTCTGAATGGGCCTCGAAATCAATACTCTAGCTATTATTCCCTTAATAATTCGCCAACACCACCCCCGAGCAGTAGAAGCCACCACAAAATATTTTATTACACAAGCAACTGCCTCAGCTTTATTATTATTTGCTAGCGTCACAAACGCTTGGACTTCAGGTGAATGAAGTCTAATCGAAATACTTAATCCAACATCTGCCACACTAGCAACAGCTGCATTAGCCTTAAAAATTGGTCTAGCACCCCTTCACTTTTGATTACCAGAAGTTCTCCAAGGATTAGATTTAACCACGGGCCTTATTTTGGCAACTTGACAAAAATTAGCTCCATTTGCTATTCTCCTTCAACTATCCCCACTCTTAAATTCCAACCTCTTACTTTTATTTGGTGTAACATCAACAATTGTGGGCGGATGAGGGGGCTTAAACCAAACACAACTGCGAAAAATCCTAGCCTATTCATCAATCGCTAACCTAGGCTGAATAATTACAATTTTACACTATTCACCTAGTTTAACTCTATTAAACTTAATCCTTTATATATTTATGACCCTTACAACTTTCCTTTTATTTAAGACATTTAACTCAACAAAAATTAATTCCATTTCCTCTTCCACATTAAAGTCCCCTTTAATATCAGTTATCGCCCTAATAACCCTACTATCATTAGGAGGCCTACCTCCCCTATCAGGTTTTATACCGTTTTTAGCTGCTCAGTCTAACACCTATATGACATAGCCCACATATCCCTAATGTATACATAATACATTCATTCATATATCAACCATAATAGACTAATCCCTACCTCTATCATATACTATGCTTAACCCTCATTAATCTATAATCAACTATATCATTACATACTATGTTTAATCCACATTAAGTTACTGCCAGCTATTTCATTTCATTAAATTTTTAACCCTCATTAATATAATATCAAAATTTTCATTTCATTAAATTATTAACTTAACCCTCAATTACTTAATCATAATTTATGGGGGCTGGATAGAAACCCGTATCTCCCTACATAATGGATAAAATTGTTCGGTTTGTGGTACATAACCGGTTTATCCCTATTAATTGATCAAATCTGGCATCTGATTACTGCTCGATATACATACAATCCTTGACTGCATCAAACATGATATTACTCTAGCTCCCTTTAATGACACATAATCCTTGACTGTCTCAAGATTTATTTTCCTCCCAGTTTTTTTTTTTGGGGATGAAGCAAATCCCTATGCCCAAGGAGGGCTGATCTTAGTCATTTGGGTAGATCTGAAATATCCTCGACATTAAACTAATCTCCTCATTACTTTTCATTC
>S015AD
AGCCTCCTAATTCGAGCTGAGTTAGGTCAGCCGGGTTCACTTTTAGGGGATGATCAGATTTATAATGTAATCGTAACTGCCCATGCTTTCGTAATAATCTTCTTTATAGTTATGCCAGTAATAATTGGCGGATTTGGGAATTGACTAGTACCCCTAATGATTGGAGCACCAGATATAGCCTTCCCTCGAATAAATAACATAAGCTTCTGACTCCTTCCACCCTCCTTTCTCCTCCTATTAGCTTCAGCAGGGGTAGAAGCTGGGGCAGGGACTGGATGAACAGTCTACCCCCCATTAGCTGGTAATATAGCTCATGCGGGAGCATCCGTTGATTTAACTATCTTCTCTCTCCACCTAGCTGGTATTTCATCAATTTTAGCTTCAATTAATTTTATCACAACTATTATTAATATAAAACCCCCAGCTGTATCACAATACCAAACACCATTATTTGTGTGATCAATTCTCGTGACTACCGTCCTTCTTCTTCTATCCCTCCCTGTCCTTGCAGCCGGAATTACAATATTGTTAACAGATCGAAATCTTAATACAACATTCTTTGACCCAGCAGGAGGAGGAGATCCTATTCTTTATCAATGGGCCTAGGAACCACCTTAACATTCATCGGTTCCCATTGATTATTAGTCTGAATGGGCCTCGAAATCAATACTCTAGCTATTATTCCCTTAATAATTCGCCAACACCACCCCCGAGCAGTAGAAGCCACCACAAAATATTTTATTACACAAGCAACTGCCTCAGCTTTATTATTATTTGCTAGCGTCACAAACGCTTGGACTTCAGGTGAATGAAGTCTAATCGAAATACTTAATCCAACATCTGCCACACTAGCAACAGCTGCATTAGCCTTAAAAATTGGTCTAGCACCCCTTCACTTTTGATTACCAGAAGTTCTCCAAGGATTAGATTTAACCACGGGCCTTATTTTGGCAACTTGACAAAAATTAGCTCCATTTGCTATTCTCCTTCAACTATCCCCACTCTTAAATTCCAACCTCTTACTTTTATTTGGTGTAACATCAACAATTGTGGGCGGATGAGGGGGCTTAAACCAAACACAACTGCGAAAAATCCTAGCCTATTCATCAATCGCTAACCTAGGCTGAATAATTACAATTTTACACTATTCACCTAGTTTAACTCTATTAAACTTAATCCTTTATATATTTATGACCCTTACAACTTTCCTTTTATTTAAGACATTTAACTCAACAAAAATTAATTCCATTTCCTCTTCCACATTAAAGTCCCCTTTAATATCAGTTATCGCCCTAATAACCCTACTATCATTAGGAGGCCTACCTCCCCTATCAGGTTTTATACCGTTTTTAGCTGCTCAGTCTAACACCTATATGACATAGCCCACATATCCCTAATGTATACATAATACATTCATTCATATATCAACCATAATAGACTAATCCCTACCTCTATCATATACTATGCTTAACCCTCATTAATCTATAATCAACTATATCATTACATACTATGTTTAATCCACATTAACTTACTGCCAGCTATTTCATTTCATTAAATTTTTAACCCTCATTAATATAATATCAAAATTTTCATTTCATTAAATTATTAACTTAACCCTCAATTACTTAATCATAATTTATGCGGGCTGGATAGAAACCCGTATCTCCCTACATAATGGATAAAATTGTTCGGTTTGTGGTACATAACCGGTTTATCCCTATTAATTGATCAAATCTGGCATCTGATTACTGCTCGATATACATACAATCCTTGACTGCATCAAACATGATATTACTCTAGCTCCCTTTAATGACACATAATCCTTGACTGTCTCAAGATTTATTTTCCTCCCAGTTTTTTTTTTTGGGGATGAAGCAAATCGCTATGCCCAAGGAGGGCTGATCTTAGTCATTTAGGTAGATCTGAAATATCCTCGACATTAAACTAATCTCCTCATTACTTTTCATTC
>S016AD
AGCCTCCTAATTCGAGCTGAATTAGGTCAGCCGGGTTCACTTTTAGGGGATGATCAGATTTATAATGTAATCGTAACTGCCCATGCTTTCGTAATAATCTTCTTTATAGTTATGCCAGTAATAATTGGCGGATTTGGGAATTGACTAGTACCCCTAATGATTGGAGCACCAGATATAGCCTTCCCTCGAATAAATAACATAAGCTTCTGACTCCTTCCACCCTCCTTTCTCCTCCTATTAGCTTCAGCAGGGGTAGAAGCTGGAGCAGGGACTGGATGAACAGTCTACCCCCCATTAGCTGGTAATATAGCTCATGCGGGAGCATCCGTTGATTTAACTATCTTCTCTCTCCACCTAGCTGGTATTTCATCAATTTTAGCTTCAATTAATTTTATCACAACTATTATTAATATAAAACCCCCAGCTGTATCACAATACCAAACACCATTATTTGTGTGATCAATTCTCGTGACTACCGTCCTTCTTCTTCTATCCCTCCCTGTCCTTGCAGCCGGAATTACAATATTGTTAACAGATCGAAATCTTAATACAACATTCTTTGACCCAGCAGGAGGAGGAGATCCTATTCTTTATCAATGGGCCTAGGAACCACCTTAACATTCATCGGTTCCCATTGATTATTAGTCTGAATGGGCCTCGAAATCAATACTCTAGCTATTATTCCCTTAATAATTCGCCAACACCACCCCCGAGCAGTAGAAGCCACCACAAAATATTTTATTACACAAGCAACTGCCTCAGCTTTATTATTATTTGCTAGCGTCACAAACGCTTGGACTTCAGGTGAATGAAGTCTAATCGAAATACTTAATCCAACATCTGCCACACTAGCAACAGCTGCATTAGCCTTAAAAATTGGTCTAGCACCCCTTCACTTTTGATTACCAGAAGTTCTCCAAGGATTAGATTTAACCACGGGCCTTATTTTGGCAACTTGACAAAAATTAGCTCCATTTGCTATTCTCCTTCAACTATCCCCACTCTTAAATTCCAACCTCTTACTTTTATTTGGTGTAACATCAACAATTGTGGGCGGATGAGGGGGCTTAAACCAAACACAACTGCGAAAAATCCTAGCCTATTCATCAATCGCTAACCTAGGCTGAATAATTACAATTTTACACTATTCACCTAGTTTAACTCTATTAAACTTAATCCTTTATATATTTATGACCCTTACAACTTTCCTTTTATTTAAGACATTTAACTCAACAAAAATTAATTCCATTTCCTCTTCCACATTAAAGTCCCCTTTAATATCAGTTATCGCCCTAATAACCCTACTATCATTAGGAGGCCTACCTCCCCTATCAGGTTTTATACCGTTTTTAGCTGCTCAGTCTAACACCTATATGACATAGCCCACATATCCCTAATGTATACATAATACATTCATTCATATATCAACCATAATAGACTAATCCCTACCTCTATCATATACTATGCTTAACCCTCATTAATCTATAATCAACTATATCATTACATACTATGTTTAATCCACATTAAGTTACTGCCAGCTATTTCATTTCATTAAATTTTTAACCCTCATTAATATAATATCAAAATTTTCATTTCATTAAATTATTAACTTAACCCTCAATTACTTAATCATAATTTATGTGGGCTGGATAGAAACCCGTATCTCCCTACATAATGGATAAAATTGTTCGGTTTGTGGTACATAACCGGTTTATCCCTATTAATTGATCAAATCTGGCATCTGATTACTGCTCGATATACATACAATCCTTGACTGCATCAAACATGATATTACTCTAGCTCCCTTTAATGACACATAATCCTTGACTGTCTCAAGATTTATTTTCCTCCCAGTTTTTTTTTTTGGGGATGAAGCAAATCGCTATGCCCAAGGAGGGCTGATCTTAGTCATTTAGGTAAATCTGAAATATCCTCAACATTAAACTAATCTCCTCATTACTTTTCATTC
>S019AD
AGCCTCCTAATTCGAGCTGAGTTAGGTCAGCCGGGTTCACTTTTAGGGGATGATCAGATTTATAATGTAATCGTAACTGCCCATGCTTTCGTAATAATCTTCTTTATAGTTATGCCAGTAATAATTGGCGGATTTGGGAATTGACTAGTACCCCTAATGATTGGAGCACCAGACATAGCCTTCCCTCGAATAAATAACATAAGCTTCTGACTCCTTCCACCCTCCTTTCTCCTCCTATTAGCTTCAGCAGGGGTAGAAGCTGGGGCAGGGACTGGATGAACAGTCTACCCCCCATTAGCTGGTAATATAGCTCATGCGGGAGCATCCGTTGATTTAACTATCTTCTCTCTCCACCTAGCTGGTATTTCATCAATTTTAGCTTCAATTAATTTTATCACAACTATTATTAATATAAAACCCCCAGCTGTATCACAATACCAAACACCATTATTTGTGTGATCAATTCTCGTGACTACCGTCCTTCTTCTTCTATCCCTCCCTGTCCTTGCAGCCGGAATTACAATATTGTTAACAGATCGAAATCTTAATACAACATTCTTTGACCCAGCAGGAGGAGGAGATCCTATTCTTTATCAATGGGCCTAGGAACCACCTTAACATTCATCGGTTCCCATTGATTATTAGTCTGAATGGGCCTCGAAATCAATACTCTAGCTATTATTCCCTTAATAATTCGCCAACACCACCCCCGAGCAGTAGAAGCCACCACAAAATATTTTATTACACAAGCAACTGCCTCAGCTTTATTATTATTTGCTAGCGTCACAAACGCTTGGACTTCAGGTGAATGAAGTCTAATCGAAATACTTAATCCAACATCTGCCACACTAGCAACAGCTGCATTAGCCTTAAAAATTGGTCTAGCACCCCTTCACTTTTGATTACCAGAAGTTCTCCAAGGATTAGATTTAACCACGGGCCTTATTTTGGCAACTTGACAAAAATTAGCTCCATTTGCTATTCTCCTTCAACTATCCCCACTCTTAAATTCCAACCTCTTACTTTTATTTGGTGTAACATCAACAATTGTGGGCGGATGAGGGGGCTTAAACCAAACACAACTGCGAAAAATCCTAGCCTATTCATCAATCGCTAACCTAGGCTGAATAATTACAATTTTACACTATTCACCTAGTTTAACTCTATTAAACTTAATCCTTTATATATTTATGACCCTTACAACTTTCCTTTTATTTAAGACATTTAACTCAACAAAAATTAATTCCATTTCCTCTTCCACATTAAAGTCCCCTTTAATATCAGTTATCGCCCTAATAACCCTACTATCATTAGGAGGCCTACCTCCCCTATCAGGTTTTATACCGTTTTTAGCTGCTCAGTCTAACACCTATATGACATAGCCCACATATCCCTAATGTATACATAATACATTCATTCATATATCAACCATAATAGACTAATCCCTACCTCTATCATATACTATGCTTAACCCTCATTAATCTATAATCAACTATATCATTACATACTATGTTTAATCCACATTAACTTACTGCCAGCTATTTCATTTCATTAAATTTTTAACCCTCATTAATATAATATCAAAATTTTCATTTCATTAAATTATTAACTTAACCCTCAATTACTTAATCATAATTTATGTGGGCTGGATAGAAACCCGTATCTCCCTACATAATGGATAAAATTGTTCGGTTTGTGGTACATAACCGGTTTATCCCTATTAATTGATCAAATCTGGCATCTGATTACTGCTCGATATACATACAATCCTTGACTGCATCAAACATGATATTACTCTAGCTCCCTTTAATGACACATAATCCTTGACTGTCTCAAGATTTATTTTCCTCCCAGTTTTTTTTTTTGGGGATGAAGCAAATCGCTATGCCCAAGGAGGGCTGATCTTAGCCATTTAGGTAAATCTGAAATATCCTCAACATTAAACTAATCTCCTCATTACTTTTCATTC
>S001EM
AGCCTCCTAATTCGAGCTGAGTTAGGTCAGCCGGGTTCACTTTTAGGGGATGATCAGATTTATAATGTAATCGTAACTGCCCATGCTTTCGTAATAATCTTCTTTATAGTTATGCCAGTAATAATTGGCGGATTTGGGAATTGACTAGTACCCCTAATGATTGGAGCACCAGATATAGCCTTCCCTCGAATAAATAACATAAGCTTCTGACTCCTTCCACCCTCCTTTCTCCTCCTATTAGCTTCAGCAGGGGTAGAAGCTGGGGCAGGGACTGGATGAACAGTCTACCCCCCATTAGCTGGTAATATAGCTCATGCGGGAGCATCCGTTGATTTAACTATCTTCTCTCTCCACCTAGCTGGTATTTCATCAATTTTAGCTTCAATTAATTTTATCACAACTATTATTAATATAAAACCCCCAGCTGTATCACAATACCAAACACCATTATTTGTGTGATCAATTCTCGTGACTACCGTCCTTCTTCTTCTATCCCTCCCTGTCCTTGCAGCCGGAATTACAATATTGTTAACAGATCGAAATCTTAATACAACATTCTTTGACCCAGCAGGAGGAGGAGATCCTATTCTTTATCAATGGGCCTAGGAACCACCTTAACATTCATCGGTTCCCATTGATTATTAGTCTGAATGGGCCTCGAAATCAATACTCTAGCTATTATTCCCTTAATAATTCGCCAACACCACCCCCGAGCAGTAGAAGCCACCACAAAATATTTTATTACACAAGCAACTGCCTCAGCTTTATTATTATTTGCTAGCGTCACAAACGCTTGGACTTCAGGTGAATGAAGTCTAATCGAAATACTTAATCCAACATCTGCCACACTAGCAACAGCTGCATTAGCCTTAAAAATTGGTCTAGCACCCCTTCACTTTTGATTACCAGAAGTTCTCCAAGGATTAGATTTAACCACGGGCCTTATTTTGGCAACTTGACAAAAATTAGCTCCATTTGCTATTCTCCTTCAACTATCCCCACTCTTAAATTCCAACCTCTTACTTTTATTTGGTGTAACATCAACAATTGTGGGCGGATGAGGGGGCTTAAACCAAACACAACTGCGAAAAATCCTAGCCTATTCATCAATCGCTAACCTAGGCTGAATAATTACAATTTTACACTATTCACCTAGTTTAACTCTATTAAACTTAATCCTTTATATATTTATGACCCTTACAACTTTCCTTTTATTTAAGACATTTAACTCAACAAAAATTAATTCCATTTCCTCTTCCACATTAAAGTCCCCTTTAATATCAGTTATCGCCCTAATAACCCTACTATCATTAGGAGGCCTACCTCCCCTATCAGGTTTTATACCGTTTTTAGCTGCTCAGTCTAACACCTATATGACATAGCCCACATATCCCTAATGTATACATAATACATTCATTCATATATCAACCATAATAGACTAATCCCTACCTCTATCATATACTATGCTTAACCCTCATTAATCTATAATCAACTATATCATTACATACTATGTTTAATCCACATTAACTTACTGTCAGCTATTTCATTTCATTAAATTTTTAACCCTCATTAATATAATATCAAAATTTTCATTTCATTAAATTATTAACTTAACCCTCAATTACTTAATTATAATTTATGTGGGCTGGATAGAAACCCGTATCTCCCTACATAATGGATAAAATTGTTCGGTTTGTGGTACATAACCGGTTTATCCCTATTAATTGATCAAATCTGGCATCTGATTACTGCTCGATATACATACAATCCTTGACTGCATCAAACATGATATTACTCTAGCTCCCTTTAATGACACATAATCCTTGACTGTCTCAAGATTTATTTTCCTCCCAGTTTTTTTTTTTGGGGAAGAAGCAAATCGCTATGCCCAAGGAGGGCTGATCTTAGTCATTTAGGTAGATCTGAAATATCCTCGACATTAAACTAATCTCCTCATTACTTTTCATTC
>S002EM
AGCCTCCTAATTCGAGCTGAGTTAGGTCAACCGGGTTCACTTTTAGGGGATGATCAGATTTATAATGTAATCGTAACTGCCCATGCTTTCGTAATAATCTTCTTTATAGTTATGCCAGTAATAATTGGCGGATTTGGGAATTGACTAGTACCCCTAATGATTGGAGCACCAGATATAGCCTTCCCTCGAATAAATAACATAAGCTTCTGACTCCTTCCACCCTCCTTTCTCCTCCTATTAGCTTCAGCAGGGGTAGAAGCTGGGGCAGGGACTGGATGAACAGTCTACCCCCCATTAGCTGGTAATATAGCTCATGCGGGAGCATCCGTTGATTTAACTATCTTCTCTCTCCACCTAGCTGGTATTTCATCAATTTTAGCTTCAATTAATTTTATCACAACTATTATTAATATAAAACCCCCAGCTGTATCACAATACCAAACACCATTATTTGTGTGATCAATTCTCGTGACTACCGTCCTTCTTCTTCTATCCCTCCCTGTCCTTGCAGCCGGAATTACAATATTGTTAACAGATCGAAATCTTAATACAACATTCTTTGACCCAGCAGGAGGAGGAGATCCTATTCTTTATCAATGGGCCTAGGAACCACCTTAACATTCATCGGTTCCCATTGATTATTAGTCTGAATGGGCCTCGAAATCAATACTCTAGCTATTATTCCCTTAATAATTCGCCAACACCACCCCCGAGCAGTAGAAGCCACCACAAAATATTTTATTACACAAGCAACTGCCTCAGCTTTATTATTATTTGCTAGCGTCACAAACGCTTGGACTTCAGGTGAATGAAGTCTAATCGAAATACTTAATCCAACATCTGCCACACTAGCAACAGCTGCATTAGCCTTAAAAATTGGTCTAGCACCCCTTCACTTTTGATTACCAGAAGTTCTCCAAGGATTAGATTTAACCACGGGCCTTATTTTGGCAACTTGACAAAAATTAGCTCCATTTGCTATTCTCCTTCAACTATCCCCACTCTTAAATTCCAACCTCTTACTTTTATTTGGTGTAACATCAACAATTGTGGGCGGATGAGGGGGCTTAAACCAAACACAACTGCGAAAAATCCTAGCCTATTCATCAATCGCTAACCTAGGCTGAATAATTACAATTTTACACTATTCACCTAGTTTAACTCTATTAAACTTAATCCTTTATATATTTATGACCCTTACAACTTTCCTTTTATTTAAGACATTTAACTCAACAAAAATTAATTCCATTTCCTCTTCCACATTAAAGTCCCCTTTAATATCAGTTATCGCCCTAATAACCCTACTATCATTAGGAGGCCTACCTCCCCTATCAGGTTTTATACCGTTTTTAGCTGCTCAGTCTAACACCTATATGACATAGCCCACATATCCCTAATGTATACATAATACATTCATTCATATATCAACCATAATAGACTAATCCCTACCTCTATCATATACTATGCTTAACCCTCATTAATCTATAATCAACTATATCATTACATACTATGTTTAATCCACATTAACTTACTGCCAGCTATTTCATTTCATTAAATTTTTAACCCTCATTAATATAATATCAAAATTTTCATTTCATTAAATTATTAACTTAACCCTCAATTACTTAATTATAATTTATGTGGGCTGGATAGAAACCCGTATCTCCCTACATAATGGATAAAATTGTTCGGTTTGTGGTACATAACCGGTTTATCCCTATTAATTGATCAAATCTGGCATCTGATTACTGCTCGATATACATACAATCCTTGACTGCATCAAACATGATATTACTCTAGCTCCCTTTAATGACACATAATCCTTGACTGTCTCAAGATTTATTTTCCTCCCAGTTTTTTTTTTTGGGGAAGAAGCAAATCGCTATGCCCAAGGAGGGCTGATCTTAGTCATTTAGGTAGATCTGAAATATCCTCGACATTAAACTAATCTCCTCATTACTTTTCATTC
>S003EM
AGCCTCCTAATTCGAGCTGAGTTAGGTCAGCCGGGTTCACTTTTAGGGGATGATCAGATTTATAATGTAATCGTAACTGCCCATGCTTTCGTAATAATCTTCTTTATAGTTATGCCAGTAATAATTGGCGGATTTGGGAACTGACTAGTACCCCTAATGATTGGAGCACCAGATATAGCCTTCCCTCGAATAAATAACATAAGCTTCTGACTCCTTCCACCCTCCTTTCTCCTCCTATTAGCTTCAGCGGGGGTAGAAGCTGGGGCAGGGACTGGATGAACAGTCTACCCCCCATTAGCTGGTAATATAGCTCATGCGGGAGCATCCGTTGATTTAACTATCTTCTCTCTCCACCTAGCTGGTATTTCATCAATTTTAGCTTCAATTAATTTTATCACAACTATTATTAATATAAAACCCCCAGCTGTATCACAATACCAAACACCATTATTTGTGTGATCAATTCTCGTGACTACCGTCCTTCTTCTTCTATCCCTCCCTGTCCTTGCAGCCGGAATTACAATATTGTTAACAGATCGAAATCTTAATACAACATTCTTTGACCCAGCAGGAGGAGGAGATCCTATTCTTTATCAATGGGCCTAGGAACCACCTTAACATTCATCGGTTCCCATTGATTATTAGTCTGAATGGGCCTCGAAATCAATACTCTAGCTATTATTCCCTTAATAATTCGCCAACACCACCCCCGAGCAGTAGAAGCCACCACAAAATATTTTATTACACAAGCAACTGCCTCAGCTTTATTATTATTTGCTAGCGTCACAAACGCTTGGACTTCAGGTGAATGAAGTCTAATCGAAATACTTAATCCAACATCTGCCACACTAGCAACAGCTGCATTAGCCTTAAAAATTGGTCTAGCACCCCTTCACTTTTGATTACCAGAAGTTCTCCAAGGATTAGATTTAACCACGGGCCTTATTTTGGCAACTTGACAAAAATTAGCTCCATTTGCTATTCTCCTTCAACTATCCCCACTCTTAAATTCCAACCTCTTACTTTTATTTGGTGTAACATCAACAATTGTGGGCGGATGAGGGGGCTTAAACCAAACACAACTGCGAAAAATCCTAGCCTATTCATCAATCGCTAACCTAGGCTGAATAATTACAATTTTACACTATTCACCTAGTTTAACTCTATTAAACTTAATCCTTTATATATTTATGACCCTTACAACTTTCCTTTTATTTAAGACATTTAACTCAACAAAAATTAATTCCATTTCCTCTTCCACATTAAAGTCCCCTTTAATATCAGTTATCGCCCTAATAACCCTACTATCATTAGGAGGCCTACCTCCCCTATCAGGTTTTATACCGTTTTTAGCTGCTCAGTCTAACACCTATATGACATAGCCCACATATCCCTAATGTATACATAATACATTCATTCATATATCAACCATAATAGACTAATCCCTACCTCTATCATATACTATGCTTAACCCTCATTAATCTATAATCAACTATATCATTACATACTATGTTTAATCCACATTAACTTACTGCCAGCTATTTCATTTCATTAAATTTTTAACCCTCATTAATATAATATCAAAATTTTCATTTCATTAAATTATTAACTTAACCCTCAATTACTTAATTATAATTTATGTGGGCTGGATAGAAACCCGTATCTCCCTACATAATGGATAAAATTGTTCGGTTTGTGGTACATAACCGGTTTATCCCTATTAATTGATCAAATCTGGCATCTGATTACTGCTCGATATACATACAATCCTTGACTGCATCAAACATGATATTACTCTAGCTCCCTTTAATGACACATAATCCTTGACTGTCTCAAGATTTATTTTCCTCCCAGTTTTTTTTTTTGGGGATGAAGCAAATCGCTATGCCCAAGGAGGGCTGATCTTAGTCATTTAGGTAGATCTGAAATATCCTCGACATTAAACTAATCTCCTCATTACTTTTCATTC
>S004EM
AGCCTCCTAATTCGAGCTGAGTTAGGTCAGCCGGGTTCACTTTTAGGGGATGATCAGATTTATAATGTAATCGTAACTGCCCATGCTTTCGTAATAATCTTCTTTATAGTTATGCCAGTAATAATTGGCGGATTTGGGAACTGACTAGTACCCCTAATGATTGGAGCACCAGATATAGCCTTCCCTCGAATAAATAACATAAGCTTCTGACTCCTTCCACCCTCCTTTCTCCTCCTATTAGCTTCAGCGGGGGTAGAAGCTGGGGCAGGGACTGGATGAACAGTCTACCCCCCATTAGCTGGTAATATAGCTCATGCGGGAGCATCCGTTGATTTAACTATCTTCTCTCTCCACCTAGCTGGTATTTCATCAATTTTAGCTTCAATTAATTTTATCACAACTATTATTAATATAAAACCCCCAGCTGTATCACAATACCAAACACCATTATTTGTGTGATCAATTCTCGTGACTACCGTCCTTCTTCTTCTATCCCTCCCTGTCCTTGCAGCCGGAATTACAATATTGTTAACAGATCGAAATCTTAATACAACATTCTTTGACCCAGCAGGAGGAGGAGATCCTATTCTTTATCAATGGGCCTAGGAACCACCTTAACATTCATCGGTTCCCATTGATTATTAGTCTGAATGGGCCTCGAAATCAATACTCTAGCTATTATTCCCTTAATAATTCGCCAACACCACCCCCGAGCAGTAGAAGCCACCACAAAATATTTTATTACACAAGCAACTGCCTCAGCTTTATTATTATTTGCTAGCGTCACAAACGCTTGGACTTCAGGTGAATGAAGTCTAATCGAAATACTTAATCCAACATCTGCCACACTAGCAACAGCTGCATTAGCCTTAAAAATTGGTCTAGCACCCCTTCACTTTTGATTACCAGAAGTTCTCCAAGGATTAGATTTAACCACGGGCCTTATTTTGGCAACTTGACAAAAATTAGCTCCATTTGCTATTCTCCTTCAACTATCCCCACTCTTAAATTCCAACCTCTTACTTTTATTTGGTGTAACATCAACAATTGTGGGCGGATGAGGGGGCTTAAACCAAACACAACTGCGAAAAATCCTAGCCTATTCATCAATCGCTAACCTAGGCTGAATAATTACAATTTTACACTATTCACCTAGTTTAACTCTATTAAACTTAATCCTTTATATATTTATGACCCTTACAACTTTCCTTTTATTTAAGACATTTAACTCAACAAAAATTAATTCCATTTCCTCTTCCACATTAAAGTCCCCTTTAATATCAGTTATCGCCCTAATAACCCTACTATCATTAGGAGGCCTACCTCCCCTATCAGGTTTTATACCGTTTTTAGCTGCTCAGTCTAACACCTATATGACATGGCCCACATATCCCTAATGTATACATAATACATTCATTCATATATCAACCATAATAGACTAATCCCTACCTCTATCATATACTATGCTTAACCCTCATTAATCTATAATCAACTATATCATTACATACTATGTTTAATCCACATTAACTTACTGCCAGCTATTTCATTTCATTAAATTTTTAACCCTCATTAATATAATATCAAAATTTTCATTTCATTAAATTATTAACTTAACCCTCAATTACTTAATCATAATTTATGCGGGCTGGATAGAAACCCGTATCTCCCTACATAATGGATAAAATTGTTCGGTTTGTGGTACATAACCGGTTTATCCCTATTAATTGATCAAATCTGGCATCTGATTACTGCTCGATATACATACAATCCTTGACTGCATCAAACATGATATTACTCTAGCTCCCTTTAATGACACATAATCCTTGACTGTCTCAAGATTTATTTTCCTCCCAGTTTTTTTTTTTGGGGATGAAGCAAATCGCTATGCCCAAGGAGGGCTGATCTTAGTCATTTAGGTAAATCTGAAATATCCTCGACATTAAACTAATCTCCTCATTACTTTTCATTC
>S005EM
AGCCTCCTAATTCGAGCTGAATTAGGTCAGCCGGGTTCACTTTTAGGGGATGATCAGATTTATAATGTAATCGTAACTGCCCATGCTTTCGTAATAATCTTCTTTATAGTTATGCCAGTAATAATTGGCGGATTTGGGAATTGACTAGTACCCCTAATGATTGGAGCACCAGATATAGCCTTCCCTCGAATAAATAACATAAGCTTCTGACTCCTTCCACCCTCCTTTCTCCTCCTATTAGCTTCAGCAGGGGTAGAAGCTGGAGCAGGGACTGGATGAACAGTCTACCCCCCATTAGCTGGTAATATAGCTCATGCGGGAGCATCCGTTGATTTAACTATCTTCTCTCTCCACCTAGCTGGTATTTCATCAATTTTAGCTTCAATTAATTTTATCACAACTATTATTAATATAAAACCCCCAGCTGTATCACAATACCAAACACCATTATTTGTGTGATCAATTCTCGTGACTACCGTCCTTCTTCTTCTGTCCCTCCCTGTCCTTGCAGCCGGAATTACAATATTGTTAACAGATCGAAATCTTAATACAACATTCTTTGACCCAGCAGGAGGAGGAGATCCTATTCTTTATCAATGGGCCTAGGAACCACCTTAACATTCATCGGTTCCCATTGATTATTAGTCTGAATGGGCCTCGAAATCAATACTCTAGCTATTATTCCCTTAATAATTCGCCAACACCACCCCCGAGCAGTAGAAGCCACCACAAAATATTTTATTACACAAGCAACTGCCTCAGCTTTATTATTATTTGCTAGCGTCACAAACGCTTGGACTTCAGGTGAATGAAGTCTAATCGAAATACTTAATCCAACATCTGCCACACTAGCAACAGCTGCATTAGCCTTAAAAATTGGTCTAGCACCCCTTCACTTTTGATTACCAGAAGTTCTCCAAGGATTAGATTTAACCACGGGCCTTATTTTGGCAACTTGACAAAAATTAGCTCCATTTGCTATTCTCCTTCAACTATCCCCACTCTTAAATTCCAACCTCTTACTTTTATTTGGTGTAACATCAACAATTGTGGGCGGATGAGGGGGCTTAAACCAAACACAACTGCGAAAAATCCTAGCCTATTCATCAATCGCTAACCTAGGCTGAATAATTACAATTTTACACTATTCACCTAGTTTAACTCTATTAAACTTAATCCTTTATATATTTATGACCCTTACAACTTTCCTTTTATTTAAGACATTTAACTCAACAAAAATTAATTCCATTTCCTCTTCCACATTAAAGTCCCCTTTAATATCAGTTATCGCCCTAATAACCCTACTATCATTAGGAGGCCTACCTCCCCTATCAGGTTTTATACCGTTTTTAGCTGCTCAGTCTAACACCTATATGACATAGCCCACATATCCCTAATGTATACATAATACATTCATTCATATATCAACCATAATAGACTAATCCCTACCTCTATCATATACTATGCTTAACCCTCATTAATCTATAATCAACTATATCATTACATACTATGTTTAATCCACATTAACTTACTGCCAGCTATTTCATTTCATTAAATTTTTAACCCTCATTAATATAATATCAAAATTTTCATTTCATTAAATTATTAACTTAACCCTCAATTACTTAATTATAATTTATGCGGGCTGGATAGAAACCCGTATCTCCCTACATAATGGATAAAATTGTTCGGTTTGTGGTACATAACCGGTTTATCCCTATTAATTGATCAAATCTGGCATCTGATTACTGCTCGATATACATACAATCCTTGACTGCATCAAACATGATATTACTCTAGCTCCCTTTAATGACACATAATCCTTGACTGTCTCAAGATTTATTTTCCTCCCAGTTTTTTTTTTTGGGGATGAAGCAAATCGCTATGCCCAAGGAGGGCTGATCTTAGTCATTTAGGTAGATCTGAAATATCCTCGACATTAAACTAATCTCCTCATTACTTTTCATTC
>S001UK
AGCCTCCTAATTCGAGCTGAGTTAGGTCAGCCGGGTTCACTTTTAGGGGATGATCAGATTTATAATGTAATCGTAACTGCCCATGCTTTCGTAATAATCTTCTTTATAGTTATGCCAGTAATAATTGGCGGATTTGGGAATTGACTAGTACCCCTAATGATTGGAGCACCAGATATAGCCTTCCCTCGAATAAATAACATAAGCTTCTGACTCCTTCCACCCTCCTTTCTCCTCCTATTAGCTTCAGCAGGGGTAGAAGCTGGGGCAGGAACTGGATGAACAGTCTACCCCCCATTAGCTGGTAATATAGCTCATGCGGGAGCATCCGTTGATTTAACTATCTTCTCTCTCCACCTAGCTGGTATTTCATCAATTTTAGCTTCAATTAATTTTATCACAACTATTATTAATATAAAACCCCCAGCTGTATCACAATACCAAACACCATTATTTGTGTGATCAATTCTCGTGACTACCGTCCTTCTTCTTCTATCCCTCCCTGTCCTTGCAGCCGGAATTACAATATTGTTAACAGATCGAAATCTTAATACAACATTCTTTGACCCAGCAGGAGGAGGAGATCCTATTCTTTATCAATGGGCCTAGGAACCACCTTAACATTCATCGGTTCCCATTGATTATTAGTCTGAATGGGCCTCGAAATCAATACTCTAGCTATTATTCCCTTAATAATTCGCCAACACCACCCCCGAGCAGTAGAAGCCACCACAAAATATTTTATTACACAAGCAACTGCCTCAGCTTTATTATTATTTGCTAGCGTCACAAACGCTTGGACTTCAGGTGAATGAAGTCTAATCGAAATACTTAATCCAACATCTGCCACACTAGCAACAGCTGCATTAGCCTTAAAAATTGGTCTAGCACCCCTTCACTTTTGATTACCAGAAGTTCTCCAAGGATTAGATTTAACCACGGGCCTTATTTTGGCAACTTGACAAAAATTAGCTCCATTTGCTATTCTCCTTCAACTATCCCCACTCTTAAATTCCAACCTCTTACTTTTATTTGGTGTAACATCAACAATTGTGGGCGGATGAGGGGGCTTAAACCAAACACAACTGCGAAAAATCCTAGCCTATTCATCAATCGCTAACCTAGGCTGAATAATTACAATTTTACACTATTCACCTAGTTTAACTCTATTAAACTTAATCCTTTATATATTTATGACCCTTACAACTTTCCTTTTATTTAAGACATTTAACTCAACAAAAATTAATTCCATTTCCTCTTCCACATTAAAGTCCCCTTTAATATCAGTTATCGCCCTAATAACCCTACTATCATTAGGAGGCCTACCTCCCCTATCAGGTTTCATACCGTTTTTAGCTGCTCAGTCTAACACCTATATGACATAGCCCACATATCCCTAATGTATACATAATACATTCATTCATATATCAACCATAATAGACTAATCCCTACCTCTATCATATACTATGCTTAACCCTCATTAATCTATAATCAACTATATCATTACATACTATGTTTAATCCACATTAACTTACTGCCAGCTATTTCATTTCATTAAATTTTTAACCCTCATTAATATAATATCAAAATTTTCATTTCATTAAATTATTAACTTAACCCTCAATTACTTAATCATAATTTATGCGGGCTGGATAGAAACCCGTATCTCCCTACATAATGGATAAAATTGTTCGGTTTGTGGTACATAACCGGTTTATCCCTATTAATTGATCAAATCTGGCATCTGATTACTGCTCGATATACATACAATCCTTGACTGCATCAAACATGATATTACTCTAGCTCCCTTTAATGACACATAATCCTTGACTGTCTCAAGATTTATTTTCCTCCCAGTTTTTTTTTTTGGGGATGAAGCAAATCGCTTTGCCCAAGGAGGGCTGATCTTAGTCATTTAGGTAAATCTGAAATATCCTCAACATTAAACTAATCTCCTCATTACTTTTCATTC
>S002UK
AGCCTCCTAATTCGAGCTGAGTTAGGTCAGCCGGGTTCACTTTTAGGGGATGATCAGATTTATAATGTAATCGTAACTGCCCATGCTTTCGTAATAATCTTCTTTATAGTTATGCCAGTAATAATTGGCGGATTTGGGAACTGACTAGTACCCCTAATGATTGGAGCACCAGATATAGCCTTCCCTCGAATAAATAACATAAGCTTCTGACTCCTTCCACCCTCCTTTCTCCTCCTATTAGCTTCAGCGGGGGTAGAAGCTGGGGCAGGGACTGGATGAACAGTCTACCCCCCATTAGCTGGTAATATAGCTCATGCGGGAGCATCCGTTGATTTAACTATCTTCTCTCTCCACCTAGCTGGTATTTCATCAATTTTAGCTTCAATTAATTTTATCACAACTATTATTAATATAAAACCCCCAGCTGTATCACAATACCAAACACCATTATTTGTGTGATCAATTCTCGTGACTACCGTCCTTCTTCTTCTATCCCTCCCTGTCCTTGCAGCCGGAATTACAATATTGTTAACAGATCGAAATCTTAATACAACATTCTTTGACCCAGCAGGAGGAGGAGATCCTATTCTTTATCAATGGGCCTAGGAACCACCTTAACATTCATCGGTTCCCATTGATTATTAGTCTGAATGGGCCTCGAAATCAATACTCTAGCTATTATTCCCTTAATAATTCGCCAACACCACCCCCGAGCAGTAGAAGCCACCACAAAATACTTTATTACACAAGCAACTGCCTCAGCTTTATTATTATTTGCTAGCGTCACAAACGCTTGGACTTCAGGTGAATGAAGTCTAATCGAAATACTTAATCCAACATCTGCCACACTAGCAACAGCTGCATTAGCCTTAAAAATTGGTCTAGCACCCCTTCACTTTTGATTACCAGAAGTTCTCCAAGGATTAGATTTAACCACGGGCCTTATTTTGGCAACTTGACAAAAATTAGCTCCATTTGCTATTCTCCTTCAACTATCCCCACTCTTAAATTCCAACCTCTTACTTTTATTTGGTGTAACATCAACAATTGTGGGCGGATGAGGGGGCTTAAACCAAACACAACTGCGAAAAATCCTAGCCTATTCATCAATCGCTAACCTAGGCTGAATAATTACAATTTTACACTATTCACCTAGTTTAACTCTATTAAACTTAATCCTTTATATATTTATGACCCTTACAACTTTCCTTTTATTTAAGACATTTAACTCAACAAAAATTAATTCCATTTCCTCTTCCACATTAAAGTCCCCTTTAATATCAGTTATCGCCCTAATAACCCTACTATCATTAGGAGGCCTACCTCCCCTATCAGGTTTTATACCGTTTTTAGCTGCTCAGTCTAACACCTATATGACATAGCCCACATATCCCTAATGTATACATAATACATTCATTCATATATCAACCATAATAGACTAATCCCTACCTCTATCATATACTATGCTTAACCCTCATTAATCTATAATCAACTATATCATTACATACTATGTTTAATCCACATTAACTTACTGCCAGCTATTTCATTTCATTAAATTTTTAACCCTCATTAATATAATATCAAAATTTTCATTTCATTAAATTATTAACTTAACCCTCAATTACTTAATCATAATTTATGTGGGCTGGATAGAAACCCGTATCTCCCTACATAATGGATAAAATTGTTCGGTTTGTGGTACATAACCGGTTTATCCCTATTAATTGATCAAATCTGGCATCTGATTACTGCTCGATATACATACAATCCTTGACTGCATCAAACATGATATTACTCTAGCTCCCTTTAATGACACATAATCCTTGACTGTCTCAAGATTTATTTTCCTCCCAGTTTTTTTTTTTGGGGATGAAGCAAATCGCTATGCCCAAGGAGGGCTGATCTTAGCCATTTAGGTAGATCTGAAATATCCTCGACATTAAACTAATCTCCTCATTACTTTTCATTC
>S003UK
AGCCTCCTAATTCGAGCTGAGTTAGGTCAGCCGGGTTCACTTTTAGGGGATGATCAGATTTATAATGTAATCGTAACTGCCCATGCTTTCGTAATAATCTTCTTTATAGTTATGCCAGTAATAATTGGCGGATTTGGGAACTGACTAGTACCCCTAATGATTGGAGCACCAGATATAGCCTTCCCTCGAATAAATAACATAAGCTTCTGACTCCTTCCACCCTCCTTTCTCCTCCTATTAGCTTCAGCGGGGGTAGAAGCTGGGGCAGGGACTGGATGAACAGTCTACCCCCCATTAGCTGGTAATATAGCTCATGCGGGAGCATCCGTTGATTTAACTATCTTCTCTCTCCACCTAGCTGGTATTTCATCAATTTTAGCTTCAATTAATTTTATCACAACTATTATTAATATAAAACCCCCAGCTGTATCACAATACCAAACACCATTATTTGTGTGATCAATTCTCGTGACTACCGTCCTTCTTCTTCTATCCCTCCCTGTCCTTGCAGCCGGAATTACAATATTGTTAACAGATCGAAATCTTAATACAACATTCTTTGACCCAGCAGGAGGAGGAGATCCTATTCTTTATCAATGGGCCTAGGAACCACCTTAACATTCATCGGTTCCCATTGATTATTAGTCTGAATGGGCCTCGAAATCAATACTCTAGCTATTATTCCCTTAATAATTCGCCAACACCACCCCCGAGCAGTAGAAGCCACCACAAAATACTTTATTACACAAGCAACTGCCTCAGCTTTATTATTATTTGCTAGCGTCACAAACGCTTGGACTTCAGGTGAATGAAGTCTAATCGAAATACTTAATCCAACATCTGCCACACTAGCAACAGCTGCATTAGCCTTAAAAATTGGTCTAGCACCCCTTCACTTTTGATTACCAGAAGTTCTCCAAGGATTAGATTTAACCACGGGCCTTATTTTGGCAACTTGACAAAAATTAGCTCCATTTGCTATTCTCCTTCAACTATCCCCACTCTTAAATTCCAACCTCTTACTTTTATTTGGTGTAACATCAACAATTGTGGGCGGATGAGGGGGCTTAAACCAAACACAACTGCGAAAAATCCTAGCCTATTCATCAATCGCTAACCTAGGCTGAATAATTACAATTTTACACTATTCACCTAGTTTAACTCTATTAAACTTAATCCTTTATATATTTATGACCCTTACAACTTTCCTTTTATTTAAGACATTTAACTCAACAAAAATTAATTCCATTTCCTCTTCCACATTAAAGTCCCCTTTAATATCAGTTATCGCCCTAATAACCCTACTATCATTAGGAGGCCTACCTCCCCTATCAGGTTTTATACCGTTTTTACCTGCTCCGTCTAACACCTATATGACATGGCCCACATATCCCTAATGTATACATAATACATTCATTCATATaTCAACCATAATAGACTAATCCCTACCTCTATCATATACTATGCTTAACCCTCATTAATCTATAATCAACTATATCATTACATACTATGTTTAATCCACATTAACTTACTGCCAGCTATTTCATTTCATTAAATTTTTAACCCTCATTAATATAATATCAAAATTTTCATTTCATTAAATTATTAACTTAACCCTCAATTACTTAATCATAATTTATGCGGGCTGGAtAGAAACCCGTATCTCCCTACATAATGGATAAAATTGTTCGGTTTGTGGTACATAACCGGTTTATCCCTATTAATTGATCAAATCTGGCATCTGATTACTGCTCGATATACATACAATCCTTGACTGCATCAAACATGATATTACTCTAGCTCCCTTTAATGACACATAATCCTTGACTGTCTCAAGATTTATTTTCCTCCCAGTTTTTTTTTTTGGGGAAGAAGCAAATCCTTATGCCCAAGGAGGGCTGATCTTAGCCATTTAGGTAGATCTGAAATATCCTCGACATTAAACTAATCTCCTCATTACTTTTCATTC
>S004UK
AGCCTCCTAATTCGAGCTGAGTTAGGTCAGCCGGGTTCACTTTTAGGGGATGATCAGATTTATAATGTAATCGTAACTGCCCATGCTTTCGTAATAATCTTCTTTATAGTTATGCCAGTAATAATTGGCGGATTTGGGAACTGACTAGTACCCCTAATGATTGGAGCACCAGATATAGCCTTCCCTCGAATAAATAACATAAGCTTCTGACTCCTTCCACCCTCCTTTCTCCTCCTATTAGCTTCAGCGGGGGTAGAAGCTGGGGCAGGGACTGGATGAACAGTCTACCCCCCATTAGCTGGTAATATAGCTCATGCGGGAGCATCCGTTGATTTAACTATCTTCTCTCTCCACCTAGCTGGTATTTCATCAATTTTAGCTTCAATTAATTTTATCACAACTATTATTAATATAAAACCCCCAGCTGTATCACAATACCAAACACCATTATTTGTGTGATCAATTCTCGTGACTACCGTCCTTCTTCTTCTATCCCTCCCTGTCCTTGCAGCCGGAATTACAATATTGTTAACAGATCGAAATCTTAATACAACATTCTTTGACCCAGCAGGAGGAGGAGATCCTATTCTTTATCAATGGGCCTAGGAACCACCTTAACATTCATCGGTTCCCATTGATTATTAGTCTGAATGGGCCTCGAAATCAATACTCTAGCTATTATTCCCTTAATAATTCGCCAACACCACCCCCGAGCAGTAGAAGCCACCACAAAATACTTTATTACACAAGCAACTGCCTCAGCTTTATTATTATTTGCTAGCGTCACAAACGCTTGGACTTCAGGTGAATGAAGTCTAATCGAAATACTTAATCCAACATCTGCCACACTAGCAACAGCTGCATTAGCCTTAAAAATTGGTCTAGCACCCCTTCACTTTTGATTACCAGAAGTTCTCCAAGGATTAGATTTAACCACGGGCCTTATTTTGGCAACTTGACAAAAATTAGCTCCATTTGCTATTCTCCTTCAACTATCCCCACTCTTAAATTCCAACCTCTTACTTTTATTTGGTGTAACATCAACAATTGTGGGCGGATGAGGGGGCTTAAACCAAACACAACTGCGAAAAATCCTAGCCTATTCATCAATCGCTAACCTAGGCTGAATAATTACAATTTTACACTATTCACCTAGTTTAACTCTATTAAACTTAATCCTTTATATATTTATGACCCTTACAACTTTCCTTTTATTTAAGACATTTAACTCAACAAAAATTAATTCCATTTCCTCTTCCACATTAAAGTCCCCTTTAATATCAGTTATCGCCCTAATAACCCTACTATCATTAGGAGGCCTACCTCCCCTATCAGGTTTTATACCGTTTTTACCTGCTCCGTCTAACACCTATATGACATGGCCCACATATCCCTAATGTATACATAATACATTCATTCATATaTCAACCATAATAGACTAATCCCTACCTCTATCATATACTATGCTTAACCCTCATTAATCTATAATCAACTATATCATTACATACTATGTTTAATCCACATTAACTTACTGCCAGCTATTTCATTTCATTAAATTTTTAACCCTCATTAATATAATATCAAAATTTTCATTTCATTAAATTATTAACTTAACCCTCAATTACTTAATCATAATTTATGCGGGCTGGAtAGAAACCCGTATCTCCCTACATAATGGATAAAATTGTTCGGTTTGTGGTACATAACCGGTTTATCCCTATTAATTGATCAAATCTGGCATCTGATTACTGCTCGATATACATACAATCCTTGACTGCATCAAACATGATATTACTCTAGCtCCCTTTAATGACACATAATCCTTGACTGTCTCAAGATTTATTTTCCTCCCAGCTTTTTTTTTTGGGGAAGAAGCAAATCGTTATGCCCAAGGAGGGCTGATCTTAGCCATTTAGGTAAATCTGAAATATCCTCGACATTAAACTAATCTCCTCATTACTTTTCATTC
>S005UK
AGCCTCCTAATTCGAGCTGAGTTAGGTCAGCCGGGTTCACTTTTAGGGGATGATCAGATTTATAATGTAATCGTAACTGCCCATGCTTTCGTAATAATCTTCTTTATAGTTATGCCAGTAATAATTGGCGGATTTGGGAACTGACTAGTACCCCTAATGATTGGAGCACCAGATATAGCCTTCCCTCGAATAAATAACATAAGCTTCTGACTCCTTCCACCCTCCTTTCTCCTCCTATTAGCTTCAGCGGGGGTAGAAGCTGGGGCAGGGACTGGATGAACAGTCTACCCCCCATTAGCTGGTAATATAGCTCATGCGGGAGCATCCGTTGATTTAACTATCTTCTCTCTCCACCTAGCTGGTATTTCATCAATTTTAGCTTCAATTAATTTTATCACAACTATTATTAATATAAAACCCCCAGCTGTATCACAATACCAAACACCATTATTTGTGTGATCAATTCTCGTGACTACCGTCCTTCTTCTTCTATCCCTCCCTGTCCTTGCAGCCGGAATTACAATATTGTTAACAGATCGAAATCTTAATACAACATTCTTTGACCCAGCAGGAGGAGGAGATCCTATTCTTTATCAATGGGCCTAGGAACCACCTTAACATTCATCGGTTCCCATTGATTATTAGTCTGAATGGGCCTCGAAATCAATACTCTAGCTATTATTCCCTTAATAATTCGCCAACACCACCCCCGAGCAGTAGAAGCCACCACAAAATATTTTATTACACAAGCAACTGCCTCAGCTTTATTATTATTTGCTAGCGTCACAAACGCTTGGACTTCAGGTGAATGAAGTCTAATCGAAATACTTAATCCAACATCTGCCACACTAGCAACAGCTGCATTAGCCTTAAAAATTGGTCTAGCACCCCTTCACTTTTGATTACCAGAAGTTCTCCAAGGATTAGATTTAACCACGGGCCTTATTTTGGCAACTTGACAAAAATTAGCTCCATTTGCTATTCTCCTTCAACTATCCCCACTCTTAAATTCCAACCTCTTACTTTTATTTGGTGTAACATCAACAATTGTGGGCGGATGAGGGGGCTTAAACCAAACACAACTGCGAAAAATCCTAGCCTATTCATCAATCGCTAACCTAGGCTGAATAATTACAATTTTACACTATTCACCTAGTTTAACTCTATTAAACTTAATCCTTTATATATTTATGACCCTTACAACTTTCCTTTTATTTAAGACATTTAACTCAACAAAAATTAATTCCATTTCCTCTTCCACATTAAAGTCCCCTTTAATATCAGTTATCGCCCTAATAACCCTACTATCATTAGGAGGCCTACCTCCCCTATCAGGTTTTATACCGTTTTTAGCTGCTCAGTCTAACACCTATATGACATGGCCCACATATCCCTAATGTATACATAATACATTCATTCATATATCAACCATAATAGACTAATCCCTACCTCTATCATATACTATGCTTAACCCTCATTAATCTATAATCAACTATATCATTACATACTATGTTTAATCCACATTAACTTACTGCCAGCTATTTCATTTCATTAAATTTTTAACCCTCATTAATATAATATCAAAATTTTCATTTCATTAAATTATTAACTTAACCCTCAATTACTTAATCATAATTTATGCGGGCTGGATAGAAACCCGTATCTCCCTACATAATGGATAAAATTGTTCGGTTTGTGGTACATAACCGGTTTATCCCTATTAATTGATCAAATCTGGCATCTGATTACTGCTCGATATACATACAATCCTTGACTGCATCAAACATGATATTACTCTAGCTCCCTTTAATGACACATAATCCTTGACTGTCTCAAGATTTATTTTCCTCCCAGTTTTTTTTTTTGGGGATGAAGCAAATCGCTTTGCCCAAGGAGGGCTGATCTTAGTCATTTAGGTAAATCTGAAATATCCTCGACATTAAACTAATCTCCTCATTACTTTTCATTC
>S007UK
AGCCTCCTAATTCGAGCTGAGTTAGGTCAGCCGGGTTCACTTTTAGGGGATGATCAGATTTATAATGTAATCGTAACTGCCCATGCTTTCGTAATAATCTTCTTTATAGTTATGCCAGTAATAATTGGCGGATTTGGGAACTGACTAGTACCCCTAATGATTGGAGCACCAGATATAGCCTTCCCTCGAATAAATAACATAAGCTTCTGACTCCTTCCACCCTCCTTTCTCCTCCTATTAGCTTCAGCGGGGGTAGAAGCTGGGGCAGGGACTGGATGAACAGTCTACCCCCCATTAGCTGGTAATATAGCTCATGCGGGAGCATCCGTTGATTTAACTATCTTCTCTCTCCACCTAGCTGGTATTTCATCAATTTTAGCTTCAATTAATTTTATCACAACTATTATTAATATAAAACCCCCAGCTGTATCACAATACCAAACACCATTATTTGTGTGATCAATTCTCGTGACTACCGTCCTTCTTCTTCTATCCCTCCCTGTCCTTGCAGCCGGAATTACAATATTGTTAACAGATCGAAATCTTAATACAACATTCTTTGACCCAGCAGGAGGAGGAGATCCTATTCTTTATCAATGGGCCTAGGAACCACCTTAACATTCATCGGTTCCCATTGATTATTAGTCTGAATGGGCCTCGAAATCAATACTCTAGCTATTATTCCCTTAATAATTCGCCAACACCACCCCCGAGCAGTAGAAGCCACCACAAAATACTTTATTACACAAGCAACTGCCTCAGCTTTATTATTATTTGCTAGCGTCACAAACGCTTGGACTTCAGGTGAATGAAGTCTAATCGAAATACTTAATCCAACATCTGCCACACTAGCAACAGCTGCATTAGCCTTAAAAATTGGTCTAGCACCCCTTCACTTTTGATTACCAGAAGTTCTCCAAGGATTAGATTTAACCACGGGCCTTATTTTGGCAACTTGACAAAAATTAGCTCCATTTGCTATTCTCCTTCAACTATCCCCACTCTTAAATTCCAACCTCTTACTTTTATTTGGTGTAACATCAACAATTGTGGGCGGATGAGGGGGCTTAAACCAAACACAACTGCGAAAAATCCTAGCCTATTCATCAATCGCTAACCTAGGCTGAATAATTACAATTTTACACTATTCACCTAGTTTAACTCTATTAAACTTAATCCTTTATATATTTATGACCCTTACAACTTTCCTTTTATTTAAGACATTTAACTCAACAAAAATTAATTCCATTTCCTCTTCCACATTAAAGTCCCCTTTAATATCAGTTATCGCCCTAATAACCCTACTATCATTAGGAGGCCTACCTCCCCTATCAGGTTTTATACCGTTTTTACCTGCTCAGTCTAACACCTATATGACATGGCCCACATATCCCTAATGTATACATAATACATTCATTCATATATCAACCATAATAGACTAATCCCTACCTCTATCATATACTATGCTTAACCCTCATTAATCTATAATCAACTATATCATTACATACTATGTTTAATCCACATTAACTTACTGCCAGCTATTTCATTTCATTAAATTTTTAACCCTCATTAATATAATATCAAAATTTTCATTTCATTAAATTATTAACTTAACCCTCAATTACTTAATCATAATTTATGCGGGCTGGATAGAAACCCGTATCTCCCTACATAATGGATAAAATTGTTCGGTTTGTGGTACATAACCGGTTTATCCCTATTAATTGATCAAATCTGGCATCTGATTACTGCTCGATATACATACAATCCTTGACTGCATCAAACATGATATTACTCTAGCTCCCTTTAATGACACATAATCCTTGACTGTCTCAAGATTTATTTTCCTCCCAGCTTTTTTTTTTGGGGATGAAGCAAATCGCTATGCCCAAGGAGGGCTGATCTTAGTCATTTAGGTAGATCTGAAATATCCTCGACATTAAACTAATCTCCTCATTACTTTTCATTC
